# Supplementary material for: Origins and Stepwise Expansion of R2R3-MYB Transcription Factors for the Terrestrial Adaptation of Plants
Source: Front Plant Sci. 2020 Dec 23;11:575360. doi: 10.3389/fpls.2020.575360 (PMC7785938; doi:10.3389/fpls.2020.575360)
Supplement: Supplementary Table 1 — Gene list of R2R3-MYB genes in each group in each species from genome and transcriptomes. [file Table_2.XLSX]

## Sheet: Table S1
Table S1. Gene list of R2R3-MYB genes in each group in each species from genome and transcriptomes.
Genome					transcriptomes OneKP
	Species	Full_Gene_Name	Short_Gene_Name			Charophyta	sample code	ID	species	family	order
	Amborella trichopoda	AmTr_v1.0_scaffold00001.525	Am001.525				>RPGL	2114742	Cylindrocystis_brebissonii	Mesotaeniaceae	Zygnematales
	Amborella trichopoda	AmTr_v1.0_scaffold00001.72	Am001.72				>RPGL	2112764	Cylindrocystis_brebissonii
	Amborella trichopoda	AmTr_v1.0_scaffold00003.210	Am003.210				>RPGL	2109747	Cylindrocystis_brebissonii
	Amborella trichopoda	AmTr_v1.0_scaffold00003.458	Am003.458				>RPGL	2108122	Cylindrocystis_brebissonii
	Amborella trichopoda	AmTr_v1.0_scaffold00005.249	Am005.249				>RPGL	2015734	Cylindrocystis_brebissonii
	Amborella trichopoda	AmTr_v1.0_scaffold00006.100	Am006.100				>RPGL	2014526	Cylindrocystis_brebissonii
	Amborella trichopoda	AmTr_v1.0_scaffold00007.133	Am007.133				>RPGL	2014445	Cylindrocystis_brebissonii
	Amborella trichopoda	AmTr_v1.0_scaffold00010.370	Am010.370				>RPGL	2010269	Cylindrocystis_brebissonii
	Amborella trichopoda	AmTr_v1.0_scaffold00010.457	Am010.457				>RPGL	2008000	Cylindrocystis_brebissonii
	Amborella trichopoda	AmTr_v1.0_scaffold00010.503	Am010.503				>RPGL	2003382	Cylindrocystis_brebissonii
	Amborella trichopoda	AmTr_v1.0_scaffold00010.533	Am010.533				>RPGL	2114600	Cylindrocystis_brebissonii
	Amborella trichopoda	AmTr_v1.0_scaffold00019.235	Am019.235				>YOXI	2003904	Cylindrocystis_brebissonii
	Amborella trichopoda	AmTr_v1.0_scaffold00022.393	Am022.393				>YLBK	2174661	Cylindrocystis_brebissonii
	Amborella trichopoda	AmTr_v1.0_scaffold00024.221	Am024.221				>YLBK	2044005	Cylindrocystis_brebissonii
	Amborella trichopoda	AmTr_v1.0_scaffold00024.222	Am024.222				>YLBK	2042721	Cylindrocystis_brebissonii
	Amborella trichopoda	AmTr_v1.0_scaffold00024.223	Am024.223				>YLBK	2042649	Cylindrocystis_brebissonii
	Amborella trichopoda	AmTr_v1.0_scaffold00024.225	Am024.225				>YLBK	2030866	Cylindrocystis_brebissonii
	Amborella trichopoda	AmTr_v1.0_scaffold00024.329	Am024.329				>ZRMT	2007458	Mougeotia_sp	Zygnemataceae	Zygnematales
	Amborella trichopoda	AmTr_v1.0_scaffold00024.337	Am024.337				>ZRMT	2007306	Mougeotia_sp
	Amborella trichopoda	AmTr_v1.0_scaffold00024.83	Am024.83				>ZRMT	2004154	Mougeotia_sp
	Amborella trichopoda	AmTr_v1.0_scaffold00029.245	Am029.245				>ZRMT	2003705	Mougeotia_sp
	Amborella trichopoda	AmTr_v1.0_scaffold00030.93	Am030.93				>ZRMT	2002479	Mougeotia_sp
	Amborella trichopoda	AmTr_v1.0_scaffold00032.229	Am032.229				>ZRMT	2000054	Mougeotia_sp
	Amborella trichopoda	AmTr_v1.0_scaffold00032.36	Am032.36				>YSQT	2036449	Penium_exiguum	Peniaceae	Zygnematales
	Amborella trichopoda	AmTr_v1.0_scaffold00036.42	Am036.42				>YSQT	2035887	Penium_exiguum
	Amborella trichopoda	AmTr_v1.0_scaffold00037.85	Am037.85				>YSQT	2035853	Penium_exiguum
	Amborella trichopoda	AmTr_v1.0_scaffold00038.125	Am038.125				>YSQT	2030743	Penium_exiguum
	Amborella trichopoda	AmTr_v1.0_scaffold00038.91	Am038.91				>YSQT	2028391	Penium_exiguum
	Amborella trichopoda	AmTr_v1.0_scaffold00039.132	Am039.132				>YSQT	2010015	Penium_exiguum
	Amborella trichopoda	AmTr_v1.0_scaffold00044.207	Am044.207				>YSQT	2007036	Penium_exiguum
	Amborella trichopoda	AmTr_v1.0_scaffold00044.255	Am044.255				>YSQT	2004329	Penium_exiguum
	Amborella trichopoda	AmTr_v1.0_scaffold00045.155	Am045.155				>YSQT	2003632	Penium_exiguum
	Amborella trichopoda	AmTr_v1.0_scaffold00049.47	Am049.47				>XRTZ	2026138	Roya_obtusa	Mesotaeniaceae	Zygnematales
	Amborella trichopoda	AmTr_v1.0_scaffold00055.19	Am055.19				>XRTZ	2023044	Roya_obtusa
	Amborella trichopoda	AmTr_v1.0_scaffold00056.195	Am056.195				>XRTZ	2007635	Roya_obtusa
	Amborella trichopoda	AmTr_v1.0_scaffold00068.46	Am068.46				>XRTZ	2007073	Roya_obtusa
	Amborella trichopoda	AmTr_v1.0_scaffold00068.48	Am068.48				>XRTZ	2005024	Roya_obtusa
	Amborella trichopoda	AmTr_v1.0_scaffold00068.49	Am068.49				>XRTZ	2004953	Roya_obtusa
	Amborella trichopoda	AmTr_v1.0_scaffold00068.74	Am068.74				>XRTZ	2003768	Roya_obtusa
	Amborella trichopoda	AmTr_v1.0_scaffold00076.56	Am076.56				>XRTZ	2002841	Roya_obtusa
	Amborella trichopoda	AmTr_v1.0_scaffold00079.58	Am079.58				>WSJO	2047469	Mesotaenium_braunii	Mesotaeniaceae	Zygnematales
	Amborella trichopoda	AmTr_v1.0_scaffold00083.33	Am083.33				>WSJO	2046651	Mesotaenium_braunii
	Amborella trichopoda	AmTr_v1.0_scaffold00091.4	Am091.4				>WSJO	2046180	Mesotaenium_braunii
	Amborella trichopoda	AmTr_v1.0_scaffold00096.31	Am096.31				>WSJO	2044285	Mesotaenium_braunii
	Amborella trichopoda	AmTr_v1.0_scaffold00111.43	Am111.43				>WSJO	2041105	Mesotaenium_braunii
	Amborella trichopoda	AmTr_v1.0_scaffold00119.82	Am119.82				>WSJO	2009166	Mesotaenium_braunii
	Amborella trichopoda	AmTr_v1.0_scaffold00133.30	Am133.30				>WSJO	2006774	Mesotaenium_braunii
	Amborella trichopoda	AmTr_v1.0_scaffold00139.15	Am139.15				>WSJO	2005904	Mesotaenium_braunii
	Amborella trichopoda	AmTr_v1.0_scaffold00145.39	Am145.39				>WSJO	2004273	Mesotaenium_braunii
	Amborella trichopoda	AmTr_v1.0_scaffold00186.1	Am186.1				>WSJO	2004271	Mesotaenium_braunii
	Amborella trichopoda	AmTr_v1.0_scaffold01267.1	Am01267.1				>WSJO	2003571	Mesotaenium_braunii
							>WSJO	2003570	Mesotaenium_braunii
	Auxenochlorella protothecoides	Apro_XP_011398188.1	Ap011398188.1				>WSJO	2001100	Mesotaenium_braunii
	Auxenochlorella protothecoides	Apro_XP_011399211.1	Ap011399211.1				>WDGV	2056279	Cosmarium_subtumidum	Desmidiaceae	Zygnematales
	Auxenochlorella protothecoides	Apro_XP_011401194.1	Ap011401194.1				>WDGV	2054825	Cosmarium_subtumidum
							>WDGV	2052105	Cosmarium_subtumidum
	Arabidopsis thaliana	AT1G06180.1	ATMYB13				>WDGV	2044871	Cosmarium_subtumidum
	Arabidopsis thaliana	AT1G08810.1	ATMYB60				>WDGV	2013042	Cosmarium_subtumidum
	Arabidopsis thaliana	AT1G09540.1	ATMYB61				>WDGV	2012739	Cosmarium_subtumidum
	Arabidopsis thaliana	AT1G14350.1	ATMYB124				>WDGV	2005770	Cosmarium_subtumidum
	Arabidopsis thaliana	AT1G16490.1	ATMYB58				>WDGV	2005709	Cosmarium_subtumidum
	Arabidopsis thaliana	AT1G17950.1	ATMYB52				>WDCW	2048090	Mesotaenium_endlicherianum	Mesotaeniaceae	Zygnematales
	Arabidopsis thaliana	AT1G18570.1	ATMYB51				>WDCW	2045006	Mesotaenium_endlicherianum
	Arabidopsis thaliana	AT1G18710.1	ATMYB47				>WDCW	2035612	Mesotaenium_endlicherianum
	Arabidopsis thaliana	AT1G22640.1	ATMYB3				>WDCW	2006911	Mesotaenium_endlicherianum
	Arabidopsis thaliana	AT1G25340.1	ATMYB116				>WDCW	2005535	Mesotaenium_endlicherianum
	Arabidopsis thaliana	AT1G26780.1	ATMYB117				>WDCW	2005449	Mesotaenium_endlicherianum
	Arabidopsis thaliana	AT1G34670.1	ATMYB93				>WDCW	2004561	Mesotaenium_endlicherianum
	Arabidopsis thaliana	AT1G35515.1	ATMYB8				>WDCW	2004342	Mesotaenium_endlicherianum
	Arabidopsis thaliana	AT1G48000.1	ATMYB112				>WCQU	2052957	Staurodesmus_convergens	Desmidiaceae	Zygnematales
	Arabidopsis thaliana	AT1G56160.1	ATMYB72				>WCQU	2007838	Staurodesmus_convergens
	Arabidopsis thaliana	AT1G56650.1	ATMYB75				>WCQU	2004317	Staurodesmus_convergens
	Arabidopsis thaliana	AT1G57560.1	ATMYB50				>WCQU	2003262	Staurodesmus_convergens
	Arabidopsis thaliana	AT1G63910.1	ATMYB103				>WCQU	2003103	Staurodesmus_convergens
	Arabidopsis thaliana	AT1G66230.1	ATMYB20				>VQBJ	2044648	Coleochaete_scutata	Coleochaetaceae	Coleochaetales
	Arabidopsis thaliana	AT1G66370.1	ATMYB113				>VQBJ	2044090	Coleochaete_scutata
	Arabidopsis thaliana	AT1G66380.1	ATMYB114				>VQBJ	2011129	Coleochaete_scutata
	Arabidopsis thaliana	AT1G66390.1	ATMYB90				>VQBJ	2010706	Coleochaete_scutata
	Arabidopsis thaliana	AT1G68320.1	ATMYB62				>VQBJ	2010685	Coleochaete_scutata
	Arabidopsis thaliana	AT1G69560.1	ATMYB105				>VQBJ	2009393	Coleochaete_scutata
	Arabidopsis thaliana	AT1G73410.1	ATMYB54				>VQBJ	2008817	Coleochaete_scutata
	Arabidopsis thaliana	AT1G74080.1	ATMYB122				>VQBJ	2008559	Coleochaete_scutata
	Arabidopsis thaliana	AT1G74430.1	ATMYB95				>VQBJ	2000580	Coleochaete_scutata
	Arabidopsis thaliana	AT1G74650.1	ATMYB31				>VAZE	2049099	Cylindrocystis_sp	Mesotaeniaceae	Zygnematales
	Arabidopsis thaliana	AT1G79180.1	ATMYB63				>VAZE	2010077	Cylindrocystis_sp
	Arabidopsis thaliana	AT2G02820.1	ATMYB88				>VAZE	2009574	Cylindrocystis_sp
	Arabidopsis thaliana	AT2G16720.1	ATMYB7				>VAZE	2009218	Cylindrocystis_sp
	Arabidopsis thaliana	AT2G23290.1	ATMYB70				>VAZE	2008994	Cylindrocystis_sp
	Arabidopsis thaliana	AT2G25230.1	ATMYB100				>VAZE	2008375	Cylindrocystis_sp
	Arabidopsis thaliana	AT2G26950.1	ATMYB104				>VAZE	2006055	Cylindrocystis_sp
	Arabidopsis thaliana	AT2G26960.1	ATMYB81				>VAZE	2006053	Cylindrocystis_sp
	Arabidopsis thaliana	AT2G31180.1	ATMYB14				>VAZE	2005377	Cylindrocystis_sp
	Arabidopsis thaliana	AT2G32460.1	ATMYB101				>TPHT	2126874	Spirotaenia_sp	Mesotaeniaceae	Zygnematales
	Arabidopsis thaliana	AT2G36890.1	ATMYB38				>TPHT	2126048	Spirotaenia_sp
	Arabidopsis thaliana	AT2G37630.1	ATMYB91				>TPHT	2123465	Spirotaenia_sp
	Arabidopsis thaliana	AT2G39880.1	ATMYB25				>TPHT	2019527	Spirotaenia_sp
	Arabidopsis thaliana	AT2G47190.1	ATMYB2				>TPHT	2018590	Spirotaenia_sp
	Arabidopsis thaliana	AT2G47460.1	ATMYB12				>TPHT	2017837	Spirotaenia_sp
	Arabidopsis thaliana	AT3G01140.1	ATMYB106				>TPHT	2014852	Spirotaenia_sp
	Arabidopsis thaliana	AT3G01530.1	ATMYB57				>TPHT	2006591	Spirotaenia_sp
	Arabidopsis thaliana	AT3G02940.1	ATMYB107				>SNOX	2020069	Planotaenium_ohtanii	Mesotaeniaceae	Zygnematales
	Arabidopsis thaliana	AT3G06490.1	ATMYB108				>SNOX	2007532	Planotaenium_ohtanii
	Arabidopsis thaliana	AT3G08500.1	ATMYB83				>SNOX	2007507	Planotaenium_ohtanii
	Arabidopsis thaliana	AT3G09230.1	ATMYB1				>SNOX	2005156	Planotaenium_ohtanii
	Arabidopsis thaliana	AT3G11440.1	ATMYB65				>SNOX	2004227	Planotaenium_ohtanii
	Arabidopsis thaliana	AT3G12720.1	ATMYB67				>SNOX	2003158	Planotaenium_ohtanii
	Arabidopsis thaliana	AT3G12820.1	ATMYB10				>SNOX	2002693	Planotaenium_ohtanii
	Arabidopsis thaliana	AT3G13540.1	ATMYB5				>SNOX	2002345	Planotaenium_ohtanii
	Arabidopsis thaliana	AT3G13890.2	ATMYB26				>SNOX	2001658	Planotaenium_ohtanii
	Arabidopsis thaliana	AT3G23250.1	ATMYB15				>SNOX	2000517	Planotaenium_ohtanii
	Arabidopsis thaliana	AT3G24310.1	ATMYB71				>RQFE	2038224	Cosmocladium_cf	Desmidiaceae	Zygnematales
	Arabidopsis thaliana	AT3G27785.1	ATMYB118				>RQFE	2036292	Cosmocladium_cf
	Arabidopsis thaliana	AT3G27810.1	ATMYB21				>RQFE	2032274	Cosmocladium_cf
	Arabidopsis thaliana	AT3G27920.1	ATMYB0				>RQFE	2031636	Cosmocladium_cf
	Arabidopsis thaliana	AT3G28470.1	ATMYB35				>RQFE	2009874	Cosmocladium_cf
	Arabidopsis thaliana	AT3G28910.1	ATMYB30				>RQFE	2009509	Cosmocladium_cf
	Arabidopsis thaliana	AT3G29020.1	ATMYB110				>RQFE	2009043	Cosmocladium_cf
	Arabidopsis thaliana	AT3G30210.1	ATMYB121				>RQFE	2008942	Cosmocladium_cf
	Arabidopsis thaliana	AT3G46130.1	ATMYB48				>RQFE	2008139	Cosmocladium_cf
	Arabidopsis thaliana	AT3G47600.1	ATMYB94				>RQFE	2007758	Cosmocladium_cf
	Arabidopsis thaliana	AT3G48920.1	ATMYB45				>RQFE	2007641	Cosmocladium_cf
	Arabidopsis thaliana	AT3G49690.1	ATMYB84				>RQFE	2005413	Cosmocladium_cf
	Arabidopsis thaliana	AT3G50060.1	ATMYB77				>RQFE	2002486	Cosmocladium_cf
	Arabidopsis thaliana	AT3G53200.1	ATMYB27				>RPRU	2042031	Staurodesmus_omearii	Desmidiaceae	Zygnematales
	Arabidopsis thaliana	AT3G55730.1	ATMYB109				>RPRU	2041608	Staurodesmus_omearii
	Arabidopsis thaliana	AT3G60460.1	ATMYB125				>RPRU	2038697	Staurodesmus_omearii
	Arabidopsis thaliana	AT3G61250.1	ATMYB17				>RPRU	2037174	Staurodesmus_omearii
	Arabidopsis thaliana	AT3G62610.1	ATMYB11				>RPRU	2013106	Staurodesmus_omearii
	Arabidopsis thaliana	AT4G01680.1	ATMYB55				>RPRU	2011830	Staurodesmus_omearii
	Arabidopsis thaliana	AT4G05100.1	ATMYB74				>RPRU	2009439	Staurodesmus_omearii
	Arabidopsis thaliana	AT4G09460.1	ATMYB6				>RPRU	2005180	Staurodesmus_omearii
	Arabidopsis thaliana	AT4G12350.1	ATMYB42				>RPRU	2002656	Staurodesmus_omearii
	Arabidopsis thaliana	AT4G13480.1	ATMYB79				>RPRU	2002601	Staurodesmus_omearii
	Arabidopsis thaliana	AT4G17785.1	ATMYB39				>RPRU	2002202	Staurodesmus_omearii
	Arabidopsis thaliana	AT4G18770.1	ATMYB98				>RPRU	2000857	Staurodesmus_omearii
	Arabidopsis thaliana	AT4G21440.1	ATMYB102				>RPRU	2000855	Staurodesmus_omearii
	Arabidopsis thaliana	AT4G22680.1	ATMYB85				>RPRU	2000017	Staurodesmus_omearii
	Arabidopsis thaliana	AT4G25560.1	ATMYB18				>RPQV	2037240	Phymatodocis_nordstedtiana	Desmidiaceae	Zygnematales
	Arabidopsis thaliana	AT4G26930.1	ATMYB97				>RPQV	2036802	Phymatodocis_nordstedtiana
	Arabidopsis thaliana	AT4G28110.1	ATMYB41				>RPQV	2036541	Phymatodocis_nordstedtiana
	Arabidopsis thaliana	AT4G33450.1	ATMYB69				>RPQV	2035837	Phymatodocis_nordstedtiana
	Arabidopsis thaliana	AT4G34990.1	ATMYB32				>RPQV	2008123	Phymatodocis_nordstedtiana
	Arabidopsis thaliana	AT4G37260.1	ATMYB73				>RPQV	2007132	Phymatodocis_nordstedtiana
	Arabidopsis thaliana	AT4G37780.1	ATMYB87				>RPQV	2006145	Phymatodocis_nordstedtiana
	Arabidopsis thaliana	AT4G38620.1	ATMYB4				>RPQV	2005353	Phymatodocis_nordstedtiana
	Arabidopsis thaliana	AT5G06100.1	ATMYB33				>RPQV	2004600	Phymatodocis_nordstedtiana
	Arabidopsis thaliana	AT5G07690.1	ATMYB29				>RPQV	2003067	Phymatodocis_nordstedtiana
	Arabidopsis thaliana	AT5G07700.1	ATMYB76				>QWFV	2082788	Bambusina_borreri	Desmidiaceae	Zygnematales
	Arabidopsis thaliana	AT5G10280.1	ATMYB92				>QWFV	2082335	Bambusina_borreri
	Arabidopsis thaliana	AT5G11050.1	ATMYB64				>QWFV	2020686	Bambusina_borreri
	Arabidopsis thaliana	AT5G12870.1	ATMYB46				>QWFV	2019908	Bambusina_borreri
	Arabidopsis thaliana	AT5G14340.1	ATMYB40				>QWFV	2019044	Bambusina_borreri
	Arabidopsis thaliana	AT5G14750.1	ATMYB66				>QWFV	2016778	Bambusina_borreri
	Arabidopsis thaliana	AT5G15310.1	ATMYB16				>QWFV	2000943	Bambusina_borreri
	Arabidopsis thaliana	AT5G16600.1	ATMYB43				>QPDY	2029586	Coleochaete_irregularis	Coleochaetaceae	Coleochaetales
	Arabidopsis thaliana	AT5G16770.1	ATMYB9				>QPDY	2029140	Coleochaete_irregularis
	Arabidopsis thaliana	AT5G17800.1	ATMYB56				>QPDY	2028381	Coleochaete_irregularis
	Arabidopsis thaliana	AT5G23000.1	ATMYB37				>QPDY	2028155	Coleochaete_irregularis
	Arabidopsis thaliana	AT5G26660.1	ATMYB86				>QPDY	2026851	Coleochaete_irregularis
	Arabidopsis thaliana	AT5G35550.1	ATMYB123				>QPDY	2005834	Coleochaete_irregularis
	Arabidopsis thaliana	AT5G39700.1	ATMYB89				>QPDY	2004193	Coleochaete_irregularis
	Arabidopsis thaliana	AT5G40330.1	ATMYB23				>QPDY	2003886	Coleochaete_irregularis
	Arabidopsis thaliana	AT5G40350.1	ATMYB24				>QPDY	2003397	Coleochaete_irregularis
	Arabidopsis thaliana	AT5G40360.1	ATMYB115				>QPDY	2002655	Coleochaete_irregularis
	Arabidopsis thaliana	AT5G40430.1	ATMYB22				>NNHQ	2033963	Spirotaenia_minuta	Mesotaeniaceae	Zygnematales
	Arabidopsis thaliana	AT5G49330.1	ATMYB111				>NNHQ	2033831	Spirotaenia_minuta
	Arabidopsis thaliana	AT5G49620.1	ATMYB78				>NNHQ	2032173	Spirotaenia_minuta
	Arabidopsis thaliana	AT5G52260.1	ATMYB19				>NNHQ	2008313	Spirotaenia_minuta
	Arabidopsis thaliana	AT5G52600.1	ATMYB82				>NNHQ	2004572	Spirotaenia_minuta
	Arabidopsis thaliana	AT5G54230.1	ATMYB49				>NNHQ	2002560	Spirotaenia_minuta
	Arabidopsis thaliana	AT5G55020.1	ATMYB120				>NBYP	2056069	Mesotaenium kramstae	Mesotaeniaceae	Zygnematales
	Arabidopsis thaliana	AT5G56110.1	ATMYB80				>NBYP	2055800	Mesotaenium kramstae
	Arabidopsis thaliana	AT5G57620.1	ATMYB36				>NBYP	2054291	Mesotaenium kramstae
	Arabidopsis thaliana	AT5G58850.1	ATMYB119				>NBYP	2051290	Mesotaenium kramstae
	Arabidopsis thaliana	AT5G59780.3	ATMYB59				>NBYP	2049554	Mesotaenium kramstae
	Arabidopsis thaliana	AT5G60890.1	ATMYB34				>NBYP	2049382	Mesotaenium kramstae
	Arabidopsis thaliana	AT5G61420.2	ATMYB28				>NBYP	2048021	Mesotaenium kramstae
	Arabidopsis thaliana	AT5G62320.1	ATMYB99				>NBYP	2010349	Mesotaenium kramstae
	Arabidopsis thaliana	AT5G62470.1	ATMYB96				>MWXT	2071910	Chara_vulgaris	Characeae	Charales
	Arabidopsis thaliana	AT5G65230.1	ATMYB53				>MOYY	2098317	Pleurotaenium_trabecul	Desmidiaceae	Zygnematales
	Arabidopsis thaliana	AT5G65790.1	ATMYB68				>MOYY	2014151	Pleurotaenium_trabecul
	Arabidopsis thaliana	AT5G67300.1	ATMYB44				>MOYY	2013984	Pleurotaenium_trabecul
							>MNNM	2044399	Cosmarium_granatum	Desmidiaceae	Zygnematales
	Bathycoccus prasinos	Bpra_XP_007508502.1	Bp007508502.1				>MNNM	2042110	Cosmarium_granatum
	Bathycoccus prasinos	Bpra_XP_007510393.1	Bp007510393.1				>MNNM	2036082	Cosmarium_granatum
	Bathycoccus prasinos	Bpra_XP_007510945.1	Bp007510945.1				>MNNM	2035114	Cosmarium_granatum
	Bathycoccus prasinos	Bpra_XP_007511146.1	Bp007511146.1				>MNNM	2031872	Cosmarium_granatum
	Bathycoccus prasinos	Bpra_XP_007514729.1	Bp007514729.1				>MNNM	2008216	Cosmarium_granatum
							>MNNM	2006916	Cosmarium_granatum
	Chondrus crispus	Ccri_XP_005712311.1	Cc005712311.1				>MFZO	2027413	Zygnemopsis_sp	Zygnemataceae	Zygnematales
	Chondrus crispus	Ccri_XP_005712439.1	Cc005712439.1				>MFZO	2027243	Zygnemopsis_sp
	Chondrus crispus	Ccri_XP_005712665.1	Cc005712665.1				>MFZO	2026737	Zygnemopsis_sp
							>MFZO	2026000	Zygnemopsis_sp
	Chlamydomonas eustigma	Ceus_GAX72556.1	CeGAX72556.1				>MFZO	2023289	Zygnemopsis_sp
	Chlamydomonas eustigma	Ceus_GAX75414.1	CeGAX75414.1				>MFZO	2023220	Zygnemopsis_sp
	Chlamydomonas eustigma	Ceus_GAX76251.1	CeGAX76251.1				>MFZO	2022655	Zygnemopsis_sp
	Chlamydomonas eustigma	Ceus_GAX76297.1	CeGAX76297.1				>MFZO	2021213	Zygnemopsis_sp
	Chlamydomonas eustigma	Ceus_GAX76914.1	CeGAX76914.1				>MFZO	2018378	Zygnemopsis_sp
	Chlamydomonas eustigma	Ceus_GAX77066.1	CeGAX77066.1				>MFZO	2004756	Zygnemopsis_sp
	Chlamydomonas eustigma	Ceus_GAX79843.1	CeGAX79843.1				>MFZO	2003857	Zygnemopsis_sp
	Chlamydomonas eustigma	Ceus_GAX85517.1	CeGAX85517.1				>MFZO	2003160	Zygnemopsis_sp
							>MFZO	2003159	Zygnemopsis_sp
	Cyanidioschyzon merolae	Cmer_XP_005534987.1	Cm005534987.1				>MFZO	2003158	Zygnemopsis_sp
	Cyanidioschyzon merolae	Cmer_XP_005536657.1	Cm005536657.1				>MCHJ	2064601	Micrasterias_fimbriata	Desmidiaceae	Zygnematales
	Cyanidioschyzon merolae	Cmer_XP_005538175.1	Cm005538175.1				>MCHJ	2015191	Micrasterias_fimbriata
							>MCHJ	2014957	Micrasterias_fimbriata
							>MCHJ	2006414	Micrasterias_fimbriata
							>MCHJ	2006413	Micrasterias_fimbriata
	Chlamydomonas reinhardtii	Cre01.g034350.t1.1	Cre01.g034350.t1.1				>KYIO	2036476	Mesostigma_viride	Mesostigmataceae	Mesostigmatales
	Chlamydomonas reinhardtii	Cre02.g103450.t1.1	Cre02.g103450.t1.1				>KYIO	2009586	Mesostigma_viride
	Chlamydomonas reinhardtii	Cre02.g108350.t1.2	Cre02.g108350.t1.2				>KMNX	2035079	Nucleotaenium_eifelense	Mesotaeniaceae	Zygnematales
	Chlamydomonas reinhardtii	Cre03.g144747.t1.1	Cre03.g144747.t1.1				>KMNX	2034264	Nucleotaenium_eifelense
	Chlamydomonas reinhardtii	Cre03.g197100.t1.2	Cre03.g197100.t1.2				>KMNX	2030241	Nucleotaenium_eifelense
	Chlamydomonas reinhardtii	Cre09.g399067.t1.1	Cre09.g399067.t1.1				>KEYW	2027724	Gonatozygon_kinahanii	Gonatozygaceae	Zygnematales
	Chlamydomonas reinhardtii	Cre14.g621050.t1.1	Cre14.g621050.t1.1				>KEYW	2027426	Gonatozygon_kinahanii
	Chlamydomonas reinhardtii	Cre16.g677382.t1.1	Cre16.g677382.t1.1				>KEYW	2025423	Gonatozygon_kinahanii
							>KEYW	2006007	Gonatozygon_kinahanii
	Coccomyxa subellipsoidea C-169	Csub12896	Csub12896				>KEYW	2005536	Gonatozygon_kinahanii
	Coccomyxa subellipsoidea C-170	Csub44671	Csub44671				>KEYW	2004926	Gonatozygon_kinahanii
	Coccomyxa subellipsoidea C-171	Csub46919	Csub46919				>KEYW	2001968	Gonatozygon_kinahanii
	Coccomyxa subellipsoidea C-172	Csub9603	Csub9603				>KEYW	2001189	Gonatozygon_kinahanii
							>KEYW	2000931	Gonatozygon_kinahanii
	Chlorella sp. NC64A (Chlorella variabilis)	Cvar_XP_005843092.1	Cv005843092.1				>KEYW	2000930	Gonatozygon_kinahanii
	Chlorella sp. NC64A (Chlorella variabilis)	Cvar_XP_005843700.1	Cv005843700.1				>JOJQ	2008516	Cylindrocystis_cushleckae	Zygnemataceae	Zygnematales
	Chlorella sp. NC64A (Chlorella variabilis)	Cvar_XP_005848340.1	Cv005848340.1				>JOJQ	2007318	Cylindrocystis_cushleckae
	Chlorella sp. NC64A (Chlorella variabilis)	Cvar_XP_005850135.1	Cv005850135.1				>JOJQ	2006952	Cylindrocystis_cushleckae
	Chlorella sp. NC64A (Chlorella variabilis)	Cvar_XP_005850232.1	Cv005850232.1				>JOJQ	2005777	Cylindrocystis_cushleckae
							>JOJQ	2005617	Cylindrocystis_cushleckae
	Dunaliella salina	Dusal.0015s00002.1.p	Ds0015s00002.1.p				>JOJQ	2004524	Cylindrocystis_cushleckae
	Dunaliella salina	Dusal.0270s00001.1.p	Ds0270s00001.1.p				>JOJQ	2004371	Cylindrocystis_cushleckae
	Dunaliella salina	Dusal.0302s00002.1.p	Ds0302s00002.1.p				>ISHC	2045616	Staurastrum_sebaldi	Desmidiaceae	Zygnematales
	Dunaliella salina	Dusal.0400s00013.1.p	Ds0400s00013.1.p				>ISHC	2039642	Staurastrum_sebaldi
							>ISHC	2006601	Staurastrum_sebaldi
	Gonium pectorale	Gpec_KXZ42126.1	GpKXZ42126.1				>ISHC	2001138	Staurastrum_sebaldi
	Gonium pectorale	Gpec_KXZ42748.1	GpKXZ42748.1				>HKZW	2045387	Mesotaenium_caldariorum	Mesotaeniaceae	Zygnematales
	Gonium pectorale	Gpec_KXZ46859.1	GpKXZ46859.1				>HKZW	2043287	Mesotaenium_caldariorum
	Gonium pectorale	Gpec_KXZ54653.1	GpKXZ54653.1				>HKZW	2013191	Mesotaenium_caldariorum
							>HKZW	2013103	Mesotaenium_caldariorum
	Galdieria sulphuraria	Gsul_XP_005705943.1	Gs005705943.1				>HKZW	2011825	Mesotaenium_caldariorum
	Galdieria sulphuraria	Gsul_XP_005706738.1	Gs005706738.1				>HKZW	2011824	Mesotaenium_caldariorum
	Galdieria sulphuraria	Gsul_XP_005708531.1	Gs005708531.1				>HKZW	2004950	Mesotaenium_caldariorum
							>HKZW	2000663	Mesotaenium_caldariorum
	Helicosporidium sp. ATCC 50920	Hesp_KDD74600.1	Hesp_KDD74600.1				>HJVM	2111780	Cosmarium_ochthodes	Desmidiaceae	Zygnematales
							>HJVM	2022889	Cosmarium_ochthodes
	Klebsormidium flaccidum	kfl00011_0100_v1.1	Kf011_0100_v1.1				>HAOX	2024900	Spirogyra_sp	Zygnemataceae	Zygnematales
	Klebsormidium flaccidum	kfl00026_0540_v1.1	Kf026_0540_v1.1				>HAOX	2023546	Spirogyra_sp
	Klebsormidium flaccidum	kfl00043_0140_v1.1	Kf043_0140_v1.1				>HAOX	2022756	Spirogyra_sp
	Klebsormidium flaccidum	kfl00048_0440_v1.1	Kf048_0440_v1.1				>HAOX	2005204	Spirogyra_sp
	Klebsormidium flaccidum	kfl00052_0040_v1.1	Kf052_0040_v1.1				>HAOX	2004555	Spirogyra_sp
	Klebsormidium flaccidum	kfl00064_0290_v1.1	Kf064_0290_v1.1				>HAOX	2001833	Spirogyra_sp
	Klebsormidium flaccidum	kfl00085_0320_v1.1	Kf085_0320_v1.1				>HAOX	2001576	Spirogyra_sp
	Klebsormidium flaccidum	kfl00097_0190_v1.1	Kf097_0190_v1.1				>GYRP	2020774	Euastrum_affine	Desmidiaceae	Zygnematales
	Klebsormidium flaccidum	kfl00150_0040_v1.1	Kf150_0040_v1.1				>GYRP	2018731	Euastrum_affine
	Klebsormidium flaccidum	kfl00279_0100_v1.1	Kf279_0100_v1.1				>GYRP	2018730	Euastrum_affine
	Klebsormidium flaccidum	kfl00455_0010_v1.1	Kf455_0010_v1.1				>GGWH	2048402	Onychonema_laeve	Desmidiaceae	Zygnematales
	Klebsormidium flaccidum	kfl00455_0030_v1.1	Kf455_0030_v1.1				>GGWH	2046637	Onychonema_laeve
	Klebsormidium flaccidum	kfl00493_0040_v1.1	Kf493_0040_v1.1				>GGWH	2046562	Onychonema_laeve
	Klebsormidium flaccidum	kfl00565_0070_v1.1	Kf565_0070_v1.1				>GGWH	2010654	Onychonema_laeve
	Klebsormidium flaccidum	kfl00698_0010_v1.1	Kf698_0010_v1.1				>GGWH	2009717	Onychonema_laeve
	Klebsormidium flaccidum	kfl00793_0050_v1.1	Kf793_0050_v1.1				>GGWH	2005758	Onychonema_laeve
	Klebsormidium flaccidum	kfl00937_0030_v1.1	Kf937_0030_v1.1				>GGWH	2002466	Onychonema_laeve
							>GGWH	2000583	Onychonema_laeve
	Marchantia polymorpha	Mapoly0001s0061.1.p	Mp0001s0061.1.p				>GBGT	2019050	Xanthidium_antilopaeum	Desmidiaceae	Zygnematales
	Marchantia polymorpha	Mapoly0006s0226.1.p	Mp0006s0226.1.p				>GBGT	2011587	Xanthidium_antilopaeum
	Marchantia polymorpha	Mapoly0007s0265.1.p	Mp0007s0265.1.p				>FQLP	2033612	Klebsormidium_subtile	Klebsormidiaceae	Klebsormidiales
	Marchantia polymorpha	Mapoly0007s0271.1.p	Mp0007s0271.1.p				>FQLP	2032999	Klebsormidium_subtile
	Marchantia polymorpha	Mapoly0008s0029.1.p	Mp0008s0029.1.p				>FQLP	2032029	Klebsormidium_subtile
	Marchantia polymorpha	Mapoly0019s0071.1.p	Mp0019s0071.1.p				>FQLP	2010208	Klebsormidium_subtile
	Marchantia polymorpha	Mapoly0023s0101.1.p	Mp0023s0101.1.p				>FQLP	2009794	Klebsormidium_subtile
	Marchantia polymorpha	Mapoly0024s0094.1.p	Mp0024s0094.1.p				>FQLP	2009049	Klebsormidium_subtile
	Marchantia polymorpha	Mapoly0032s0153.1.p	Mp0032s0153.1.p				>FQLP	2007827	Klebsormidium_subtile
	Marchantia polymorpha	Mapoly0034s0034.1.p	Mp0034s0034.1.p				>FQLP	2007622	Klebsormidium_subtile
	Marchantia polymorpha	Mapoly0040s0004.1.p	Mp0040s0004.1.p				>FQLP	2006394	Klebsormidium_subtile
	Marchantia polymorpha	Mapoly0056s0127.1.p	Mp0056s0127.1.p				>FQLP	2006166	Klebsormidium_subtile
	Marchantia polymorpha	Mapoly0072s0075.1.p	Mp0072s0075.1.p				>FQLP	2005961	Klebsormidium_subtile
	Marchantia polymorpha	Mapoly0073s0038.1.p	Mp0073s0038.1.p				>FQLP	2005534	Klebsormidium_subtile
	Marchantia polymorpha	Mapoly0085s0092.1.p	Mp0085s0092.1.p				>FQLP	2005216	Klebsormidium_subtile
	Marchantia polymorpha	Mapoly0092s0005.1.p	Mp0092s0005.1.p				>FQLP	2000190	Klebsormidium_subtile
	Marchantia polymorpha	Mapoly0096s0058.1.p	Mp0096s0058.1.p				>FMRU	3171893	Zygnema_sp	Zygnemataceae	Zygnematales
	Marchantia polymorpha	Mapoly0123s0012.1.p	Mp0123s0012.1.p				>FMRU	3041070	Zygnema_sp
	Marchantia polymorpha	Mapoly0318s0001.1.p	Mp0318s0001.1.p				>FMRU	3038293	Zygnema_sp
	Marchantia polymorpha	Mapoly0874s0001.1.p	Mp0874s0001.1.p				>FMRU	3038168	Zygnema_sp
	Marchantia polymorpha	Mapoly1089s0002.1.p	Mp1089s0002.1.p				>FMRU	3038167	Zygnema_sp
							>FMRU	3025100	Zygnema_sp
	Micromonas strain RCC299 (Micromonas commoda)	Mcom113455	Mcom113455				>FMRU	3023340	Zygnema_sp
	Micromonas strain RCC299 (Micromonas commoda)	Mcom73264	Mcom73264				>FMRU	3017062	Zygnema_sp
	Micromonas strain RCC299 (Micromonas commoda)	Mcom73784	Mcom73784				>FMRU	3005998	Zygnema_sp
	Micromonas strain RCC299 (Micromonas commoda)	Mcom74639	Mcom74639				>FMRU	3003554	Zygnema_sp
	Micromonas strain RCC299 (Micromonas commoda)	Mcom74650	Mcom74650				>FMRU	3003485	Zygnema_sp
	Micromonas strain RCC299 (Micromonas commoda)	Mcom80246	Mcom80246				>FMRU	3000254	Zygnema_sp
	Micromonas strain RCC299 (Micromonas commoda)	Mcom83790	Mcom83790				>FFGR	2047307	Netrium_digitus	Mesotaeniaceae	Zygnematales
							>FFGR	2046142	Netrium_digitus
							>FFGR	2012255	Netrium_digitus
	Monoraphidium neglectum	Mneg_XP_013892193.1	Mn013892193.1				>FFGR	2009069	Netrium_digitus
	Monoraphidium neglectum	Mneg_XP_013893719.1	Mn013893719.1				>FFGR	2007878	Netrium_digitus
	Monoraphidium neglectum	Mneg_XP_013896359.1	Mn013896359.1				>DRGY	2036430	Chaetosphaeridium_globosum	Chaetosphaeridiaceae	Coleochaetales
	Monoraphidium neglectum	Mneg_XP_013897315.1	Mn013897315.1				>DRGY	2035829	Chaetosphaeridium_globosum
	Monoraphidium neglectum	Mneg_XP_013898289.1	Mn013898289.1				>DRGY	2033579	Chaetosphaeridium_globosum
	Monoraphidium neglectum	Mneg_XP_013904855.1	Mn013904855.1				>DRGY	2032758	Chaetosphaeridium_globosum
	Monoraphidium neglectum	Mneg_XP_013905143.1	Mn013905143.1				>DRGY	2005349	Chaetosphaeridium_globosum
	Monoraphidium neglectum	Mneg_XP_013906913.1	Mn013906913.1				>DRFX	2080732	Closterium_lunula	Closteriaceae	Zygnematales
							>DRFX	2079046	Closterium_lunula
	Micromonas pusilla CCMP1545	Mpus130146	Mpus130146				>DRFX	2013453	Closterium_lunula
	Micromonas pusilla CCMP1546	Mpus133654	Mpus133654				>DFDS	2039422	Desmidium_aptogonum	Desmidiaceae	Zygnematales
	Micromonas pusilla CCMP1548	Mpus39026	Mpus39026				>DFDS	2007217	Desmidium_aptogonum
	Micromonas pusilla CCMP1549	Mpus55785	Mpus55785				>DFDS	2005711	Desmidium_aptogonum
							>DFDS	2005315	Desmidium_aptogonum
	Ostreococcus lucimarinus CCE9902	Oluc40769	Oluc40769				>DFDS	2003841	Desmidium_aptogonum
	Ostreococcus lucimarinus CCE9903	Oluc41981	Oluc41981				>BHBK	2046093	Cosmarium_tinctum	Desmidiaceae	Zygnematales
	Ostreococcus lucimarinus CCE9906	Oluc8749	Oluc8749				>BHBK	2010670	Cosmarium_tinctum
	Ostreococcus lucimarinus CCE9907	Oluc9404	Oluc9404				>BHBK	2010461	Cosmarium_tinctum
							>BHBK	2009826	Cosmarium_tinctum
							>BHBK	2005397	Cosmarium_tinctum
	Oryza sativa	Os01g03720.1	Os01g03720.1				>BHBK	2005396	Cosmarium_tinctum
	Oryza sativa	Os01g07450.1	Os01g07450.1				>BHBK	2004273	Cosmarium_tinctum
	Oryza sativa	Os01g09590.1	Os01g09590.1				>BHBK	2000758	Cosmarium_tinctum
	Oryza sativa	Os01g16810.1	Os01g16810.1				>BFIK	2028704	Entransia_fimbriat	Klebsormidiaceae	Klebsormidiales
	Oryza sativa	Os01g18240.1	Os01g18240.1				>BFIK	2003838	Entransia_fimbriat
	Oryza sativa	Os01g19330.1	Os01g19330.1				>BFIK	2003272	Entransia_fimbriat
	Oryza sativa	Os01g19970.1	Os01g19970.1				>AEKF	2047218	Penium_margaritaceum	Peniaceae	Zygnematales
	Oryza sativa	Os01g36460.1	Os01g36460.1				>AEKF	2046368	Penium_margaritaceum
	Oryza sativa	Os01g45090.1	Os01g45090.1				>AEKF	2008478	Penium_margaritaceum
	Oryza sativa	Os01g49160.1	Os01g49160.1			Chlorophyta
	Oryza sativa	Os01g50110.1	Os01g50110.1				gene ID	Species
	Oryza sativa	Os01g50720.1	Os01g50720.1				Chlorophyta.ISPU_scaffold_2046336.6	Volvox_globator
	Oryza sativa	Os01g51260.1	Os01g51260.1				Chlorophyta.ISPU_scaffold_2009704.6	Volvox_globator
	Oryza sativa	Os01g52410.1	Os01g52410.1				Chlorophyta.JWGT_scaffold_2060293.6	Volvox_aureus
	Oryza sativa	Os01g59660.1	Os01g59660.1				Chlorophyta.JWGT_scaffold_2004422.6	Volvox_aureus
	Oryza sativa	Os01g63160.1	Os01g63160.1				Chlorophyta.JWGT_scaffold_2000542.6	Volvox_aureus
	Oryza sativa	Os01g63680.1	Os01g63680.1				Chlorophyta.QWRA_scaffold_2058886.6	Vitreochlamys_sp
	Oryza sativa	Os01g65370.1	Os01g65370.1				Chlorophyta.QWRA_scaffold_2011541.6	Vitreochlamys_sp
	Oryza sativa	Os01g74410.1	Os01g74410.1				Chlorophyta.RAWF_scaffold_2038144.6	Uronema_belka
	Oryza sativa	Os01g74590.1	Os01g74590.1				Chlorophyta.RAWF_scaffold_2005264.6	Uronema_belka
	Oryza sativa	Os02g02370.1	Os02g02370.1				Chlorophyta.RAWF_scaffold_2003448.6	Uronema_belka
	Oryza sativa	Os02g09480.1	Os02g09480.1				Chlorophyta.AYPS_scaffold_2002863.6	Unidentified_species_CCMP_1205
	Oryza sativa	Os02g36890.1	Os02g36890.1				Chlorophyta.NKXU_scaffold_2005406.6	Trebouxia_arboricola
	Oryza sativa	Os02g40530.1	Os02g40530.1				Chlorophyta.HHXJ_scaffold_2039908.6	Tetraselmis_striata
	Oryza sativa	Os02g41510.1	Os02g41510.1				Chlorophyta.HHXJ_scaffold_2009628.6	Tetraselmis_striata
	Oryza sativa	Os02g42850.2	Os02g42850.2				Chlorophyta.HHXJ_scaffold_2006114.6	Tetraselmis_striata
	Oryza sativa	Os02g42870.1	Os02g42870.1				Chlorophyta.DUMA_scaffold_2035913.6	Tetraselmis_cordiformis
	Oryza sativa	Os02g46780.1	Os02g46780.1				Chlorophyta.DUMA_scaffold_2035908.6	Tetraselmis_cordiformis
	Oryza sativa	Os02g49986.1	Os02g49986.1				Chlorophyta.DUMA_scaffold_2035657.6	Tetraselmis_cordiformis
	Oryza sativa	Os02g51799.1	Os02g51799.1				Chlorophyta.DUMA_scaffold_2035390.6	Tetraselmis_cordiformis
	Oryza sativa	Os02g54520.1	Os02g54520.1				Chlorophyta.DUMA_scaffold_2010466.6	Tetraselmis_cordiformis
	Oryza sativa	Os03g04900.1	Os03g04900.1				Chlorophyta.HVNO_scaffold_2064195.6	Tetraselmis_chui
	Oryza sativa	Os03g13310.1	Os03g13310.1				Chlorophyta.HVNO_scaffold_2015356.6	Tetraselmis_chui
	Oryza sativa	Os03g18480.1	Os03g18480.1				Chlorophyta.HVNO_scaffold_2012603.6	Tetraselmis_chui
	Oryza sativa	Os03g19120.1	Os03g19120.1				Chlorophyta.JMUI_scaffold_2054707.6	Stigeoclonium_helveticum
	Oryza sativa	Os03g20090.1	Os03g20090.1				Chlorophyta.JMUI_scaffold_2005910.6	Stigeoclonium_helveticum
	Oryza sativa	Os03g25550.1	Os03g25550.1				Chlorophyta.WXRI_scaffold_2025159.6	Stichococcus_bacillaris
	Oryza sativa	Os03g26130.1	Os03g26130.1				Chlorophyta.WRSL_scaffold_2056909.6	Stichococcus_bacillaris
	Oryza sativa	Os03g27090.1	Os03g27090.1				Chlorophyta.WRSL_scaffold_2006173.6	Stichococcus_bacillaris
	Oryza sativa	Os03g29614.1	Os03g29614.1				Chlorophyta.ZLQE_scaffold_2007683.6	Stephanosphaera_pluvialis
	Oryza sativa	Os03g38210.1	Os03g38210.1				Chlorophyta.ZLQE_scaffold_2000599.6	Stephanosphaera_pluvialis
	Oryza sativa	Os03g51110.1	Os03g51110.1				Chlorophyta.ENAU_scaffold_2000891.6	Spermatozopsis_similis
	Oryza sativa	Os03g56090.1	Os03g56090.1				Chlorophyta.MXDS_scaffold_2024963.6	Spermatozopsis_exsultans
	Oryza sativa	Os04g38740.1	Os04g38740.1				Chlorophyta.EGNB_scaffold_2026849.6	Scourfieldia_sp
	Oryza sativa	Os04g39470.1	Os04g39470.1				Chlorophyta.FMVB_scaffold_2037542.6	Scherffelia_dubia
	Oryza sativa	Os04g42950.1	Os04g42950.1				Chlorophyta.FMVB_scaffold_2036240.6	Scherffelia_dubia
	Oryza sativa	Os04g43680.1	Os04g43680.1				Chlorophyta.FMVB_scaffold_2009086.6	Scherffelia_dubia
	Oryza sativa	Os04g45020.1	Os04g45020.1				Chlorophyta.PZIF_scaffold_2050041.6	Scenedesmus_dimorphus
	Oryza sativa	Os04g45060.1	Os04g45060.1				Chlorophyta.PZIF_scaffold_2016570.6	Scenedesmus_dimorphus
	Oryza sativa	Os04g46384.1	Os04g46384.1				Chlorophyta.PZIF_scaffold_2001964.6	Scenedesmus_dimorphus
	Oryza sativa	Os04g50680.1	Os04g50680.1				Chlorophyta.PZIF_scaffold_2001963.6	Scenedesmus_dimorphus
	Oryza sativa	Os04g50770.1	Os04g50770.1				Chlorophyta.TNAW_scaffold_2077901.6	Pyramimonas_parkeae
	Oryza sativa	Os05g04210.1	Os05g04210.1				Chlorophyta.TNAW_scaffold_2077118.6	Pyramimonas_parkeae
	Oryza sativa	Os05g04820.1	Os05g04820.1				Chlorophyta.TNAW_scaffold_2072351.6	Pyramimonas_parkeae
	Oryza sativa	Os05g28320.1	Os05g28320.1				Chlorophyta.TNAW_scaffold_2015472.6	Pyramimonas_parkeae
	Oryza sativa	Os05g35500.1	Os05g35500.1				Chlorophyta.TNAW_scaffold_2015466.6	Pyramimonas_parkeae
	Oryza sativa	Os05g41166.1	Os05g41166.1				Chlorophyta.TNAW_scaffold_2015296.6	Pyramimonas_parkeae
	Oryza sativa	Os05g46610.1	Os05g46610.1				Chlorophyta.TNAW_scaffold_2013965.6	Pyramimonas_parkeae
	Oryza sativa	Os05g48010.1	Os05g48010.1				Chlorophyta.TNAW_scaffold_2012616.6	Pyramimonas_parkeae
	Oryza sativa	Os05g49310.1	Os05g49310.1				Chlorophyta.TNAW_scaffold_2009278.6	Pyramimonas_parkeae
	Oryza sativa	Os06g02250.1	Os06g02250.1				Chlorophyta.TNAW_scaffold_2009277.6	Pyramimonas_parkeae
	Oryza sativa	Os06g06740.1	Os06g06740.1				Chlorophyta.TNAW_scaffold_2008894.6	Pyramimonas_parkeae
	Oryza sativa	Os06g10350.1	Os06g10350.1				Chlorophyta.TNAW_scaffold_2008453.6	Pyramimonas_parkeae
	Oryza sativa	Os06g11780.1	Os06g11780.1				Chlorophyta.TNAW_scaffold_2007345.6	Pyramimonas_parkeae
	Oryza sativa	Os06g14670.1	Os06g14670.1				Chlorophyta.TNAW_scaffold_2006226.6	Pyramimonas_parkeae
	Oryza sativa	Os06g40330.1	Os06g40330.1				Chlorophyta.ACRY_scaffold_2037953.6	Pteromonas_sp
	Oryza sativa	Os06g43090.1	Os06g43090.1				Chlorophyta.BILC_scaffold_2020358.6	Prototheca_wickerhamii
	Oryza sativa	Os06g46560.1	Os06g46560.1				Chlorophyta.BILC_scaffold_2019702.6	Prototheca_wickerhamii
	Oryza sativa	Os07g12130.1	Os07g12130.1				Chlorophyta.WCLV_scaffold_2017868.6	Prasiola_crispa
	Oryza sativa	Os07g14110.1	Os07g14110.1				Chlorophyta.PRIQ_scaffold_2038553.6	Pleurastrum_insigne
	Oryza sativa	Os07g31470.1	Os07g31470.1				Chlorophyta.PRIQ_scaffold_2003855.6	Pleurastrum_insigne
	Oryza sativa	Os07g37210.1	Os07g37210.1				Chlorophyta.LETF_scaffold_2024610.6	Planophila_terrestris
	Oryza sativa	Os07g43420.1	Os07g43420.1				Chlorophyta.CBNG_scaffold_2040601.6	Planophila_laetevirens
	Oryza sativa	Os07g43580.1	Os07g43580.1				Chlorophyta.CBNG_scaffold_2038919.6	Planophila_laetevirens
	Oryza sativa	Os07g44090.3	Os07g44090.3				Chlorophyta.CBNG_scaffold_2005460.6	Planophila_laetevirens
	Oryza sativa	Os07g48870.1	Os07g48870.1				Chlorophyta.NQYP_scaffold_2005059.6	Pirula_salina
	Oryza sativa	Os08g05520.1	Os08g05520.1				Chlorophyta.NQYP_scaffold_2000177.6	Pirula_salina
	Oryza sativa	Os08g15020.1	Os08g15020.1				Chlorophyta.TGNL_scaffold_2009333.6	Picocystis_salinarum
	Oryza sativa	Os08g33150.1	Os08g33150.1				Chlorophyta.TGNL_scaffold_2008645.6	Picocystis_salinarum
	Oryza sativa	Os08g33660.1	Os08g33660.1				Chlorophyta.TGNL_scaffold_2002519.6	Picocystis_salinarum
	Oryza sativa	Os08g33800.1	Os08g33800.1				Chlorophyta.ZIVZ_scaffold_2043354.6	Phacotus_lenticularis
	Oryza sativa	Os08g33940.1	Os08g33940.1				Chlorophyta.OAEZ_scaffold_2007108.6	Persursaria_percursa
	Oryza sativa	Os08g34960.1	Os08g34960.1				Chlorophyta.PUAN_scaffold_2018294.6	Pedinomonas_tuberculata
	Oryza sativa	Os08g37970.1	Os08g37970.1				Chlorophyta.PUAN_scaffold_2004678.6	Pedinomonas_tuberculata
	Oryza sativa	Os08g43550.1	Os08g43550.1				Chlorophyta.PUAN_scaffold_2004360.6	Pedinomonas_tuberculata
	Oryza sativa	Os09g01960.1	Os09g01960.1				Chlorophyta.PUAN_scaffold_2004276.6	Pedinomonas_tuberculata
	Oryza sativa	Os09g23620.1	Os09g23620.1				Chlorophyta.RRSV_scaffold_2021157.6	Pedinomonas_minor
	Oryza sativa	Os09g24800.1	Os09g24800.1				Chlorophyta.RRSV_scaffold_2019384.6	Pedinomonas_minor
	Oryza sativa	Os09g26170.1	Os09g26170.1				Chlorophyta.RRSV_scaffold_2019090.6	Pedinomonas_minor
	Oryza sativa	Os09g36250.1	Os09g36250.1				Chlorophyta.RRSV_scaffold_2002892.6	Pedinomonas_minor
	Oryza sativa	Os09g36730.1	Os09g36730.1				Chlorophyta.XTON_scaffold_2047055.6	Pediastrum_duplex
	Oryza sativa	Os10g33810.1	Os10g33810.1				Chlorophyta.XTON_scaffold_2045365.6	Pediastrum_duplex
	Oryza sativa	Os10g35660.1	Os10g35660.1				Chlorophyta.XTON_scaffold_2008513.6	Pediastrum_duplex
	Oryza sativa	Os11g03440.1	Os11g03440.1				Chlorophyta.XTON_scaffold_2004532.6	Pediastrum_duplex
	Oryza sativa	Os11g10130.1	Os11g10130.1				Chlorophyta.XKWQ_scaffold_2038065.6	Pediastrum_duplex
	Oryza sativa	Os11g35390.1	Os11g35390.1				Chlorophyta.NLOM_scaffold_3037264.6	Pediastrum_duplex
	Oryza sativa	Os11g45740.1	Os11g45740.1				Chlorophyta.NLOM_scaffold_3035987.6	Pediastrum_duplex
	Oryza sativa	Os11g47460.1	Os11g47460.1				Chlorophyta.NLOM_scaffold_3034018.6	Pediastrum_duplex
	Oryza sativa	Os12g03150.1	Os12g03150.1				Chlorophyta.AKCR_scaffold_2000865.6	Parachlorella_kessleri
	Oryza sativa	Os12g07610.1	Os12g07610.1				Chlorophyta.RYJX_scaffold_2060607.6	Pandorina_morum
	Oryza sativa	Os12g07640.1	Os12g07640.1				Chlorophyta.RYJX_scaffold_2059760.6	Pandorina_morum
	Oryza sativa	Os12g33070.1	Os12g33070.1				Chlorophyta.RYJX_scaffold_2057597.6	Pandorina_morum
	Oryza sativa	Os12g37690.1	Os12g37690.1				Chlorophyta.RYJX_scaffold_2007005.6	Pandorina_morum
	Oryza sativa	Os12g37970.1	Os12g37970.1				Chlorophyta.QJYX_scaffold_2038912.6	Oltmannsiellopsis_viridis
	Oryza sativa	Os12g38400.2	Os12g38400.2				Chlorophyta.QJYX_scaffold_2032380.6	Oltmannsiellopsis_viridis
							Chlorophyta.PZBH_scaffold_2036808.6	Oltmannsiellopsis_viridis
	Ostreococcus tauri	Otau_XP_022839809.1	Ot022839809.1				Chlorophyta.PZBH_scaffold_2030082.6	Oltmannsiellopsis_viridis
	Ostreococcus tauri	Otau_XP_022840149.1	Ot022840149.1				Chlorophyta.CQQP_scaffold_2076384.6	Ochlochaete_sp
	Ostreococcus tauri	Otau_XP_022840319.1	Ot022840319.1				Chlorophyta.CQQP_scaffold_2002974.6	Ochlochaete_sp
	Ostreococcus tauri	Otau_XP_022840593.1	Ot022840593.1				Chlorophyta.CQQP_scaffold_2002973.6	Ochlochaete_sp
							Chlorophyta.ISIM_scaffold_2030997.6	Nephroselmis_pyriformis
	Tetrabaena socialis	PNH01298.1	PNH01298.1				Chlorophyta.ISIM_scaffold_2029110.6	Nephroselmis_pyriformis
	Tetrabaena socialis	PNH04233.1	PNH04233.1				Chlorophyta.ISIM_scaffold_2006696.6	Nephroselmis_pyriformis
	Tetrabaena socialis	PNH04238.1	PNH04238.1				Chlorophyta.MMKU_scaffold_2050684.6	Nephroselmis_olivace
	Tetrabaena socialis	PNH04309.1	PNH04309.1				Chlorophyta.MMKU_scaffold_2050116.6	Nephroselmis_olivace
	Tetrabaena socialis	PNH06274.1	PNH06274.1				Chlorophyta.MMKU_scaffold_2049697.6	Nephroselmis_olivace
	Tetrabaena socialis	PNH06350.1	PNH06350.1				Chlorophyta.MMKU_scaffold_2003992.6	Nephroselmis_olivace
	Tetrabaena socialis	PNH12315.1	PNH12315.1				Chlorophyta.USIX_scaffold_2004875.6	Neochlorosarcina_sp
							Chlorophyta.USIX_scaffold_2003838.6	Neochlorosarcina_sp
	Physcomitrella patens	Pp3c1_1650V3.1.p	Pp1_1650V3.1.p				Chlorophyta.USIX_scaffold_2001897.6	Neochlorosarcina_sp
	Physcomitrella patens	Pp3c1_21610V3.1.p	Pp1_21610V3.1.p				Chlorophyta.GJIY_scaffold_2019724.6	Neochloris_sp
	Physcomitrella patens	Pp3c1_42920V3.1.p	Pp1_42920V3.1.p				Chlorophyta.EEJO_scaffold_2011641.6	Neochloris_oleoabundans
	Physcomitrella patens	Pp3c1_4970V3.1.p	Pp1_4970V3.1.p				Chlorophyta.EEJO_scaffold_2011193.6	Neochloris_oleoabundans
	Physcomitrella patens	Pp3c10_12410V3.1.p	Pp10_12410V3.1.p				Chlorophyta.JQFK_scaffold_2079222.6	Nannochloropsis_oculata
	Physcomitrella patens	Pp3c11_10350V3.1.p	Pp11_10350V3.1.p				Chlorophyta.JQFK_scaffold_2001067.6	Nannochloropsis_oculata
	Physcomitrella patens	Pp3c11_2650V3.1.p	Pp11_2650V3.1.p				Chlorophyta.JQFK_scaffold_2001066.6	Nannochloropsis_oculata
	Physcomitrella patens	Pp3c11_5410V3.1.p	Pp11_5410V3.1.p				Chlorophyta.MFYC_scaffold_2031366.6	Nannochloris_atomus
	Physcomitrella patens	Pp3c11_5420V3.1.p	Pp11_5420V3.1.p				Chlorophyta.MFYC_scaffold_2025990.6	Nannochloris_atomus
	Physcomitrella patens	Pp3c12_10360V3.1.p	Pp12_10360V3.1.p				Chlorophyta.BTFM_scaffold_2045255.6	Monomastix_opisthostigma
	Physcomitrella patens	Pp3c12_17180V3.1.p	Pp12_17180V3.1.p				Chlorophyta.BTFM_scaffold_2009695.6	Monomastix_opisthostigma
	Physcomitrella patens	Pp3c13_5070V3.1.p	Pp13_5070V3.1.p				Chlorophyta.BTFM_scaffold_2009472.6	Monomastix_opisthostigma
	Physcomitrella patens	Pp3c14_12390V3.1.p	Pp14_12390V3.1.p				Chlorophyta.ZDOF_scaffold_2038289.7	Microthamnion_kuetzigianum
	Physcomitrella patens	Pp3c15_1270V3.1.p	Pp15_1270V3.1.p				Chlorophyta.ZDOF_scaffold_2038245.6	Microthamnion_kuetzigianum
	Physcomitrella patens	Pp3c15_15960V3.1.p	Pp15_15960V3.1.p				Chlorophyta.DXNY_scaffold_2039795.6	Microthamnion_kuetzigianum
	Physcomitrella patens	Pp3c15_24080V3.1.p	Pp15_24080V3.1.p				Chlorophyta.DXNY_scaffold_2006719.7	Microthamnion_kuetzigianum
	Physcomitrella patens	Pp3c15_7790V3.1.p	Pp15_7790V3.1.p				Chlorophyta.FOYQ_scaffold_2038404.6	Microspora_cf._tumidula
	Physcomitrella patens	Pp3c16_10020V3.1.p	Pp16_10020V3.1.p				Chlorophyta.JKKI_scaffold_2055764.6	Lobomonas_rostrata
	Physcomitrella patens	Pp3c16_9970V3.1.p	Pp16_9970V3.1.p				Chlorophyta.JKKI_scaffold_2051125.6	Lobomonas_rostrata
	Physcomitrella patens	Pp3c17_12730V3.1.p	Pp17_12730V3.1.p				Chlorophyta.JKKI_scaffold_2007686.6	Lobomonas_rostrata
	Physcomitrella patens	Pp3c17_19780V3.1.p	Pp17_19780V3.1.p				Chlorophyta.ZNUM_scaffold_2022974.6	Leptosira_obovata
	Physcomitrella patens	Pp3c17_7730V3.1.p	Pp17_7730V3.1.p				Chlorophyta.ZNUM_scaffold_2015688.6	Leptosira_obovata
	Physcomitrella patens	Pp3c19_20750V3.1.p	Pp19_20750V3.1.p				Chlorophyta.KADG_scaffold_2045075.6	Ignatius_tetrasporus
	Physcomitrella patens	Pp3c2_31770V3.1.p	Pp2_31770V3.1.p				Chlorophyta.KADG_scaffold_2042954.6	Ignatius_tetrasporus
	Physcomitrella patens	Pp3c2_34670V3.1.p	Pp2_34670V3.1.p				Chlorophyta.KADG_scaffold_2000984.6	Ignatius_tetrasporus
	Physcomitrella patens	Pp3c2_37040V3.1.p	Pp2_37040V3.1.p				Chlorophyta.IRYH_scaffold_2028896.6	Heterochlamydomonas_inaequalis
	Physcomitrella patens	Pp3c20_8950V3.1.p	Pp20_8950V3.1.p				Chlorophyta.IRYH_scaffold_2007551.6	Heterochlamydomonas_inaequalis
	Physcomitrella patens	Pp3c23_7530V3.1.p	Pp23_7530V3.1.p				Chlorophyta.IRYH_scaffold_2007136.6	Heterochlamydomonas_inaequalis
	Physcomitrella patens	Pp3c25_3170V3.1.p	Pp25_3170V3.1.p				Chlorophyta.IRYH_scaffold_2004594.6	Heterochlamydomonas_inaequalis
	Physcomitrella patens	Pp3c26_13600V3.1.p	Pp26_13600V3.1.p				Chlorophyta.IRYH_scaffold_2001211.6	Heterochlamydomonas_inaequalis
	Physcomitrella patens	Pp3c26_1390V3.1.p	Pp26_1390V3.1.p				Chlorophyta.AJAU_scaffold_2035071.6	Helicodictyon_planctonicum
	Physcomitrella patens	Pp3c3_12080V3.1.p	Pp3_12080V3.1.p				Chlorophyta.AJAU_scaffold_2008534.6	Helicodictyon_planctonicum
	Physcomitrella patens	Pp3c3_19360V3.1.p	Pp3_19360V3.1.p				Chlorophyta.ALZF_scaffold_2022370.6	Halochlorococcum_marinum
	Physcomitrella patens	Pp3c4_12510V3.1.p	Pp4_12510V3.1.p				Chlorophyta.ALZF_scaffold_2021418.6	Halochlorococcum_marinum
	Physcomitrella patens	Pp3c4_13790V3.1.p	Pp4_13790V3.1.p				Chlorophyta.ALZF_scaffold_2019467.6	Halochlorococcum_marinum
	Physcomitrella patens	Pp3c5_2150V3.1.p	Pp5_2150V3.1.p				Chlorophyta.FXHG_scaffold_2076006.6	Hafniomonas_reticulata
	Physcomitrella patens	Pp3c5_7650V3.1.p	Pp5_7650V3.1.p				Chlorophyta.FXHG_scaffold_2014612.6	Hafniomonas_reticulata
	Physcomitrella patens	Pp3c6_23360V3.1.p	Pp6_23360V3.1.p				Chlorophyta.FXHG_scaffold_2011831.6	Hafniomonas_reticulata
	Physcomitrella patens	Pp3c6_24650V3.1.p	Pp6_24650V3.1.p				Chlorophyta.FXHG_scaffold_2002287.6	Hafniomonas_reticulata
	Physcomitrella patens	Pp3c6_9970V3.2.p	Pp6_9970V3.2.p				Chlorophyta.AGIO_scaffold_2060432.6	Haematococcus_pluvialis
	Physcomitrella patens	Pp3c7_21220V3.1.p	Pp7_21220V3.1.p				Chlorophyta.ODXI_scaffold_2079977.6	Haematococcus_pluviali
	Physcomitrella patens	Pp3c7_23450V3.1.p	Pp7_23450V3.1.p				Chlorophyta.ODXI_scaffold_2016461.6	Haematococcus_pluviali
	Physcomitrella patens	Pp3c7_23490V3.1.p	Pp7_23490V3.1.p				Chlorophyta.KUJU_scaffold_2052412.6	Gonium_pectorale
	Physcomitrella patens	Pp3c8_16720V3.1.p	Pp8_16720V3.1.p				Chlorophyta.KUJU_scaffold_2049904.6	Gonium_pectorale
	Physcomitrella patens	Pp3c9_10290V3.1.p	Pp9_10290V3.1.p				Chlorophyta.KUJU_scaffold_2045817.6	Gonium_pectorale
	Physcomitrella patens	Pp3c9_15970V3.1.p	Pp9_15970V3.1.p				Chlorophyta.BZSH_scaffold_2037680.6	Golenkinia_longispicula
	Physcomitrella patens	Pp3c9_15975V3.1.p	Pp9_15975V3.1.p				Chlorophyta.BZSH_scaffold_2037388.6	Golenkinia_longispicula
	Physcomitrella patens	Pp3c9_24170V3.1.p	Pp9_24170V3.1.p				Chlorophyta.BZSH_scaffold_2037102.6	Golenkinia_longispicula
							Chlorophyta.BZSH_scaffold_2029972.6	Golenkinia_longispicula
	Porphyra umbilicalis	Pumb_OSX70207.1	PuOSX70207.1				Chlorophyta.BZSH_scaffold_2006956.6	Golenkinia_longispicula
	Porphyra umbilicalis	Pumb_OSX71512.1	PuOSX71512.1				Chlorophyta.VFIV_scaffold_2008608.6	Fritschiella_tuberosa
	Porphyra umbilicalis	Pumb_OSX74889.1	PuOSX74889.1				Chlorophyta.VFIV_scaffold_2007668.6	Fritschiella_tuberosa
							Chlorophyta.VFIV_scaffold_2001150.6	Fritschiella_tuberosa
	Selaginella moellendorffii	Smoe100734	Smoe100734				Chlorophyta.RNAT_scaffold_2057126.6	Eudorina_elegans
	Selaginella moellendorffii	Smoe109587	Smoe109587				Chlorophyta.RNAT_scaffold_2054423.6	Eudorina_elegans
	Selaginella moellendorffii	Smoe140962	Smoe140962				Chlorophyta.RNAT_scaffold_2048938.6	Eudorina_elegans
	Selaginella moellendorffii	Smoe29437	Smoe29437				Chlorophyta.RNAT_scaffold_2008315.6	Eudorina_elegans
	Selaginella moellendorffii	Smoe38644	Smoe38644				Chlorophyta.RNAT_scaffold_2003198.6	Eudorina_elegans
	Selaginella moellendorffii	Smoe437219	Smoe437219				Chlorophyta.MNCB_scaffold_2021543.6	Eremosphaera_viridi
	Selaginella moellendorffii	Smoe59725	Smoe59725				Chlorophyta.MNCB_scaffold_2021542.6	Eremosphaera_viridi
	Selaginella moellendorffii	Smoe6091	Smoe6091				Chlorophyta.MNCB_scaffold_2009139.6	Eremosphaera_viridi
	Selaginella moellendorffii	Smoe6282	Smoe6282				Chlorophyta.MNCB_scaffold_2009138.6	Eremosphaera_viridi
	Selaginella moellendorffii	Smoe72632	Smoe72632				Chlorophyta.MNCB_scaffold_2009137.6	Eremosphaera_viridi
	Selaginella moellendorffii	Smoe77255	Smoe77255				Chlorophyta.MNCB_scaffold_2007761.6	Eremosphaera_viridi
	Selaginella moellendorffii	Smoe80553	Smoe80553				Chlorophyta.UKUC_scaffold_2004001.6	Dunaliella_salina
	Selaginella moellendorffii	Smoe81112	Smoe81112				Chlorophyta.SYJM_scaffold_2001310.6	Dunaliella_salina
	Selaginella moellendorffii	Smoe84369	Smoe84369				Chlorophyta.XOAL_scaffold_2039952.6	Dolichomastix_tenuilepi
	Selaginella moellendorffii	Smoe98669	Smoe98669				Chlorophyta.XIVI_scaffold_2096099.6	Cymbomonas_sp
	Selaginella moellendorffii	Smoe99462	Smoe99462				Chlorophyta.XIVI_scaffold_2096001.6	Cymbomonas_sp
							Chlorophyta.XIVI_scaffold_2008742.6	Cymbomonas_sp
	Sphagnum fallax	Sphfalx0000s0146.1.p	Sp0000s0146.1.p				Chlorophyta.DZPJ_scaffold_2054094.6	Cylindrocapsa_geminella
	Sphagnum fallax	Sphfalx0001s0078.1.p	Sp0001s0078.1.p				Chlorophyta.DZPJ_scaffold_2053649.6	Cylindrocapsa_geminella
	Sphagnum fallax	Sphfalx0001s0239.1.p	Sp0001s0239.1.p				Chlorophyta.DZPJ_scaffold_2051027.6	Cylindrocapsa_geminella
	Sphagnum fallax	Sphfalx0009s0068.1.p	Sp0009s0068.1.p				Chlorophyta.DZPJ_scaffold_2008702.6	Cylindrocapsa_geminella
	Sphagnum fallax	Sphfalx0010s0201.1.p	Sp0010s0201.1.p				Chlorophyta.DZPJ_scaffold_2008209.6	Cylindrocapsa_geminella
	Sphagnum fallax	Sphfalx0011s0054.1.p	Sp0011s0054.1.p				Chlorophyta.GXBM_scaffold_2011612.6	Coccomyxa_pringsheimii
	Sphagnum fallax	Sphfalx0015s0073.1.p	Sp0015s0073.1.p				Chlorophyta.VBLH_scaffold_2007320.6	Cladophora_glomerata
	Sphagnum fallax	Sphfalx0015s0253.1.p	Sp0015s0253.1.p				Chlorophyta.KSFK_scaffold_2021560.6	Chlorosarcinopsis_halophila
	Sphagnum fallax	Sphfalx0017s0148.1.p	Sp0017s0148.1.p				Chlorophyta.UTRE_scaffold_2083364.6	Chloromonas_tughillensi
	Sphagnum fallax	Sphfalx0019s0143.1.p	Sp0019s0143.1.p				Chlorophyta.UTRE_scaffold_2007268.6	Chloromonas_tughillensi
	Sphagnum fallax	Sphfalx0030s0005.1.p	Sp0030s0005.1.p				Chlorophyta.GFUR_scaffold_2095148.6	Chloromonas_subdivisa
	Sphagnum fallax	Sphfalx0031s0166.1.p	Sp0031s0166.1.p				Chlorophyta.GFUR_scaffold_2093489.6	Chloromonas_subdivisa
	Sphagnum fallax	Sphfalx0033s0183.1.p	Sp0033s0183.1.p				Chlorophyta.GFUR_scaffold_2093211.6	Chloromonas_subdivisa
	Sphagnum fallax	Sphfalx0037s0054.1.p	Sp0037s0054.1.p				Chlorophyta.AJUW_scaffold_2006437.6	Chloromonas_rosa
	Sphagnum fallax	Sphfalx0041s0085.1.p	Sp0041s0085.1.p				Chlorophyta.LBRP_scaffold_2057700.6	Chloromonas_reticulata
	Sphagnum fallax	Sphfalx0044s0002.1.p	Sp0044s0002.1.p				Chlorophyta.LBRP_scaffold_2056317.6	Chloromonas_reticulata
	Sphagnum fallax	Sphfalx0045s0092.1.p	Sp0045s0092.1.p				Chlorophyta.GDUD_scaffold_3062558.6	Chloromonas_reticulata
	Sphagnum fallax	Sphfalx0050s0034.1.p	Sp0050s0034.1.p				Chlorophyta.GDUD_scaffold_3061637.6	Chloromonas_reticulata
	Sphagnum fallax	Sphfalx0063s0005.1.p	Sp0063s0005.1.p				Chlorophyta.QRTH_scaffold_2037924.6	Chloromonas_perforata
	Sphagnum fallax	Sphfalx0066s0104.1.p	Sp0066s0104.1.p				Chlorophyta.QRTH_scaffold_2004034.6	Chloromonas_perforata
	Sphagnum fallax	Sphfalx0083s0040.1.p	Sp0083s0040.1.p				Chlorophyta.IHOI_scaffold_2026999.6	Chloromonas_oogama
	Sphagnum fallax	Sphfalx0085s0030.1.p	Sp0085s0030.1.p				Chlorophyta.IHOI_scaffold_2001686.6	Chloromonas_oogama
	Sphagnum fallax	Sphfalx0101s0042.1.p	Sp0101s0042.1.p				Chlorophyta.MWAN_scaffold_2034941.6	Chlorella_minutissima
	Sphagnum fallax	Sphfalx0111s0046.1.p	Sp0111s0046.1.p				Chlorophyta.MWAN_scaffold_2000993.6	Chlorella_minutissima
	Sphagnum fallax	Sphfalx0119s0060.1.p	Sp0119s0060.1.p				Chlorophyta.TSBQ_scaffold_2059880.6	Chlamydomonas_sp
	Sphagnum fallax	Sphfalx0126s0030.1.p	Sp0126s0030.1.p				Chlorophyta.TSBQ_scaffold_2049451.6	Chlamydomonas_sp
	Sphagnum fallax	Sphfalx0131s0029.1.p	Sp0131s0029.1.p				Chlorophyta.TSBQ_scaffold_2010562.6	Chlamydomonas_sp
	Sphagnum fallax	Sphfalx0143s0041.1.p	Sp0143s0041.1.p				Chlorophyta.TSBQ_scaffold_2010561.6	Chlamydomonas_sp
	Sphagnum fallax	Sphfalx0177s0012.1.p	Sp0177s0012.1.p				Chlorophyta.AOUJ_scaffold_2051361.6	Chlamydomonas_sp
	Sphagnum fallax	Sphfalx0217s0041.1.p	Sp0217s0041.1.p				Chlorophyta.VALZ_scaffold_2047437.6	Chlamydomonas_noctigama
	Sphagnum fallax	Sphfalx0221s0015.1.p	Sp0221s0015.1.p				Chlorophyta.VALZ_scaffold_2043655.6	Chlamydomonas_noctigama
	Sphagnum fallax	Sphfalx0250s0012.1.p	Sp0250s0012.1.p				Chlorophyta.VALZ_scaffold_2008303.6	Chlamydomonas_noctigama
	Sphagnum fallax	Sphfalx0306s0012.1.p	Sp0306s0012.1.p				Chlorophyta.VALZ_scaffold_2002485.6	Chlamydomonas_noctigama
							Chlorophyta.JRGZ_scaffold_2032230.6	Chlamydomonas_moewusii
	Volvox carteri	Vocar.0001s0782.1.p	Vc0001s0782.1.p				Chlorophyta.JRGZ_scaffold_2032151.6	Chlamydomonas_moewusii
	Volvox carteri	Vocar.0002s0488.1.p	Vc0002s0488.1.p				Chlorophyta.JRGZ_scaffold_2002486.6	Chlamydomonas_moewusii
	Volvox carteri	Vocar.0004s0316.1.p	Vc0004s0316.1.p				Chlorophyta.BCYF_scaffold_2043937.6	Chlamydomonas_cribrum
	Volvox carteri	Vocar.0008s0006.1.p	Vc0008s0006.1.p				Chlorophyta.OVHR_scaffold_3051897.6	Chlamydomonas_bilatus
	Volvox carteri	Vocar.0011s0012.1.p	Vc0011s0012.1.p				Chlorophyta.OVHR_scaffold_3051775.6	Chlamydomonas_bilatus
	Volvox carteri	Vocar.0011s0308.1.p	Vc0011s0308.1.p				Chlorophyta.OVHR_scaffold_3049582.6	Chlamydomonas_bilatus
	Volvox carteri	Vocar.0012s0162.1.p	Vc0012s0162.1.p				Chlorophyta.OVHR_scaffold_3049471.6	Chlamydomonas_bilatus
	Volvox carteri	Vocar.0014s0065.1.p	Vc0014s0065.1.p				Chlorophyta.MULF_scaffold_2051300.6	Chlamydomonas_bilatus
	Volvox carteri	Vocar.0017s0204.1.p	Vc0017s0204.1.p				Chlorophyta.MULF_scaffold_2048534.6	Chlamydomonas_bilatus
	Volvox carteri	Vocar.0023s0018.1.p	Vc0023s0018.1.p				Chlorophyta.MULF_scaffold_2043201.6	Chlamydomonas_bilatus
	Volvox carteri	Vocar.0024s0002.1.p	Vc0024s0002.1.p				Chlorophyta.MULF_scaffold_2004856.6	Chlamydomonas_bilatus
							Chlorophyta.MULF_scaffold_2001252.6	Chlamydomonas_bilatus
	Chlorokybus sp	Chrsp259S00284	Cs259S00284				Chlorophyta.BAZF_scaffold_2070990.6	Chaetopeltis_orbicularis
	Chlorokybus sp	Chrsp26S04210	Cs26S04210				Chlorophyta.BAZF_scaffold_2070202.6	Chaetopeltis_orbicularis
	Chlorokybus sp	Chrsp293S00322	Cs293S00322				Chlorophyta.BAZF_scaffold_2015386.6	Chaetopeltis_orbicularis
	Chlorokybus sp	Chrsp31S04789	Cs31S04789				Chlorophyta.BAZF_scaffold_2003680.6	Chaetopeltis_orbicularis
	Chlorokybus sp	Chrsp66S00574	Cs66S00574				Chlorophyta.BAZF_scaffold_2003679.6	Chaetopeltis_orbicularis
	Chlorokybus sp	Chrsp80S07818	Cs80S07818				Chlorophyta.BAZF_scaffold_2002371.6	Chaetopeltis_orbicularis
							Chlorophyta.VIAU_scaffold_2062902.6	Carteria_crucifera
	Coleochaete scutata	Colsc1149S1T2315	Cs1149S1T2315				Chlorophyta.VIAU_scaffold_2062014.6	Carteria_crucifera
	Coleochaete scutata	Colsc18204S0T21607	Cs18204S0T21607				Chlorophyta.VIAU_scaffold_2057014.6	Carteria_crucifera
	Coleochaete scutata	Colsc19119S0T12606	Cs19119S0T12606				Chlorophyta.VIAU_scaffold_2010099.6	Carteria_crucifera
	Coleochaete scutata	Colsc31134S0T13665	Cs31134S0T13665				Chlorophyta.VIAU_scaffold_2009562.6	Carteria_crucifera
	Coleochaete scutata	Colsc4710S0T9884	Cs4710S0T9884				Chlorophyta.JTIG_scaffold_2004601.6	Bryopsis_plumosa
	Coleochaete scutata	Colsc5139S0T5389	Cs5139S0T5389				Chlorophyta.GUBD_scaffold_2042555.6	Brachiomonas_submarina
	Coleochaete scutata	Colsc5684S0T5946	Cs5684S0T5946				Chlorophyta.GUBD_scaffold_2006521.6	Brachiomonas_submarina
	Coleochaete scutata	Colsc7402S0T14537	Cs7402S0T14537				Chlorophyta.GUBD_scaffold_2002664.6	Brachiomonas_submarina
	Coleochaete scutata	Colsc7402S1T14540	Cs7402S1T14540				Chlorophyta.QYXY_scaffold_2047441.6	Botryococcus_terribilis
							Chlorophyta.QYXY_scaffold_2046792.6	Botryococcus_terribilis
	Entransia fimbriata	Entfi105961S06417	Entfi105961S06417				Chlorophyta.VJDZ_scaffold_2041489.6	Botryococcus_sudeticus
							Chlorophyta.VJDZ_scaffold_2037560.6	Botryococcus_sudeticus
	Mesostigma viride	Mesvi1090S01691	Mesvi1090S01691				Chlorophyta.VJDZ_scaffold_2005034.6	Botryococcus_sudeticus
	Mesostigma viride	Mesvi458S06219	Mesvi458S06219				Chlorophyta.LSHT_scaffold_2040502.6	Bolbocoleon_piliferum
							Chlorophyta.LSHT_scaffold_2039341.6	Bolbocoleon_piliferum
	Spirotaenia sp	Spisp186S00850	Ss186S00850				Chlorophyta.NTLE_scaffold_2005843.6	Asteromonas_gracilis
	Spirotaenia sp	Spisp186S09152	Ss186S09152				Chlorophyta.NTLE_scaffold_2001761.6	Asteromonas_gracilis
	Spirotaenia sp	Spisp582S17276	Ss582S17276				Chlorophyta.MNPL_scaffold_2045318.6	Asteromonas_gracilis
	Spirotaenia sp	Spisp610S02081	Ss610S02081				Chlorophyta.MNPL_scaffold_2043878.6	Asteromonas_gracilis
	Spirotaenia sp	Spisp610S17763	Ss610S17763				Chlorophyta.IJMT_scaffold_2016031.6	Aphanochaete_repens
	Spirotaenia sp	Spisp654S02193	Ss654S02193				Chlorophyta.OTQG_scaffold_2028724.6	Ankistrodesmus_sp
	Spirotaenia sp	Spisp698S02262	Ss698S02262	subgroups			Chlorophyta.OTQG_scaffold_2027988.6	Ankistrodesmus_sp
	Camellia sinensis var. sinensis	GWHPACFB033253		III			Chlorophyta.OTQG_scaffold_2002573.6	Ankistrodesmus_sp
	Camellia sinensis var. sinensis	GWHPACFB033217		III			Chlorophyta.OTQG_scaffold_2002128.6	Ankistrodesmus_sp
	Camellia sinensis var. sinensis	GWHPACFB032270		III			Chlorophyta.JIWJ_scaffold_2040181.6	Acrosiphonia_sp
	Camellia sinensis var. sinensis	GWHPACFB032026		III		Rhodophyta
	Camellia sinensis var. sinensis	GWHPACFB031710		III			Rhodophyta.UYFR_scaffold_2004525.6	Symphyocladia_latiuscula
	Camellia sinensis var. sinensis	GWHPACFB031661		III			Rhodophyta.UYFR_scaffold_2000581.6	Symphyocladia_latiuscula
	Camellia sinensis var. sinensis	GWHPACFB031581		III			Rhodophyta.PYDB_scaffold_2027572.6	Sinotubimorpha_guangdongensis
	Camellia sinensis var. sinensis	GWHPACFB031304		III			Rhodophyta.PYDB_scaffold_2004135.6	Sinotubimorpha_guangdongensis
	Camellia sinensis var. sinensis	GWHPACFB031198		III			Rhodophyta.PYDB_scaffold_2004128.6	Sinotubimorpha_guangdongensis
	Camellia sinensis var. sinensis	GWHPACFB028516		III			Rhodophyta.JJZR_scaffold_2037445.6	Rhodochaete_parvula
	Camellia sinensis var. sinensis	GWHPACFB026523		III			Rhodophyta.JJZR_scaffold_2035830.6	Rhodochaete_parvula
	Camellia sinensis var. sinensis	GWHPACFB025272		III			Rhodophyta.JJZR_scaffold_2008592.6	Rhodochaete_parvula
	Camellia sinensis var. sinensis	GWHPACFB024719		III			Rhodophyta.JJZR_scaffold_2006881.6	Rhodochaete_parvula
	Camellia sinensis var. sinensis	GWHPACFB023980		III			Rhodophyta.JJZR_scaffold_2004888.6	Rhodochaete_parvula
	Camellia sinensis var. sinensis	GWHPACFB023974		III			Rhodophyta.JJZR_scaffold_2003075.6	Rhodochaete_parvula
	Camellia sinensis var. sinensis	GWHPACFB023634		III			Rhodophyta.JJZR_scaffold_2001660.6	Rhodochaete_parvula
	Camellia sinensis var. sinensis	GWHPACFB023100		III			Rhodophyta.RTLC_scaffold_2025895.7	Rhodella_violacea
	Camellia sinensis var. sinensis	GWHPACFB022528		III			Rhodophyta.RTLC_scaffold_2025619.6	Rhodella_violacea
	Camellia sinensis var. sinensis	GWHPACFB022519		III			Rhodophyta.RTLC_scaffold_2023268.6	Rhodella_violacea
	Camellia sinensis var. sinensis	GWHPACFB021903		III			Rhodophyta.PWKQ_scaffold_2015846.6	Prionitis_divaricata
	Camellia sinensis var. sinensis	GWHPACFB021878		III			Rhodophyta.PWKQ_scaffold_2002022.6	Prionitis_divaricata
	Camellia sinensis var. sinensis	GWHPACFB021396		III			Rhodophyta.PWKQ_scaffold_2000342.6	Prionitis_divaricata
	Camellia sinensis var. sinensis	GWHPACFB021372		III			Rhodophyta.PVGP_scaffold_2020380.6	Porphyridium_purpureum
	Camellia sinensis var. sinensis	GWHPACFB021169		III			Rhodophyta.PVGP_scaffold_2019573.6	Porphyridium_purpureum
	Camellia sinensis var. sinensis	GWHPACFB020983		III			Rhodophyta.PVGP_scaffold_2004505.6	Porphyridium_purpureum
	Camellia sinensis var. sinensis	GWHPACFB020591		III			Rhodophyta.PVGP_scaffold_2004146.6	Porphyridium_purpureum
	Camellia sinensis var. sinensis	GWHPACFB019268		III			Rhodophyta.PVGP_scaffold_2004121.6	Porphyridium_purpureum
	Camellia sinensis var. sinensis	GWHPACFB018399		III			Rhodophyta.PVGP_scaffold_2003516.6	Porphyridium_purpureum
	Camellia sinensis var. sinensis	GWHPACFB017677		III			Rhodophyta.PVGP_scaffold_2003222.6	Porphyridium_purpureum
	Camellia sinensis var. sinensis	GWHPACFB016291		III			Rhodophyta.PVGP_scaffold_2002201.6	Porphyridium_purpureum
	Camellia sinensis var. sinensis	GWHPACFB016275		III			Rhodophyta.OBUY_scaffold_2017902.6	Porphyridium_cruentum
	Camellia sinensis var. sinensis	GWHPACFB015808		III			Rhodophyta.OBUY_scaffold_2017454.6	Porphyridium_cruentum
	Camellia sinensis var. sinensis	GWHPACFB015665		III			Rhodophyta.OBUY_scaffold_2004541.6	Porphyridium_cruentum
	Camellia sinensis var. sinensis	GWHPACFB015316		III			Rhodophyta.OBUY_scaffold_2003051.6	Porphyridium_cruentum
	Camellia sinensis var. sinensis	GWHPACFB015060		III			Rhodophyta.OBUY_scaffold_2002193.6	Porphyridium_cruentum
	Camellia sinensis var. sinensis	GWHPACFB014892		III			Rhodophyta.OBUY_scaffold_2001527.6	Porphyridium_cruentum
	Camellia sinensis var. sinensis	GWHPACFB014782		III			Rhodophyta.OBUY_scaffold_2001443.6	Porphyridium_cruentum
	Camellia sinensis var. sinensis	GWHPACFB014366		III			Rhodophyta.OBUY_scaffold_2000677.6	Porphyridium_cruentum
	Camellia sinensis var. sinensis	GWHPACFB014241		III			Rhodophyta.XAXW_scaffold_2005432.6	Polysiphonia_japonica
	Camellia sinensis var. sinensis	GWHPACFB014211		III			Rhodophyta.XAXW_scaffold_2004903.6	Polysiphonia_japonica
	Camellia sinensis var. sinensis	GWHPACFB014067		III			Rhodophyta.XAXW_scaffold_2002549.6	Polysiphonia_japonica
	Camellia sinensis var. sinensis	GWHPACFB013942		III			Rhodophyta.WEJN_scaffold_2026481.6	Mazzaella_japonica
	Camellia sinensis var. sinensis	GWHPACFB012884		III			Rhodophyta.WEJN_scaffold_2026224.6	Mazzaella_japonica
	Camellia sinensis var. sinensis	GWHPACFB012179		III			Rhodophyta.WEJN_scaffold_2025752.6	Mazzaella_japonica
	Camellia sinensis var. sinensis	GWHPACFB011654		III			Rhodophyta.WEJN_scaffold_2024930.6	Mazzaella_japonica
	Camellia sinensis var. sinensis	GWHPACFB011095		III			Rhodophyta.WEJN_scaffold_2002313.6	Mazzaella_japonica
	Camellia sinensis var. sinensis	GWHPACFB010902		III			Rhodophyta.IHJY_scaffold_2014145.6	Kappaphycus_alvarezii
	Camellia sinensis var. sinensis	GWHPACFB010861		III			Rhodophyta.IHJY_scaffold_2010868.6	Kappaphycus_alvarezii
	Camellia sinensis var. sinensis	GWHPACFB010370		III			Rhodophyta.IHJY_scaffold_2010867.6	Kappaphycus_alvarezii
	Camellia sinensis var. sinensis	GWHPACFB010174		III			Rhodophyta.IHJY_scaffold_2007049.6	Kappaphycus_alvarezii
	Camellia sinensis var. sinensis	GWHPACFB009944		III			Rhodophyta.IHJY_scaffold_2002097.6	Kappaphycus_alvarezii
	Camellia sinensis var. sinensis	GWHPACFB009795		III			Rhodophyta.IHJY_scaffold_2000095.6	Kappaphycus_alvarezii
	Camellia sinensis var. sinensis	GWHPACFB009426		III			Rhodophyta.IHJY_scaffold_2000094.6	Kappaphycus_alvarezii
	Camellia sinensis var. sinensis	GWHPACFB009081		III			Rhodophyta.YSBD_scaffold_2037227.6	Heterosiphonia_pulchra
	Camellia sinensis var. sinensis	GWHPACFB009024		III			Rhodophyta.YSBD_scaffold_2005555.6	Heterosiphonia_pulchra
	Camellia sinensis var. sinensis	GWHPACFB008876		III			Rhodophyta.YSBD_scaffold_2005490.6	Heterosiphonia_pulchra
	Camellia sinensis var. sinensis	GWHPACFB007946		III			Rhodophyta.CKXF_scaffold_2020832.6	Gymnogongrus_ftabelliformis
	Camellia sinensis var. sinensis	GWHPACFB007657		III			Rhodophyta.CKXF_scaffold_2020024.6	Gymnogongrus_ftabelliformis
	Camellia sinensis var. sinensis	GWHPACFB007479		III			Rhodophyta.CKXF_scaffold_2005014.6	Gymnogongrus_ftabelliformis
	Camellia sinensis var. sinensis	GWHPACFB006053		III			Rhodophyta.URSB_scaffold_2014777.6	Grateloupia_turuturu
	Camellia sinensis var. sinensis	GWHPACFB006051		III			Rhodophyta.URSB_scaffold_2013481.6	Grateloupia_turuturu
	Camellia sinensis var. sinensis	GWHPACFB005941		III			Rhodophyta.URSB_scaffold_2012460.6	Grateloupia_turuturu
	Camellia sinensis var. sinensis	GWHPACFB005885		III			Rhodophyta.URSB_scaffold_2012241.6	Grateloupia_turuturu
	Camellia sinensis var. sinensis	GWHPACFB005743		III			Rhodophyta.IKIZ_scaffold_2012270.6	Grateloupia_livida
	Camellia sinensis var. sinensis	GWHPACFB005176		III			Rhodophyta.IKIZ_scaffold_2010914.6	Grateloupia_livida
	Camellia sinensis var. sinensis	GWHPACFB004572		III			Rhodophyta.IKIZ_scaffold_2002932.6	Grateloupia_livida
	Camellia sinensis var. sinensis	GWHPACFB004355		III			Rhodophyta.IKIZ_scaffold_2002289.6	Grateloupia_livida
	Camellia sinensis var. sinensis	GWHPACFB004211		III			Rhodophyta.ZJOJ_scaffold_2054696.6	Grateloupia_filicina
	Camellia sinensis var. sinensis	GWHPACFB003745		III			Rhodophyta.ZJOJ_scaffold_2053867.6	Grateloupia_filicina
	Camellia sinensis var. sinensis	GWHPACFB003660		III			Rhodophyta.ZJOJ_scaffold_2007086.6	Grateloupia_filicina
	Camellia sinensis var. sinensis	GWHPACFB003316		III			Rhodophyta.ZJOJ_scaffold_2006964.6	Grateloupia_filicina
	Camellia sinensis var. sinensis	GWHPACFB002484		III			Rhodophyta.ZJOJ_scaffold_2005328.6	Grateloupia_filicina
	Camellia sinensis var. sinensis	GWHPACFB002369		III			Rhodophyta.ZJOJ_scaffold_2005152.6	Grateloupia_filicina
	Camellia sinensis var. sinensis	GWHPACFB002312		III			Rhodophyta.IKWM_scaffold_2024517.6	Gracilaria_lemaneiformi
	Camellia sinensis var. sinensis	GWHPACFB001845		III			Rhodophyta.IKWM_scaffold_2023290.6	Gracilaria_lemaneiformi
	Camellia sinensis var. sinensis	GWHPACFB001791		III			Rhodophyta.IKWM_scaffold_2002740.6	Gracilaria_lemaneiformi
	Camellia sinensis var. sinensis	GWHPACFB001788		III			Rhodophyta.IKWM_scaffold_2001764.6	Gracilaria_lemaneiformi
	Camellia sinensis var. sinensis	GWHPACFB001775		III			Rhodophyta.FTRP_scaffold_2010766.6	Gracilaria_chouae
	Camellia sinensis var. sinensis	GWHPACFB001326		III			Rhodophyta.FTRP_scaffold_2009403.6	Gracilaria_chouae
	Camellia sinensis var. sinensis	GWHPACFB001089		III			Rhodophyta.FTRP_scaffold_2002786.6	Gracilaria_chouae
	Camellia sinensis var. sinensis	GWHPACFB000862		III			Rhodophyta.FTRP_scaffold_2001361.6	Gracilaria_chouae
	Camellia sinensis var. sinensis	GWHPACFB027530		II			Rhodophyta.FTRP_scaffold_2001360.6	Gracilaria_chouae
	Camellia sinensis var. sinensis	GWHPACFB020149		II			Rhodophyta.LJPN_scaffold_2019088.6	Gracilaria_blodgettii
	Camellia sinensis var. sinensis	GWHPACFB019829		II			Rhodophyta.LJPN_scaffold_2017943.6	Gracilaria_blodgettii
	Camellia sinensis var. sinensis	GWHPACFB017259		II			Rhodophyta.LJPN_scaffold_2016098.6	Gracilaria_blodgettii
	Camellia sinensis var. sinensis	GWHPACFB009019		II			Rhodophyta.LJPN_scaffold_2002921.6	Gracilaria_blodgettii
	Camellia sinensis var. sinensis	GWHPACFB005464		II			Rhodophyta.VNAL_scaffold_2012019.6	Gracilaria_asiatica
	Camellia sinensis var. sinensis	GWHPACFB003137		II			Rhodophyta.VNAL_scaffold_2009469.6	Gracilaria_asiatica
	Camellia sinensis var. sinensis	GWHPACFB020973		I			Rhodophyta.SBLT_scaffold_2018383.6	Gloeopeltis_furcata
	Camellia sinensis var. sinensis	GWHPACFB020935		I			Rhodophyta.SBLT_scaffold_2017919.6	Gloeopeltis_furcata
	Camellia sinensis var. sinensis	GWHPACFB017313		I			Rhodophyta.SBLT_scaffold_2002606.6	Gloeopeltis_furcata
	Camellia sinensis var. sinensis	GWHPACFB016007		I			Rhodophyta.RSOF_scaffold_2043356.6	Glaucosphaera_vacuolata
	Camellia sinensis var. sinensis	GWHPACFB015581		I			Rhodophyta.RSOF_scaffold_2008245.6	Glaucosphaera_vacuolata
	Camellia sinensis var. sinensis	GWHPACFB015500		I			Rhodophyta.RSOF_scaffold_2005734.6	Glaucosphaera_vacuolata
	Camellia sinensis var. sinensis	GWHPACFB014964		I			Rhodophyta.RSOF_scaffold_2004008.6	Glaucosphaera_vacuolata
	Camellia sinensis var. sinensis	GWHPACFB013970		I			Rhodophyta.RSOF_scaffold_2002534.6	Glaucosphaera_vacuolata
	Camellia sinensis var. sinensis	GWHPACFB010329		I			Rhodophyta.JEBK_scaffold_2004822.6	Eucheuma_denticulatum
	Camellia sinensis var. sinensis	GWHPACFB007282		I			Rhodophyta.JEBK_scaffold_2004615.6	Eucheuma_denticulatum
	Camellia sinensis var. sinensis	GWHPACFB006524		I			Rhodophyta.JEBK_scaffold_2004315.6	Eucheuma_denticulatum
	Camellia sinensis var. sinensis	GWHPACFB006507		I			Rhodophyta.JEBK_scaffold_2003315.6	Eucheuma_denticulatum
	Camellia sinensis var. sinensis	GWHPACFB005483		I			Rhodophyta.JEBK_scaffold_2002990.6	Eucheuma_denticulatum
	Camellia sinensis var. sinensis	GWHPACFB002294		I			Rhodophyta.IEHF_scaffold_2018262.6	Dumontia_simplex
	Camellia sinensis var. sinensis	GWHPACFB000554		I			Rhodophyta.IEHF_scaffold_2017802.6	Dumontia_simplex
	Camellia sinensis var. sinensis	GWHPACFB000484		I			Rhodophyta.IEHF_scaffold_2017428.6	Dumontia_simplex
							Rhodophyta.IEHF_scaffold_2003314.6	Dumontia_simplex
							Rhodophyta.IEHF_scaffold_2000727.6	Dumontia_simplex
							Rhodophyta.LLXJ_scaffold_2041876.6	Chroodactylon_ornatu
							Rhodophyta.LLXJ_scaffold_2041163.6	Chroodactylon_ornatu
							Rhodophyta.LLXJ_scaffold_2040726.6	Chroodactylon_ornatu
							Rhodophyta.LLXJ_scaffold_2040593.6	Chroodactylon_ornatu
							Rhodophyta.LLXJ_scaffold_2040539.6	Chroodactylon_ornatu
							Rhodophyta.LLXJ_scaffold_2040165.6	Chroodactylon_ornatu
							Rhodophyta.LLXJ_scaffold_2039762.6	Chroodactylon_ornatu
							Rhodophyta.LLXJ_scaffold_2039328.6	Chroodactylon_ornatu
							Rhodophyta.LLXJ_scaffold_2037141.6	Chroodactylon_ornatu
							Rhodophyta.LLXJ_scaffold_2006254.6	Chroodactylon_ornatu
							Rhodophyta.LLXJ_scaffold_2002639.6	Chroodactylon_ornatu
							Rhodophyta.UGPM_scaffold_2024686.6	Chondrus_crispus
							Rhodophyta.UGPM_scaffold_2024309.6	Chondrus_crispus
							Rhodophyta.UGPM_scaffold_2023483.6	Chondrus_crispus
							Rhodophyta.VZWX_scaffold_2021882.6	Ceramium_kondoi
							Rhodophyta.VZWX_scaffold_2020854.6	Ceramium_kondoi
							Rhodophyta.VZWX_scaffold_2017991.6	Ceramium_kondoi
							Rhodophyta.VZWX_scaffold_2001144.6	Ceramium_kondoi
							Rhodophyta.BWVJ_scaffold_2022760.6	Betaphycus_gelatinae
							Rhodophyta.BWVJ_scaffold_2004853.6	Betaphycus_gelatinae
							Rhodophyta.BWVJ_scaffold_2004283.6	Betaphycus_gelatinae
							Rhodophyta.BWVJ_scaffold_2003281.6	Betaphycus_gelatinae
						Chromista
							Chromista.VRGZ_scaffold_2085807.6	Petalonia_fascia
							Chromista.VRGZ_scaffold_2084769.6	Petalonia_fascia
							Chromista.VRGZ_scaffold_2022738.6	Petalonia_fascia
							Chromista.VRGZ_scaffold_2019794.6	Petalonia_fascia
							Chromista.VRGZ_scaffold_2014774.6	Petalonia_fascia
							Chromista.VRGZ_scaffold_2014568.6	Petalonia_fascia
							Chromista.VRGZ_scaffold_2010393.6	Petalonia_fascia
							Chromista.VRGZ_scaffold_2001977.6	Petalonia_fascia
							Chromista.VKVG_scaffold_2005189.6	Synura_sp
							Chromista.VKVG_scaffold_2005188.6	Synura_sp
							Chromista.VKVG_scaffold_2002568.6	Synura_sp
							Chromista.ULXR_scaffold_2061041.6	Scytosiphon_dotyo
							Chromista.ULXR_scaffold_2060441.6	Scytosiphon_dotyo
							Chromista.ULXR_scaffold_2015004.6	Scytosiphon_dotyo
							Chromista.ULXR_scaffold_2011170.6	Scytosiphon_dotyo
							Chromista.ULXR_scaffold_2005587.6	Scytosiphon_dotyo
							Chromista.ULXR_scaffold_2005586.6	Scytosiphon_dotyo
							Chromista.ROZZ_scaffold_2062276.6	Chroomonas_sp
							Chromista.ROZZ_scaffold_2056923.6	Chroomonas_sp
							Chromista.ROZZ_scaffold_2055687.6	Chroomonas_sp
							Chromista.ROZZ_scaffold_2008739.7	Chroomonas_sp
							Chromista.ROZZ_scaffold_2008485.6	Chroomonas_sp
							Chromista.ROZZ_scaffold_2008091.6	Chroomonas_sp
							Chromista.ROZZ_scaffold_2005205.6	Chroomonas_sp
							Chromista.ROZZ_scaffold_2001399.8	Chroomonas_sp
							Chromista.QLMZ_scaffold_2072152.6	Colpomenia_sinuosa
							Chromista.QLMZ_scaffold_2004102.6	Colpomenia_sinuosa
							Chromista.QLMZ_scaffold_2002761.6	Colpomenia_sinuosa
							Chromista.MJMQ_scaffold_2036860.6	Hemiselmis_virescens
							Chromista.MJMQ_scaffold_2032235.6	Hemiselmis_virescens
							Chromista.MJMQ_scaffold_2004683.6	Hemiselmis_virescens
							Chromista.MJMQ_scaffold_2004682.6	Hemiselmis_virescens
							Chromista.LIRF_scaffold_2099934.6	Dictyopteris_undulata
							Chromista.LIRF_scaffold_2097759.6	Dictyopteris_undulata
							Chromista.LIRF_scaffold_2093908.6	Dictyopteris_undulata
							Chromista.JCXF_scaffold_2071214.6	Scytosihon_lomentaria
							Chromista.JCXF_scaffold_2069253.6	Scytosihon_lomentaria
							Chromista.JCXF_scaffold_2063418.6	Scytosihon_lomentaria
							Chromista.JCXF_scaffold_2061759.6	Scytosihon_lomentaria
							Chromista.JCXF_scaffold_2014109.6	Scytosihon_lomentaria
							Chromista.IRZA_scaffold_2061638.6	IRZA_scaffold_2061638
							Chromista.IRZA_scaffold_2061143.6	IRZA_scaffold_2061639
							Chromista.IRZA_scaffold_2059492.6	IRZA_scaffold_2061640
							Chromista.IRZA_scaffold_2009736.6	IRZA_scaffold_2061641
							Chromista.IRZA_scaffold_2005315.6	IRZA_scaffold_2061642
							Chromista.IRZA_scaffold_2003341.6	IRZA_scaffold_2061643
							Chromista.IAYV_scaffold_2051557.6	Rhodomonas_sp
							Chromista.IAYV_scaffold_2051369.6	Rhodomonas_sp
							Chromista.IAYV_scaffold_2050843.6	Rhodomonas_sp
							Chromista.IAYV_scaffold_2050000.6	Rhodomonas_sp
							Chromista.IAYV_scaffold_2048300.6	Rhodomonas_sp
							Chromista.IAYV_scaffold_2008476.6	Rhodomonas_sp
							Chromista.IAYV_scaffold_2006596.6	Rhodomonas_sp
							Chromista.IAYV_scaffold_2006169.6	Rhodomonas_sp
							Chromista.IAYV_scaffold_2005362.6	Rhodomonas_sp
							Chromista.IAYV_scaffold_2002246.6	Rhodomonas_sp
							Chromista.EBWI_scaffold_2036598.6	Ochromonas_sp
							Chromista.EBWI_scaffold_2036543.6	Ochromonas_sp
							Chromista.EBWI_scaffold_2036534.6	Ochromonas_sp
							Chromista.EBWI_scaffold_2036395.6	Ochromonas_sp
							Chromista.EBWI_scaffold_2005152.6	Ochromonas_sp
							Chromista.EBWI_scaffold_2004200.6	Ochromonas_sp
							Chromista.EBWI_scaffold_2001541.6	Ochromonas_sp
							Chromista.DBYD_scaffold_2001489.6	Synura_petersenii
							Chromista.BOGT_scaffold_2050415.6	Mallomonas_sp
							Chromista.BOGT_scaffold_2050085.6	Mallomonas_sp
							Chromista.BOGT_scaffold_2044015.6	Mallomonas_sp
							Chromista.BOGT_scaffold_2014492.6	Mallomonas_sp
							Chromista.BOGT_scaffold_2013867.6	Mallomonas_sp
							Chromista.BOGT_scaffold_2005154.6	Mallomonas_sp
							Chromista.BAKF_scaffold_2055954.6	Cryptomonas_curvata
							Chromista.BAKF_scaffold_2052782.6	Cryptomonas_curvata
							Chromista.BAKF_scaffold_2050989.6	Cryptomonas_curvata
							Chromista.BAKF_scaffold_2050502.6	Cryptomonas_curvata
							Chromista.BAKF_scaffold_2005009.6	Cryptomonas_curvata
							Chromista.BAKF_scaffold_2001421.6	Cryptomonas_curvata
							Chromista.BAKF_scaffold_2001382.6	Cryptomonas_curvata
							Chromista.BAKF_scaffold_2000644.6	Cryptomonas_curvata
							Chromista.BAJW_scaffold_2044820.6	Isochrysis_sp
							Chromista.BAJW_scaffold_2044585.6	Isochrysis_sp
							Chromista.BAJW_scaffold_2044582.6	Isochrysis_sp
							Chromista.BAJW_scaffold_2044382.6	Isochrysis_sp
							Chromista.BAJW_scaffold_2044309.6	Isochrysis_sp
							Chromista.BAJW_scaffold_2043764.6	Isochrysis_sp
							Chromista.BAJW_scaffold_2043072.6	Isochrysis_sp
							Chromista.BAJW_scaffold_2039743.6	Isochrysis_sp
							Chromista.BAJW_scaffold_2036733.6	Isochrysis_sp
							Chromista.BAJW_scaffold_2009243.6	Isochrysis_sp
							Chromista.BAJW_scaffold_2002332.6	Isochrysis_sp
							Chromista.BAJW_scaffold_2002331.6	Isochrysis_sp
							Chromista.BAJW_scaffold_2001463.6	Isochrysis_sp
							Chromista.BAJW_scaffold_2001462.6	Isochrysis_sp
							Chromista.BAJW_scaffold_2000994.6	Isochrysis_sp
							Chromista.BAJW_scaffold_2000993.6	Isochrysis_sp
							Chromista.APTP_scaffold_2076385.6	Ishige_okamurai
							Chromista.APTP_scaffold_2012411.6	Ishige_okamurai
							Chromista.APTP_scaffold_2012373.6	Ishige_okamurai
						Glaucophyte
							Glaucophyte.YTYU_scaffold_2031344.6	Cyanophora_paradoxa
							Glaucophyte.YTYU_scaffold_2006074.6	Cyanophora_paradoxa
							Glaucophyte.YTYU_scaffold_2005017.6	Cyanophora_paradoxa
							Glaucophyte.YTYU_scaffold_2004970.6	Cyanophora_paradoxa
							Glaucophyte.YTYU_scaffold_2002381.6	Cyanophora_paradoxa
							Glaucophyte.QFND_scaffold_2035294.6	Cyanophora_paradoxa
							Glaucophyte.QFND_scaffold_2033579.6	Cyanophora_paradoxa
							Glaucophyte.QFND_scaffold_2032538.6	Cyanophora_paradoxa
							Glaucophyte.QFND_scaffold_2031715.6	Cyanophora_paradoxa
							Glaucophyte.QFND_scaffold_2007306.6	Cyanophora_paradoxa
							Glaucophyte.QFND_scaffold_2004981.6	Cyanophora_paradoxa
							Glaucophyte.PQED_scaffold_2054376.6	Gloeochaete_wittrockiana
							Glaucophyte.PQED_scaffold_2053880.6	Gloeochaete_wittrockiana
							Glaucophyte.PQED_scaffold_2050994.6	Gloeochaete_wittrockiana
							Glaucophyte.PQED_scaffold_2012626.6	Gloeochaete_wittrockiana
							Glaucophyte.PQED_scaffold_2010275.6	Gloeochaete_wittrockiana
							Glaucophyte.PQED_scaffold_2002361.6	Gloeochaete_wittrockiana
							Glaucophyte.PQED_scaffold_2002360.6	Gloeochaete_wittrockiana
							Glaucophyte.POOW_scaffold_2057567.6	Glaucocystis_cf._nostochinearum
							Glaucophyte.POOW_scaffold_2049264.6	Glaucocystis_cf._nostochinearum
							Glaucophyte.POOW_scaffold_2011449.6	Glaucocystis_cf._nostochinearum
							Glaucophyte.POOW_scaffold_2010434.6	Glaucocystis_cf._nostochinearum
							Glaucophyte.POOW_scaffold_2010235.6	Glaucocystis_cf._nostochinearum
							Glaucophyte.POOW_scaffold_2006925.6	Glaucocystis_cf._nostochinearum
							Glaucophyte.POOW_scaffold_2004434.6	Glaucocystis_cf._nostochinearum
							Glaucophyte.POOW_scaffold_2000771.6	Glaucocystis_cf._nostochinearum
							Glaucophyte.JKHA_scaffold_2121505.6	Cyanoptyche_gloeocystis
							Glaucophyte.JKHA_scaffold_2120860.6	Cyanoptyche_gloeocystis
							Glaucophyte.JKHA_scaffold_2118996.6	Cyanoptyche_gloeocystis
							Glaucophyte.JKHA_scaffold_2031673.6	Cyanoptyche_gloeocystis
							Glaucophyte.JKHA_scaffold_2028023.6	Cyanoptyche_gloeocystis
							Glaucophyte.JKHA_scaffold_2024153.6	Cyanoptyche_gloeocystis
							Glaucophyte.JKHA_scaffold_2020836.6	Cyanoptyche_gloeocystis
							Glaucophyte.JKHA_scaffold_2020203.6	Cyanoptyche_gloeocystis
							Glaucophyte.JKHA_scaffold_2018657.6	Cyanoptyche_gloeocystis
							Glaucophyte.JKHA_scaffold_2008585.6	Cyanoptyche_gloeocystis
							Glaucophyte.JKHA_scaffold_2008583.6	Cyanoptyche_gloeocystis
							Glaucophyte.JKHA_scaffold_2008582.6	Cyanoptyche_gloeocystis
							Glaucophyte.JKHA_scaffold_2008581.6	Cyanoptyche_gloeocystis
							Glaucophyte.JKHA_scaffold_2006265.6	Cyanoptyche_gloeocystis
							Glaucophyte.JKHA_scaffold_2002464.4	Cyanoptyche_gloeocystis
							Glaucophyte.JKHA_scaffold_2002456.6	Cyanoptyche_gloeocystis
							Glaucophyte.JKHA_scaffold_2002455.6	Cyanoptyche_gloeocystis
						hornworts
							hornworts.WCZB_scaffold_2119440.6	Phaeoceros_carolinianus
							hornworts.WCZB_scaffold_2116976.6	Phaeoceros_carolinianus
							hornworts.WCZB_scaffold_2016981.6	Phaeoceros_carolinianus
							hornworts.WCZB_scaffold_2016217.6	Phaeoceros_carolinianus
							hornworts.WCZB_scaffold_2015202.6	Phaeoceros_carolinianus
							hornworts.WCZB_scaffold_2013356.6	Phaeoceros_carolinianus
							hornworts.WCZB_scaffold_2003077.6	Phaeoceros_carolinianus
							hornworts.WCZB_scaffold_2003076.6	Phaeoceros_carolinianus
							hornworts.UCRN_scaffold_2053202.6	Megaceros_tosanus
							hornworts.UCRN_scaffold_2052951.6	Megaceros_tosanus
							hornworts.UCRN_scaffold_2052713.6	Megaceros_tosanus
							hornworts.UCRN_scaffold_2048739.6	Megaceros_tosanus
							hornworts.UCRN_scaffold_2001118.6	Megaceros_tosanus
							hornworts.UCRN_scaffold_2001117.6	Megaceros_tosanus
							hornworts.TCBC_scaffold_2020267.6	Megaceros_vincentianus
							hornworts.TCBC_scaffold_2018366.6	Megaceros_vincentianus
							hornworts.TCBC_scaffold_2017528.6	Megaceros_vincentianus
							hornworts.TCBC_scaffold_2004476.6	Megaceros_vincentianus
							hornworts.TCBC_scaffold_2000583.6	Megaceros_vincentianus
							hornworts.RXRQ_scaffold_2142324.6	Phaeoceros_carolinianus
							hornworts.RXRQ_scaffold_2141531.6	Phaeoceros_carolinianus
							hornworts.RXRQ_scaffold_2141360.6	Phaeoceros_carolinianus
							hornworts.RXRQ_scaffold_2025236.6	Phaeoceros_carolinianus
							hornworts.RXRQ_scaffold_2021804.6	Phaeoceros_carolinianus
							hornworts.RXRQ_scaffold_2020376.6	Phaeoceros_carolinianus
							hornworts.RXRQ_scaffold_2020237.6	Phaeoceros_carolinianus
							hornworts.RXRQ_scaffold_2018182.6	Phaeoceros_carolinianus
							hornworts.RXRQ_scaffold_2018181.6	Phaeoceros_carolinianus
							hornworts.RXRQ_scaffold_2015753.6	Phaeoceros_carolinianus
							hornworts.RXRQ_scaffold_2015752.6	Phaeoceros_carolinianus
							hornworts.RXRQ_scaffold_2013970.6	Phaeoceros_carolinianus
							hornworts.RXRQ_scaffold_2013966.6	Phaeoceros_carolinianus
							hornworts.RXRQ_scaffold_2007159.6	Phaeoceros_carolinianus
							hornworts.RXRQ_scaffold_2007158.6	Phaeoceros_carolinianus
							hornworts.RXRQ_scaffold_2006456.6	Phaeoceros_carolinianus
							hornworts.RXRQ_scaffold_2006455.6	Phaeoceros_carolinianus
							hornworts.IQJU_scaffold_2002941.6	Anthoceros_formosae
							hornworts.FAJB_scaffold_2056926.6	Paraphymatoceros_hallii
							hornworts.FAJB_scaffold_2055259.6	Paraphymatoceros_hallii
							hornworts.FAJB_scaffold_2052224.6	Paraphymatoceros_hallii
							hornworts.FAJB_scaffold_2012434.6	Paraphymatoceros_hallii
							hornworts.FAJB_scaffold_2012184.6	Paraphymatoceros_hallii
							hornworts.FAJB_scaffold_2011427.6	Paraphymatoceros_hallii
							hornworts.FAJB_scaffold_2010123.6	Paraphymatoceros_hallii
							hornworts.FAJB_scaffold_2010122.6	Paraphymatoceros_hallii
							hornworts.FAJB_scaffold_2008039.6	Paraphymatoceros_hallii
							hornworts.DXOU_scaffold_2032292.6	Nothoceros_aenigmaticus
							hornworts.DXOU_scaffold_2006400.6	Nothoceros_aenigmaticus
							hornworts.DXOU_scaffold_2003748.6	Nothoceros_aenigmaticus
							hornworts.DXOU_scaffold_2002966.9	Nothoceros_aenigmaticus
							hornworts.DXOU_scaffold_2001860.6	Nothoceros_aenigmaticus
