# Supplementary material for: Origins and Stepwise Expansion of R2R3-MYB Transcription Factors for the Terrestrial Adaptation of Plants
Source: Front Plant Sci. 2020 Dec 23;11:575360. doi: 10.3389/fpls.2020.575360 (PMC7785938; doi:10.3389/fpls.2020.575360)
Supplement: Supplementary File 1 — Amino acid sequences of R2R3-MYB genes used in this study. [file Table_1.XLSX]

## Sheet: Supplementary file1
>Charophyta.Spisp698S02262
MKSSCSSDTGSSASLLCDVECDLDYASLVGHIGRQVDAAGIAKGTWLPEEDRILIAYVERHGPKDWNALLTKGLLKRNGK
SCRLRWVNQLQPGLQRGHHGKGTKRFTEAEERRVVELQATFGNRWSQIAKHLQGRTDNDVKNFWNLHLKRMGVVRRPKSS
SASTSASSDGTSVTRCAVDPGTTAAAHVECSRRECLQKGVEQPAVHLQQAPILCSQCCAPQAPPPCDAILASPGLTAPVH
WEIPACSSGSGVTTTGNDMLVHNDWDYEELLHSLGLQFEDTKVPPTPGARLSCAEGRQDLLWQELEGLAESNLDVLSVTG
DWQSKFC
>Charophyta.Spisp654S02193
MRGACVRCGGGGSEALEAGRRGGGKQGERAEASAGAVALGAGASRLSCRTRACSESTCRPQACGRRACSWRTHGRQARGA
ALGLTPAARPRLPWARLPEGRWGPVDRREKGRVDAAGIAKGTWLPEEDRILIAYVERHGPKDWNALLTKGLLKRNGKSCR
LRWVNQLQPGLQRGHHGKGTKRFTEAEERRVVELQATFGNRWSQIAKHLQGRTDNDVKNFWNLHLKRMGVVRRPKSSSAS
KSASADGTSVSRCAVDPGTTATAHVEECSRRECLQSGVERPAVHPQHAPILCSQCCAPQASPPCDAILASPSTTAPGHWE
VPACSSGSGVTTTDNDMLVHNDWDYEELLHSLGLQYEDTKVPPTPGANFPCAEGRQDLLWQELECLAESNFDVLPVTGDW
QSKFC
>Charophyta.Spisp610S17763
MLAAAAASWLERPMDEHSEVLQLCDSFGSPDGGASRDDDLKQAVSWADHEDAALKGLIARYGTTKWSLIASKLPGKTNKQ
CRRRWQACLNAAGNKGVWTPEEDLALVEGHKLFGNRWTEIAKLVPGRTDNAAKNRYGAICKREPGSMTSPSNSMGNMSCR
SDTTSSGEASVCQTANSMTCSPTALSGHKRGREAERVPLTSEHVARLLAACMMASKKMRAAPAPLDLSLSLGLGSAPGGS
YLERESRYQGKQLRGQHLETSSDVDVGSVRSPTPSLMWDPARTCGHELNKQGLLDLNIPYSAANEW
>Charophyta.Spisp610S02081
MSYTTSEPSLSAGDEASGTASLGWEGVGFKKGPWTAEEDAILFAYVTEHGEGKWNVVEKRTGLRRCGKSCRLRWANHLRP
DLRKGSFTAEEEALVVLLHTTLGNKWANMAAYLPGRTDNEIKNFWNTRLKRRGRAGLPVYPEHALLSTLAKAASCSVASA
TSSICSTSSQPLTGNLEPADALPPLKRLCRPAFEEGKEDDPAYIATAATLPTCLSNVMQAPTLQSLEEYLMPEQIDCWER
SPSPAGSLSNTSSQSPPAPLHVWRPGGHPCRSLQQGMAHSSPAPTCLEPTDFLSLSCSSEVEQRESPMISLLEAREAGWI
ESVQWPAWASLLY
>Charophyta.Spisp582S17276
MIFEERLYKPRGGRGGEGGPPTWLPPPRLQWPPVGQPRRWWRQRRWQPEDENLRKLVKKLGPRNWTLIARGVTGRSGKSC
RLRWCNQLDPAVDRTPFTEAEDAAILAAHLEHGNHWAAIARCLPGRTDNAIKNHWNSTLKRKYPGLLQQHGQSSGSNERR
GGQSESSGESGLARTASMRSFDTSRPSSLSAETSLGSSPDGAAFAEYLRSMAAAIGTQAAPAGDGPLSALGELVSLIASP
PPPAATLLPNDGSVHGAPECHRRHGSGHPPGAGLRPAQ
>Charophyta.Spisp186S09152
MPAAASWLERPMDEHSEVLQLCDSFGSPDGGASRDDDLKHAVSWADHEDGALRDLIARYGTTKWSLIASKLPGKTNKQCR
RRWQACLNAAGNKGVWTPEEDLALVEGHKLFGNRWTEIAKLVPGRTDNAAKNRYGAICKREPGSMTSPSNSMGNMSCRSD
TTSCGEASVCQTANSMTCSPTALSGHKRGREAESVPLTSEHVACLLAACMMASKKMRAAPAPLDLSLSLGLGPAPGGCYL
ERGSRYQDKQLLAQHSETGSEVDVGSVRSPSPSLMWDPARTCGHELNKQGLLDLNIPYSAANEW
>Charophyta.Spisp186S00850
MSYTTSEPSLSAGDEASGTASLGWEGVGFKKGPWTAEEDAILFAYVTEHGEGKWNVVEKRTGLRRCGKSCRLRWANHLRP
DLRKGSFTAEEEALVVLLHTTLGNKWANMAAYLPGRTDNEIKNFWNTRLKRRSRAGLPVYPEHALLSTLAKAASSSIASA
TSSICSTSSQALTGNLEPADVLPPLKRLRRSAFEEGKEDDPAYITTTATLPTCLSNVMHAPTLQSLEGYLMPEQIDCWER
SPSPAGSLSNTSSQSPPAPLHIWRPGGHPCRSLQHGMAHSSPAPTCLEPTDFLSLSCSSEAEQRESPMISLLEAREAGWI
ETVQWPAWASLLY
>Charophyta.Mesvi458S06219
MMQGNVPVSSQPASPDMGKHSRAGGGEAAGWFMGQPHAAQAPQVMGSEWSWQNAPHNRMMMPGTVAGHPQHNPSMASSAP
AQPPRIGIPVRGPGSCRPSDNYEYMGNQGMNPPGMYDHGLNMATGHLAPLQVNGWSRTGPRMPDYSMGPATAHRGMGGMS
VEDGVPYASHGGFAPPAMMGAPRSAALSVRSLVDDGYRNARSSSPLNDCMLHLNGGVDVTMGMVSRGMDVPRSHMETRSE
GSDGVDDGKGQLDGAMVKGQWTAEEDAHLISLVEMHGPKKWSLIAAQMPGRIGKQCRERWHNHLQPEIKKDTWSPEEEAR
LVAAHSLYGNRWASISKVLPGRTDNAIKNHWHATMRRKDRHGAPRSSILREYITKQQHKQKAALASQLLSSGSPGGMPPL
PAAGQPSPSGSQAPSQGPSNGQQQGSGSGGPGMLTFGGGSGGFNAANRGGDDGMGKLGMAPQGPSAGVAYGSMVSGAAYS
GQGYGQQGSASPSRYQSVMGSSGGDGGQGMDGQGGRMEGGGEGHEVGLLQREDGGSELSHLDELAGSGSGGGEHGSNKPA
PQGDQGRHGGYMDHGGGKEGDKGDGGKHGMVMGHEDKAGIMSGMDKGMMGGAGEGRLEVHNGV
>Charophyta.Mesvi1090S01691
MTDTKLVTPGKPTPWTKKEDDDLRALVSIHGSRRWSLIATKLGTKASKQCRRRWQNYLSVELKKGGWSPQEDKVLLEGHQ
VYGNRWTEIAKMVKGRTDNAVKNRFCALCKKRGIPLTGIATPDIAMSPDTSSAECEAPAAAGDADAAAAAGPAHPGATLA
ATPTSRATVEAGSHGVAPQGPPAAWGMPQPAHPSSNDAPPQLVAPQPQRKSLYGLSIQIPIHSSGGGLSSSTLLGLSAAM
RQQGGDLAAPSPAIASMLEAMGNSQEFTPTAFKFGNKATTSFLSNGSACDHSPHPTPQGPSLEPTHAPPPPPPAPTLSTG
GAGPSRLQNGGGGVVPVTPVPVRPASSGGAASTDMGADTQEVMGWLSLSSTHSKGSAHSRGGESPSSSRSVEYQPRGSDG
ENGGEGAQQSGVLNVPSEPVRAMGRQILSKLQHGTGLPTHLTAAAHAAAAAAGAGLRGRIPFMSDRHHF
>Charophyta.Entfi105961S06417
MARTDGSTQVKGPWSQEEDERLRELVERLGPRNWSAIALGLKGRSGKSCRLRWFNQLNPEVKKGPFSSEEDTVILAGHAQ
HGNKWAIIARELPGRTDNAIKNHCVFALDGDACCSGDSAKAAGGDPELTGGTLGASASEFLQGLACVANYKDFPELAQLL
LSPRTALVPEQAGARWGPEQAAAGADAGQSTQEQDGGQGKQEQDGGQSKQEQDAGQTKQELDRGKGKQQQDGGQSRQELD
RGQGKQEQDGGQGKQEQDGGQSKQGQDAAQNKKQQVGGQSTQEQDGGQGKQKLDEGQSEQEQDGGQNKQGQDGGQNKQGQ
DEGQGKQEQDGCQSKQEQDGGQRKQQLDRGKGNQEQEQDAGQSKQALDGAQSKQGQDGGRRKPGQDAGQSKLGLDAGEIK
QEQNAGQGKQEHDAGQGKQEHDAGQGKPEQDEGQCKLEQDGGQSKQEQDGGQSKQELDAGQSKQQQNGGQCKQEQDGGQL
SRSRIEARASRSWTQARATAGKVS
>Charophyta.Colsc7402S1T14540
MDGILRLAGHSMPTVKLNRRFTELHPLRDMQDYEVALEYVSALIEEIGAKMSMIERLCQDLRDKRLRSESVVEEWRNFCA
FERRQWENQHAAYLRVVEEHQRVLEENQKLRERLSRQVVHGQQEPLSLPPLRNVIRGSPGEVGRGTPPPDVSAMNSSEAR
ELLLLESELMAADMGGPSAALPPSLAQLEESSEDDEDGDGNENQDPRSLPRGRPCELERALMIQHAELANPMSSLPTLIP
RRARSPSAMPMAGEGKLPSEVFGRPGEGVLTEESKRGAGECVGGAGAKRKRTGKRRHDDLHRQRTSGMMVANGITAAPSA
VATQVRTLYLGLASRQAVGKRGGKGQGMNGREEEEQQDGEGSDGEEPDEDGDGALNSGAIVVAQVLKKSRHDGNRSGRVG
GKVVEAAGGELVRFGDKGRGGGVDKLAVRRRRVVADETDNHGRHLRLRKMLVAKEAAAMVAGSSDGVEVARGKWDKRSVK
LATKKKGVRRQMGGSRESEESGRVLGKRDKEGAPMCSTNFAEAQESAKGRAKSQNRKGKGPITRCQLQRPGKAAPAVIER
KKGDWSEEEDALLTAYVLEHGACDWPSVPAKAGLPGRYYKSCRLRWVNYLDPRLKKDPYTEEEKAKIVALQNSLGNKWSL
IAKQLPGRTDNGIKNWWNTDGIRERKARGYEDNVPSPANIGSASRAMISYMRRPGGRKNLSSGPARRSAHSG
>Charophyta.Colsc7402S0T14537
MDGILRLAGHSMPTVKLNRRFTELHPLRDMQDYEVALEYVSALIEEIGAKMSMIERLCQDLRDKRLRSESVVEEWRNFCA
FERRQWENQHAAYLRVVEEHQRVLEENQKLRERLSRQVVHGQQEPLSLPPLRNVIRGSPGEVGRGTPPPDVSAMNSSEAR
ELLLLESELMAADMGGPSAALPPSLAQLEESSEDDEDGDGNENQDPRSLPRGRPCELERALMIQHAELANPMSSLPTLIP
RRARSPSAMPMAGEGKLPSEVFGRPGEGVLTEESKRGAGECVGGAGAKRKRTGKRRHDDLHRQRTSGMMVANGITAAPSA
VATQVRTLYLGLASRQAVGKRGGKGQGMNGREEEEQQDGEGSDGEEPDEDGDGALNSGAIVVAQVLKKSRHDGNRSGRVG
GKVVEAAGGELVRFGDKGRGGGVDKLAVRRRRVVADETDNHGRHLRLRKMLVAKEAAAMVAGSSDGVEVARGKWDKRSVK
LATKKKGVRRQMGGSRESEESGRVLGKRDKEGAPMCSTNFAEAQESAKGRAKSQNRKGPGKAAPAVIERKKGDWSEEEDA
LLTAYVLEHGACDWPSVPAKAGLPGRYYKSCRLRWVNYLDPRLKKDPYTEEEKAKIVALQNSLGNKWSLIAKQLPGRTDN
GIKNWWNTDGIRERKARGYEDNVPSPANIGSASRAMISYMRRPGGRKNLSSGPARRSAHSG
>Charophyta.Colsc5684S0T5946
NEFVGESMCRLRCRDEYAEMSTQCLIIPNCQTDTNSSFAMDSHQTTWPRLPGLHETCNRSSLSPDHHATGDALVGKEHTV
SVKGPWSKEEDDKLRKLIEHHGARNWTIIADGLNGRSGKSCRLRWCNQLNPEVNKQPFTEDEDKEIIRAHEKHGNKWAII
ARSLPGRTDNAIKNHWNSTLKRKYPTLMTGDTQRNLDYNASQLRLSGVTANSSGADDESVAIGVQSPIESSSTHSGTSSS
IRMDVGRENGKRMHWSDGVAEGPAFMLNQTSFHHLSASVDSGRTGNPFPASYLPPFGSPLPTSCFLDGGYPIKSQAKLFE
NSHMLANTQGHVSLEHEDALDMQHCPQPDGYGDNVMDTFDYSGCSDKFDVLSSFFSNTVSGSPQSGESMCNWSEYH
>Charophyta.Colsc5139S0T5389
NLKQWCANSAVPHCLLMARTKTKRKATDGELFAVSQMYSLQKYMASRWLTHAFDWSTDQFVAAALPLVKRKGRHGLRRMQ
SSLVSPRPQSSQAEAGHEGPGRYDGLPQLEKAAEPWTVEEDERLQAAVLQHGENLNPALVGLPGKTAEQCLSRWRHLQSN
KDALSKGRGSGEAVEDVPWTEDEDERVLEMFHEYGKKWRIIAEGLPGRTRKEVKKRWRKVLIHEARELGMDVDSSPEESS
RPAYQQQQPQPTAAVPSRDGPKQQRAAVRSPLPRHQPSGAELVTPPLTTSNWSGIGAGMIGGGISGMDAVAVATPVTAVE
KRGMSAGSSLGMTWPGAVPGQTPAGQGGMASLLQATQVDF
>Charophyta.Colsc4710S0T9884
MEKSRKILEEKERVKGPWSPEEDSRLQESVSVLGPRNWSAIAKTIPGRSGKSCRLRWCNQLNPGVVRRPFTEEEDRKIIE
AHKQHGNKWASIARLLPGRTDNAIKNHWNSTLRRKFFGDKASDTTSDTGAPSTKRQRDDEGEVFQPAAVEFESMAPNRTS
HFIDERGQSDGVPQPDFHEVPSSSNCWPAGTGVPCSAADVSSMQRATPRMSAFTSYDKTAGGRGQAAACSWGLASPHSPP
CVSSMEDERLPSPAFANIPQLSASLQQQPRRPTVEIPNQCSRGCCGADPSPVGGLKSPASTLLGPDFLEPYDSAERSVWR
GCQHGQDGSGYLSAGGPSPRLSLLRPYVSPVGVTHGWHGDPNLAAVLNQCLTQCFSPGPPAGWLGGETDGQQNHALVALM
QEMMSKQISRYMASMTQQFGQPDNPRSEYGGVTGAVGSLHQ
>Charophyta.Colsc31134S0T13665
MSNRPLKKGLWTTEEDMILTQCVLRFKEGNWSTIALKSGLNRSGKSCRLRWVKHLSPNVKNGPLSADEQEKVIRLQAKHG
NKWAFIANHLPGRSDNTIKNFWNSHRKRTTRGQSQQQHQQRTSNLGRGQSAIGRGDGDGGNYGMGIG
>Charophyta.Colsc19119S0T12606
MEKMSDLLVADLDLSPTSLPSFTPLSPLSLEENEMPMQERPTVTWTEQEDDILREQVKRHGTQKWALVAAKLGNKTSKQC
RRRWQICLNMAGKKGGWTSEEDQMLLEGHVKYGNRWTEIAKMVPGRTDNAVKNRFCALSKKQAKEARRIALAQEGYSLEA
AAALEMLEPKRKKRAKPPLLSLDKKGRPATRRGRLDGLSSPFAKLDRRTQMMACAQRRRGHKPLNLSIQIPQADSKSPSP
RPWAVEGKGHKKTMDQIMLIKRSEMNLSPSDIQAVHEQRGRPHGKGNMFMGVPRGMRSYNVACLATGPSLSPHEAVDMAE
VMGWLAATPTNTGENSGVTSSSLFPGFFAGDAGTPCGPRSGNSCNASTTATPYQLNRGRMAEPMSFVHNSWGDGQRMNMD
ALPDAADRCPPRLPLDTNMTDFGIGDWPDLLTGQEGRLTPRVCQQQLPPLSCVEKARFDTRLRPRRPTSAMGESDGGSVD
LSLFASSHGSPLSLTPRNGLADGMPSPQFTDNEKLFLMSALERFPCGLTSPPFTRMHSPINHRTAFGRPPSRLRESSGPR
MQSPVAALIDMSHDTPALSPLSSSHLTNRCSSPRFTLHRSM
>Charophyta.Colsc18204S0T21607
SITKKGKWAPEEDAVLRSAVALHGVGAWVKIGSLVPGRSDMQCRERWVNVLDPGLKKAGWTPEEDKLLEEAVAKYGSKWT
LVSACVQPRTDNQCLRRWKALHPAERKEQVLAHHITKAALIGSFSGRRAERPNLCSADFTRVSSGPTEANPKKGKPKPRP
VKERRRPLKENLAEGGGTLVTPRRMKQKLHPKMKTGAALGENGAVVEVEEEAGISGRDEEGVDVGATGKVPFTRKRRR
>Charophyta.Colsc1149S1T2315
MRAQQRAGMPEVTTARPVCMNDIEMHAVSELRGQHVRQLHLSQTTTCSSQATLELRQWGVPVSPTGVHIISAVCASVGGQ
SASSSSSYSLATHDELTNEDSGQDSGGVLEESSSCAELYSHEGNGPPLVKGQWTQEEDRKLRDLVKLHGPRSWAIIATSL
PGRAGKQCRERYHNHLKPDIKKDSWTPEEEQALVEAHHRLGNRWAEIAKLLPGRTDNAIKNHWNSTNRRKTIRDGSHGMG
LQKGAGASVLQSYIAKLKAQGDLLSLNNEEKTQEKPNLQATQQRAPLDAAAGWQLMRPQLPNFSPMNRHLPLLPRASDQH
QPERRILSSKTSSFMPWSNPAKNEVSHRAQPQPCFFDASTEGLLHMQKPASNSLGQYEHLPSAVLLDQSSSPLDCITVSS
DGQPYNDQQIWIPSLTTPSDQPQEKMTPGHELGKEPHIKMTGPSVNLESLSMSMENGEVHDPCHEMIPCLYTQSPGRVCA
VHEGEMQYDGREKDKIENTTCFGSKRLRLSPPESVRAQAFGLGFVRDPDVLVPTAHTLQSCSMPHIAESMIEMLDGGCLS
TRPLSPLESRHELSPFGVHNDNACCMRLPQGAELQGPFEYMGLQERPPPSPSSTPSLSPHLQPMTAISSCKAFVDAGISG
HDIRMEQSHQMGDRRHEQVCLLQSQMMGSSRGVISHTHGTELQHDHGGGLEKLVMQAWSTEYSPSSVFYTKPFPVAPQGP
INGALHRSSTATASCSDKGLAAMVPANLLCLSNNATGIAASTDTGMTSGMSMENLGKKAANPYTCFAQCHTGSSMSGTRS
TDLFCWEGLDPQRDRTRATAAQLTDCLSATTDEKGVHAAAVDSSESSQRVCRDLGTPCALAGTVGSYDSSGKMEQQKAGS
KDTRIFKSGRTDKFKWVHPLATGSSNNSHAPPPLGLASLSNWQVKHHVLGEAGESQQLVQANGDRLHLEVMPRLMEDLLS
SPVKLEKRDMSVAACYPGPAFCRAMLSPQISEGKKGSAGSGSGDLMSECTGVGIAPVTVEWTVGNRGGSSSLWLEGGNEG
GNGWDRRGCPSMMGGGRHVSGGSWGLDASSDMLSLLPGLQSPSCSCDTGMPASNGIGNGNGNGYLQPQLDDVSSLTCSLY
SQPPDNVPALDGIPVSTLSLETLYSSTVPTLHFHM
>Charophyta.Chrsp80S07818
MAVGKPRATMAPAVNAIPCSAPSNDNTDAIAAAAAAAAAAAAAAASPGCGHASSTSSKVKTTWSAEEDELLRALVTQYGP
RNWGIIARGIAGRSSKSCRLRWCNQLNPDVKHVKKEPFTEEEDALILEEHRKHGNKWATIARALPGRTDNQIKNHWNSTL
LRKFPTDGATNSPLPAATGSESDSQPPSLVGSDAEQATTRNGPPAKKQRVAVSEPEASALSESKKGFLHKAPGTSGRPPV
IKIEIHDPSMAMMDAVSFDLGSGRGTSARAQSPVMWPLFGAFSPTYPSETPGALWHEQCMFFGSGQTPDGLMSPSMPSPF
GLGHLLQTHLDEKLFSPAASSLPISCLAEDK
>Charophyta.Chrsp66S00574
MAEGRKLVAWLPEEDERLRQLVTRHGTKKWAYISSQLGCNKQSKHCRRRWQNLLATRVKKGGWSATEDELLLQGHSLYGN
KWTEIAKMVHGRTDNAVKNRFNALCRRRSGQQGNVASVAAIAAPQKSSSSDGAKSASASGHTHGSGDLSLSPGRSSPSTD
TTSDLRTPASASALLHLKRSSSGHSLPLPPVQQQHPITLTPAFFLPTQPNATQTPALPPDYSSSPPAPPRAAPHPSLSPY
HAQSLYMNSISPAHPYASLMQPLCLRGGGEPHPRVRQPPLTPRPIRTLSQSSFLTAVLEVICPDAGYRKSIILSPRKAAF
QEPAAAPSS
>Charophyta.Chrsp31S04789
MRKLLFALTVCSLLCELQEDQLLRSLVLKFGPQNWSLISHGIRGRSGKSCRLRWCNQLNPAVLKTPFTEAEDAAILAAHI
EHGNKWASIARLIPGRTDNAIKNHWNSSLRRRFPHLSQHGKHHRGLKRETATPNVNYQEGELSGSQTPTTTISSSSDLTG
PSFTSALRVSAQDVHHHHQHNQANCTATLDLLPSFNHSSRDQMLESVVGLPPAYDNLPELKFPSMQAETTSYWNTATSNS
SASSFADQLHTMCINNHSSTSSPQVKSATPPPASMQLAFPLGMDDSLNIFPMVTEQSVSNASLLSAMFSSSSSSFNSFSS
SASLPCGNTELPNERLMFEEWLHSSYLPQPFDEVLSFQLPSTSRLYQAQQHLASSA
>Charophyta.Chrsp293S00322
MAAAAKDSPPPPPGPRGKRPRGSAASGGGSRSNDGSTRVKSAWNPEEDRILQELIAEHGPRNWSVIARGLEGRSSKSCRL
RWCNQLSPHVRKEPFTETEDRAIIRAHALHGNKWAIIAKLLPGRTDNAIKNHWNSTLRRKYPEAGLAAAAESSRPSCSMS
EDADSVSMRSGCEQNSVSPRKRQAEDEGADSPATTRRRRTVRTSESESETRSDAGESNTSTLSNEPAACDVSKFSSAPSL
RTQGPGTLKPLAVRFGPIPMYFWEPVNPPSFTPGDEVAAMEWREQFMQQTMTQYMTYARAQVAGNASTMMPPVSPTSPFE
GPTMRVRTTAQIAQSHAFQSFVPPAKMQPAQEQAPEVQPLPEPAAELQALVTESAA
>Charophyta.Chrsp26S04210
MQSVCQVPTLGRGGEFAEAPAGASASSPTLALANLAPTGELPSLPPAATLGRQTAWTKEEDEQLRELVARHGTKKWALIA
SKISTKASKQCRRRWQNFLNVCIKKGGWSPEEDELLLEGHRRYGNRWTEIAKMVQGRTDNAVKNRYSALCKKGLGNSEDG
SSGDATTGDHKHAGRAGLAHGGSSQATTPASQYPVPSTSGGYSSQETSPAKRPCVRPGLSIQIPHSNVVPAMPSHGMMSH
PSSHAALSAAFRAQGVNAMLSPSDLQILQEMNAVQTPTHPYFQYATAAAMHYGNTHPFPPELLTHLQSPTGRGLILPSPG
SADGTIDMQEVMNWLLSGTPTGSSAAAAAAAAKFGSGTAVGAPQPRPQQHPYGGYPDSYTDEASGADSAKEAGKLFLQRL
LQFNGLPTPPSANPASTSASQQNRSQQEGSQST
>Charophyta.Chrsp259S00284
MPPQLDTQQQRALQQQQQQQQTPPPVTGPPSQLQANQNAFKFLSQDASSEMSGLAGMGGYNGGMSMGGAGGVGVGVSSGP
ATHPLAQLGPLAHHSLAQHHQFQHPAHNPLQWRSPMARPMVMDPYGPSGPVGMGGGAGGVVGGGIGGGPMSLDDQYNAAT
RAMSMSSLLAASGIGGHSSLPNTRCVSPLGDCMLSLNSHVQAHANPFQQLPARPMSASGNGPQVVGNGTAGMDHDAAAAH
ELLLRQPQNPLALNMMLANKLGAMAGAGGGHVGAGGSGGIGNMGRRMAIVVKGQWTIEEDEALLQLVERYGAKRWSLIAA
HMPGRIGKQCRERWHNHLQPDIKKDVWTPEEEARLVAAHSMWGNKWANIAKMLPGRTDNAIKNHWHATMRRKDRHGQVRS
SILRDYITKHQQQAHHANSSGGGSSGTSSRPTSSSPLGAGYNHYHNAQHHHHHHHSHSARNSPSPQTPPTPHLNSGSDMD
PLDSASDIAEGESSHRRMPLQSMTV
>Charophyta.MNNM-2044399-Cosmarium_granatum
WTAKEDALLKSLIAEHGTSKWSRVAAKMVTKSNRQCRRRWQAIMNSMGNKGSWTAEEDAKLMEGHRRFGNRWTDIARLVP
GRTDNAVKNRFAALVAK
>Charophyta.BHBK-2010461-Cosmarium_tinctum
WTSQEDELLKNLIAEHGTSKWSRIAGKMGSKSNRQCRRRWQAILNTMGNKGSWTAEEDAQLMEGHRRFGNRWTDIARLVP
GRTDNAVKNRFAALVAK
>Charophyta.RPRU-2000855-Staurodesmus_omearii
AKEDDLLRCLIAEHGTSKWSRIAAKMGSKSNRQCRRRWQAIMNAMGSKGAWTAEEDSKLMEGHRRFGNRWTDIARMVPGR
TDNAVKNRFAAL
>Charophyta.VQBJ-2010706-Coleochaete_scutata
WNEMEDRILIRLRETYGPAWDKIAKFFPGLSEEVIQNRWNNTGPRRKKVAWTPEDDTLLVRARAAIGANWKEIGELFPGR
NAESCRKHFASIK
>Charophyta.JOJQ-2007318-Cylindrocystis_cushleckae
RSEGKADADADQDRVKGPWSPEEDDALRCAVSQFGARNWSLIAKKIPGRSGKSCRLRWCNQLNPDVKRMPFSEEEDEKII
KAHRLHGNKWAAIARYLPGRTDNSIKNHWNSTLKRKY
>Charophyta.MFZO-2021213-Zygnemopsis_sp.
DRVKGPWSPEEDEALKTAVAQFGPRNWSLIARKIQGRSGKSCRLRWCNQLNPEVKRMPFTEEEDEKIIKAHGLHGNKWAA
IARYLPGRTDNSIKNHWNSTLKRKH
>Charophyta.WDGV-2044871-Cosmarium_subtumidum
LFPGRSDVQCLHRWQKVLNPEVVKGSWTKEEDEKVVQLIAKFGTSKWSLIASHLPGRIGKQCRERWHNHLNPNIKKESWT
EEEDAVLLRAHKIHGNKWAEIAKCLQGRTDNAIKNRWNSFFRRRLD
>Charophyta.NBYP-2051290-Mesotaenium_kramstei
QDRVKGPWSPEEDDELKAAVTQFGPRNWSLIAKKISGRSGKSCRLRWCNQLNPEVKRMPFTEEEDEKIIKAHSLHGNKWA
AIARYLPGRTDNAIKNHWNSTLKRR
>Charophyta.HKZW-2013191-Mesotaenium_caldariorum
DRVKGPWSPEEDDSLKTAVLQFGPRNWSLIAKKIPGRSGKSCRLRWCNQLNPDVKRLPFSEEEDEKIIQAHNLHGNKWAA
IARYLPGRTDNSIKNHWNSTLKRKY
>Charophyta.DRGY-2035829-Chaetosphaeridium_globosum
SKVTLDQVKGPWTPEEDETLRCLVERHGPRNWSLIAGHIPGRSGKSCRLRWCNQLAPYVMKAPFTQEEDALILKAHAKHG
NKWATIARLLTGRTDNAVKNHWNSTLKKR
>Charophyta.VQBJ-2011129-Coleochaete_scutata
RVKGPWSPEEDSRLQESVSVLGPRNWSAIAKTIPGRSGKSCRLRWCNQLNPGVVRRPFTEEEDRKIIEAHKQHGNKWASI
ARLLPGRTDNAIKNHWNSTLRRK
>Charophyta.MNNM-2036082-Cosmarium_granatum
DVQCLHRWQKVLNPEVVKGSWTKEEDEKVVELIAKFGTSKWSLIASHLPGRIGKQCRERWHNHLNPNIKRDSWTEEEDMT
LVHAHTLYGNKWAEIAKCLPGRTDNAIKNRWNSFFRRRV
>Charophyta.GGWH-2046562-Onychonema_laeve
LKKGPWTPEEDELLVKCIEIHGEGNWTSVPKRAGLHRCGKSCRLRWANYLRPDLKRGTFTPEEEQLIIDLHKSMGNRWAK
IALELPGRTDNDIKNHWNTRLKKRLLEGGLDPNTHLPLSQV
>Charophyta.HAOX-2023546-Spirogyra_sp.
DRVKGPWSPEEDESLRLLVERYGARNWSLIAKGVPGRSGKSCRLRWCNQLNPAVKRIPFTEEEDETIIKAHSLHGNKWAA
IARYLPGRTDNSIKNHWNSTLKRRH
>Charophyta.QPDY-2003397-Coleochaete_irregularis
NRIKGPWSPNEDDRLKALVARYGPRNWTLISKGIPGRSGKSCRLRWCNQLNPEVKRGPFTTEEDEKILKAHRVHGNKWAA
IARELPGRTDNAIKNHWNSTLKRRHPTLAAHGGDGSNGTRSDDSD
>Charophyta.DRFX-2080732-Closterium_lunula
RAPCCEKSEVKKGPWTPEEDELLIKCITEHGEGNWSTIPRKAGLVRCGKSCRLRWANYLRPDLKRGAFSTEEEDLIVRLH
KEIGNRWAKIALELPGRTDNDIKNHWNTRIKRKLRDMGIDPETHLPLN
>Charophyta.HAOX-2024900-Spirogyra_sp.
IKGPWSAEEDQILCSLIEKLGAKNWSIIAKEIPGRCGKSCRLRWCNQLNPNVKRKPFSAEEDEKIINAHKIYGNKWAAIA
RLLPGRTDNSVKNHWHSALKK
>Charophyta.DFDS-2007217-Desmidium_aptogonum
LRKGPWTPEEDELLVKCIEQHGEGNWTSVPKRAGLHRCGKSCRLRWANYLRPDLKRGTFSPEEEQMIIDLHKSMGNRWAK
IALELPGRTDNDIKNHWNTRLKRRLVEEGIDPNTHLPLSQV
>Charophyta.TPHT-2123465-Spirotaenia_sp.
MVRAPCCDKTGLKKGPWTPEEDEKLVKYIGEHGDGNWSTIPKKAGLLRCGKSCRLRWANYLRPDLKRGSFTDEEEQLIVD
LHAAIGNRWARIAGQMPGRTDNEIKNYWNTRIKRKL
>Charophyta.VQBJ-2008559-Coleochaete_scutata
EGNGPPLVKGQWTQEEDRKLRDLVKLHGPRSWAIIATSLPGRAGKQCRERYHNHLKPDIKKDSWTPEEEQALVEAHHRLG
NRWAEIAKLLPGRTDNAIKNHWNSTNRRKTIRDGSHGMGLQKGAGASVLQSYIAKL
>Charophyta.RQFE-2002486-Cosmocladium_cf._constrictum
AIRKGPWTPEEDELLIKCIEQYGEGNWTSVPKKAGLYRCGKSCRLRWANYLRPDLKRGTFTAEEEELIINLHKTMGNRWA
KIALELPGRTDNDIKNHWNTRLKRRLLEEGLDPDTHLPLSQV
>Charophyta.ZRMT-2002479-Mougeotia_sp.
QEVDRVKGPWSPEEDDALKTAVAQHGPRNWTLIAKKIVGRSGKSCRLRWCNQLNPGVKRAPFSDEEDEKIIKAQALHGNK
WAAIARYLPGRTDNAIKNHWNSTLKRKYPKLMQQIEEGVPAANLEGQLAVGQQSSGDPPGGNDCGSQLAKKSRPGELNLS
>Charophyta.QWFV-2020686-Bambusina_borreri
LRKGPWTPEEDELLVKCIEQFGEGNWTLVPKRAGLHRCGKSCRLRWANYLRPDLKRGTFTVEEEQLIIDLHKSMGNRWAK
IALELPGRTDNDIKNHWNTRLKRRLMEEGLDPNTHLPLSEV
>Charophyta.RPGL-2109747-Cylindrocystis_brebissonii-M2853
LVAAVELKGTKSWGAVAALVPGRAAPQCSLRWDKVLLPERQNRRHAPWTAEENDRLRLAVGVYGTEGWKKLASFVPGRTD
VQCRERWHNILKPDFNPQPFSADEDKRLLEACRRYGLHSWRMVAQELPSRTDNQCKRRY
>Charophyta.KYIO-2036476-Mesostigma_viride
MVKGQWTAEEDAHLISLVEMHGPKKWSLIAAQMPGRIGKQCRERWHNHLQPEIKKDTWSPEEEARLVAAHSLYGNRWASI
SKVLPGRTDNAIKNHWHATMRRK
>Charophyta.RPQV-2008123-Phymatodocis_nordstedtiana
DDVVKGPWSPEEDEALKALVAKYGPRNWSLIAQGLHGRSGKSCRLRWCNQLNPEVNKSPFTDEEDRVIVKGHAEYGNKWS
LIAKMLPGRTDNAIKNHWNSTLKRKY
>Charophyta.WDGV-2005709-Cosmarium_subtumidum
QGLRKGPWTPEEDELLIKCIEQHGEGNWTAVPKKAGLFRCGKSCRLRWANYLRPDLKRGTFTPDEEELIISLHKAMGNRW
AKIALELPGRTDNDIKNHWNTRLKRRLVEEGLDPDTHLPRSQVTPEQSKGPQKRGP
>Charophyta.RPRU-2011830-Staurodesmus_omearii
LRKGPWTPEEDELLVKHIEQHGEGNWTAVPKRAGLLRCGKSCRLRWANYLRPDLKRGTFSTDEEQLIIDLHKTMGNRWAR
IALELPGRTDNDIKNHWNTRLKRRLIDQGLDPDTHLP
>Charophyta.KMNX-2030241-Nucleotaenium_eifelense
LRGPWTKEEDELLLRLVQKSGPRNWSFVAQHIRGRSGKSCRLRWCNQLNPEVKKQPFTPEEDKLIVLGHSRHGNKWALIA
KSLPGRTDNAIKNHWNSTLKRKCQ
>Charophyta.DFDS-2005711-Desmidium_aptogonum
EDVVKGPWSPEEDEILKELVAKYGARNWSLIAQGLHGRSGKSCRLRWCNQLNPEVNKSPFSEEEDRVIVKGHAEYGSKWS
LIAKMLPGRTDNAIKNHWNSTLKRKY
>Charophyta.FQLP-2006394-Klebsormidium_subtile
KSSWSPEEDRLLVDLVQQHGAQSWSLIAKQIAGRSNKSCRLRWCNQLNPDVRKEPFTPEEDCVLLAAHERHGNKWAAIAK
ELPGRTDNAIKNHWNSYLARKV
>Charophyta.WCQU-2003262-Staurodesmus_convergens
MTRAPCCEKSEVKKGPWTPEEDELLVKCIQEHGEGNWSSVPKRAGLIRCGKSCRLRWANYLRPDLKRGTFSKEEEDLIIR
LHSEMGNRWAKIAAELPGRTDNDIKNHWNTRIKRRLRDEGICPETHQP
>Charophyta.VAZE-2049099-Cylindrocystis_sp.
DQKKGPWSPQEDAALKLAVAQHGARNWSLVARQTPGRSGKSCRLRWCNQLHPGVKRMPFTAEEDDKILLAHRLHGNKWAA
IARYLPGRTDNSIKNHWNSTLRRR
>Charophyta.YSQT-2035853-Penium_exiguum
IRKGPWTPEEDELLIKCIEQYGEGNWTSVPRKAGLARCGKSCRLRWANYLRPDLKRGTFTAEEEDLIISLHKTIGNRWAK
IALELPGRTDNDIKNHWNTRLKRRLQEEGLDPDTHLPLSQITHD
>Charophyta.GBGT-2019050-Xanthidium_antilopaeum
EDVVKGPWSPEEDEVLKDLVAKYGARNWSLIAQGLHGRSGKSCRLRWCNQLNPEVNKSPFSEEEDRTIVKGHAEYGSKWS
LIAKMLPGRTDNAIKNHWNSTLKRKY
>Charophyta.WDGV-2056279-Cosmarium_subtumidum
DVVKGPWSPEEDEILKELVAKYGARNWSLIAQGLHGRSGKSCRLRWCNQLNPEVNKSPFTEEEDRIIVKGHAEYGTKWSL
IAKMLLGRTDNAIKNHWNSTLKRKYPT
>Charophyta.KEYW-2027426-Gonatozygon_kinahanii
MTRAPCCEKAEVRKGPWTPEEDELLVKYVREFGEGNWSTVPKKAGLVRCGKSCRLRWANYLRPDLKRGTFTEDEERLIIS
LHQSLGNRWAKIATELPGRTDNDIKNHWNTRMKKRLREEGIDPDTHLPLSQIQNDEDKKDKTPHKRGTPGPPPEKDSSSK
KQKVSESPLKLP
>Charophyta.YSQT-2030743-Penium_exiguum
KGQWTQEEDSILRRLVEKGGAKGWTAIAQHLPGRAGKQCRERWHNHLKRGIKKDAWTEEEEEKLVEAHKRLGNRWAEIAK
VLPGRTDNSVKNHWNSTVRRK
>Charophyta.BFIK-2028704-Entransia_fimbriat
STQVKGPWSQEEDERLRELVERLGPRNWSAIALGLKGRSGKSCRLRWFNQLNPEVKKGPFSSEEDTVILAGHAQHGNKWA
IIARELPGRTDNAIKNHWNSTLKRK
>Charophyta.QPDY-2029140-Coleochaete_irregularis
KIKGPWSPDEDRALEESVLQLGPRNWTAVAKRVPGRSGKSCRLRWCNQLKPGVVRRPFTEEEDRKILEAHKEHGNRWASI
AKLLPGRTDNAIKNHWNSTLRRRMMQEG
>Charophyta.BHBK-2004273-Cosmarium_tinctum
MTRAPCCEKNEVKKGPWTPEEDELLLKCIAEHGEGNWSAVPKKAGLIRCGKSCRLRWANYLRPDLKRGTFSPEEEDLIIR
LHKEMGNRWAKIALELPGRTDNDIKNHWNTRIKRKLRDDGICPETHQPL
>Charophyta.WCQU-2007838-Staurodesmus_convergens
KGQWTPEEDATLRRLVEKGGAKGWTAIAQHLPGRAGKQCRERWHNHLKRGIKKDAWTEEEEEKLVEAHKRLGNRWAEIAK
LLPGRTDNSVKNHWNSTCRRKDDP
>Charophyta.RQFE-2005413-Cosmocladium_cf._constrictum
EDVVKGPWSPEEDDILKELVAKYGARNWSLIAQGLHGRSGKSCRLRWCNQLNPEVNKSPFTDEEDRVIVKGHAEYGSKWS
LIAKMLPGRTDNAIKNHWNSTLKRK
>Charophyta.FMRU-3003485-FMRU-Zygnema_sp.-2_samples_combined
LRKGPWTPEEDELLIKCIEQHGEGNWTSVPKKAGLCRCGKSCRLRWANYLRPDLKRGTFTVEEEELIISLHKTMGNRWAK
IALELPGRTDNDIKNHWNTRIKKRLREEGICPDTHLP
>Charophyta.XRTZ-2007635-Roya_obtusa
DYLTDIMTPSGATEDRVKGSWTAEEDAMLSALVTLHGPRNWTLISKEIPGRSGKSCRLRWCNQLDPSVMKRPFTEEEDLH
IIQAHNVHGNKWAVIARMFPGRTDNSIKNHWNSTLRKKA
>Charophyta.RPQV-2006145-Phymatodocis_nordstedtiana
PRANTNAKGQWTPEEDAILRRLVEKGGAKGWTAIALHLPGRAGKQCRERWHNHLKRGIKKDAWTEEEEEKLVEAHKRLGN
RWAEIAKLLPGRTDNSVKNHWNSTVRRK
>Charophyta.WDCW-2048090-Mesotaenium_endlicherianum
MTRSPCCEKSGLKKGPWTPEEDEKLVAYINENGEGNWSSVPKKAGLLRCGKSCRLRWANYLRPDLKRGVFTEEEEKLILD
LHKAMGNRWAKIALELPGRTDNDIKNYWNTRIKRKLRDAGIDPISHMPL
>Charophyta.WSJO-2001100-Mesotaenium_braunii
AAAAGADEEVVKGPWSAEEDEKIKELVGRHGARNWTLIAKGVPGRSGKSCRLRWCNQLNPAVKREPFTKEEDFAILRAQK
LHGNKWASIARYLPGRTDNMIKNHWNSALK
>Charophyta.RPQV-2003067-Phymatodocis_nordstedtiana
IRKGPWTPEEDELLIKCIETYGEGNWTSVPKKAGLFRCGKSCRLRWANYLRPDLKRGTFTPEEEELIVSLHKSMGNRWAK
IALELPGRTDNDIKNHWNTRLKRRLLEEGLDPDTHLPLSEVKADAGAKGPQKRGPPPGTPSAKPKKKQQQTSVAENENKE
SSG
>Charophyta.RPRU-2041608-Staurodesmus_omearii
STNAKGQWTAEEDSTLRRLVEKGGPKGWTAIAQHLPGRAGKQCRERWHNHLKRGIKKDAWTSEEEEKLVDAHKRLGNRWA
EIAKELPGRTDNSVKNHWNSTCRRKDDPSRAAFKGGTNARPTVLLRYIHSLKNSGLMSS
>Charophyta.ZRMT-2004154-Mougeotia_sp.
ATNAKGQWTQDEDEVLQRLVAKYGGKGWTSIAGELKGRTGKQCRERWHNHLKEGIKKDSWTPEEEQSMVEGHKKLGNRWA
EIAKLIPGRTDNSVKNHWNSTIRRK
>Charophyta.BHBK-2000758-Cosmarium_tinctum
EDVVKGPWSPEEDEILKELVAKYGARNWSLIAQGLHGRSGKSCRLRWCNQLNPEVNKSPFSDEEDRTIVKGFAEYGSKWS
LIAKLLPGRTDNAIKNHWNSTLKRK
>Charophyta.MNNM-2035114-Cosmarium_granatum
PRANTNAKGQWTPEEDATLRRLVERGGAKGWTAIAQHLPGRAGKQCRERWHNHLKRGIKKDAWTEEEEEKLVEAHKRLGN
RWAEIAKLLPGRTDNSVKNHWNSTCRRK
>Charophyta.WDCW-2005535-Mesotaenium_endlicherianum
QDTEKVKGPWSPEEDEGLKELVRRYGARNWNLIAHGIPGRTGKSCRLRWCNQLNPEVKRMPFTDDEDAAIIRAHVLHGNK
WAVIARYLPGRTDNAIKNHWNSTLKRQYVRMKGAKGGEDD
>Charophyta.FMRU-3038167-FMRU-Zygnema_sp.-2_samples_combined
TNAKGQWTPEEDATLRRLVERGGAKGWTSIAQHLPGRAGKQCRERWHNHLKRGIKKDAWTEEEEERLVEAHKRLGNRWAE
IAKLLPGRTDNSVKNHWNSTCRRKDDPNRPNKHNTGAGGPRPMVLLRYI
>Charophyta.DRGY-2033579-Chaetosphaeridium_globosum
GKLGAEERIKGPWSPDEDVLLHKFVEKFGARNWSLIAKHIPGRSGKSCRLRWCNQLDPGVKRRPFTEEEDEAIISAHYVH
GNKWAAIARLLPGRTDNAIKNHWNSTLKRR
>Charophyta.YSQT-2007036-Penium_exiguum
MTRTPCCEKAEVKKGPWTPEEDELLVKCIQEHGEGNWSTVPKKAGLARCGKSCRLRWANYLRPDLKRGTFSIQEEDLIIE
LHRTMGNRWAKIATELPGRTDNDIKNHWNTRIKRRLREQGLDPETHEPLP
>Charophyta.MOYY-2014151-Pleurotaenium_trabecul
KGQWSPEEDATLRRLVEKGGAKGWTAIAQHLPGRAGKQCRERWHNHLKRGIKKDAWTEEEEEKLVDAHRRLGNRWAEIAK
VLPGRTDNSVKNHWNSTCRRKDDPS
>Charophyta.WSJO-2004271-Mesotaenium_braunii
MTRSPCCDKQGLKKGPWTPEEDDKLVKYINTHGEGNWSTVPKKSGLLRCGKSCRLRWANYLRPDLKRGTFSEEEEQLILS
LHKEIGNRWAKIALELPGRTDNDIKNYWNTRIKRKLRDAGIDPNTHLPV
>Charophyta.MNNM-2006916-Cosmarium_granatum
EDVVKGPWSPEEDEILKELVGKYGARNWSLIAQGLHGRSGKSCRLRWCNQLNPEVNKSPFTEDEDRVIVKGHAEYGSKWS
LIAKMLPGRTDNAIKNHWNSTLKRKY
>Charophyta.RPGL-2015734-Cylindrocystis_brebissonii-M2853
DQDQKKGPWSPQEDANLKFAVAQHGARNWSLVAKQTPGRSGKSCRLRWCNQLHPGVKRMPFTAEEDDKILLAHRLHGNKW
AAIARYLPGRTDNSIKNHWNSTLRRRRGVLPCGSLNGAG
>Charophyta.KEYW-2000930-Gonatozygon_kinahanii
ASDIVRGPWSPEEDEKLLALIGKHGPRNWSVIAQGLKGRSGKSCRLRWCNQLNPELNKNPFTEEEDRIIVMGRAQHGNKW
SIIAKTLPGRTDNAVKNHWNSTLKRK
>Charophyta.RPRU-2002202-Staurodesmus_omearii
MTRAPCCEKNEVKKGPWTPEEDELLVKCIQEFGEGNWSSVPKKAGLIRCGKSCRLRWANYLRPDLKRGTFSQEEEDLIIQ
LHKEMGNRWAKIACELPGRTDNDIKNHWNTRIKKKLRDEGICPETHQPL
>Charophyta.RPRU-2005180-Staurodesmus_omearii
MTRAPCCEKNEVKKGPWTPEEDELLVKCIQEHGEGNWTSVPKKAGLIRCGKSCRLRWANYLRPDLKRGTFSKEEEDLIIQ
LHKEMGNRWAKIACELPGRTDNDIKNHWNTRIKKRLRDEGICPETHQP
>Charophyta.RQFE-2008139-Cosmocladium_cf._constrictum
MTRAPCCEKDEVKKGPWTPEEDELLIKCIQEHGEGNWSSVPKKAGLIRCGKSCRLRWANYLRPDLKRGTFTIEEEDLIIK
LHSEMGNRWAKIALELPGRTDNDIKNHWNTRIKKRLKEEGICPETHKPL
>Charophyta.DRGY-2036430-Chaetosphaeridium_globosum
QVKGPWSKEEDKVLREMVDRHGPRNWSQIAGGLPGRSGKSCRLRWCNQLSPSVNKTGFTADEDQKIIAAHAKYGNKWATI
SRLLPGRTDNAIKNHWNSTLKRKFPEL
>Charophyta.RPRU-2002601-Staurodesmus_omearii
EDVVKGPWSPEEDEVLRDLVAKYGARNWSLIAQGLHGRSGKSCRLRWCNQLNPDVNKSPFSDEEDKTIVKGYAEYGSKWS
LIAKLLPGRTDNAIKNHWNSTLKRKY
>Charophyta.WDGV-2054825-Cosmarium_subtumidum
MTRAPCCSKSEVKKGPWTPEEDELLLKCIAEHGEGNWSAVPKKAGLIRCGKSCRLRWANYLRPDLKRGTFSREEEDLIIR
LHEEMGNRWAKIAVELPGRTDNDIKNHWNTRIKRRLR
>Charophyta.GGWH-2002466-Onychonema_laeve
MTRAPCCEKNEVKKGPWTPEEDELLVKCIKEHGEGNWSSVPKKAGLIRCGKSCRLRWANYLRPDLKRGTFTIEEEDLIIK
LHSEIGNRWAKIALELPGRTDNDIKNHWNTRIKKRLREEGICPETHQP
>Charophyta.MFZO-2026737-Zygnemopsis_sp.
DPVKGPWSKEEDESLFALVEKYGARNWSEIARGLRGRTGKSCRLRWCNQLNPQVNREPFTEEEDRKIILGHAAYGNKWAA
IAATLPGRTDNAVKNHWNSTLRRKY
>Charophyta.RPRU-2002656-Staurodesmus_omearii
EDVVKGPWSPEEDDILRDLVAKYGARNWSLIAQGLHGRSGKSCRLRWCNQLNPDVNKSPFSEEEDRTIVKGYAEYGSKWA
LIAKLLPGRTDNAIKNHWNSTLKRKY
>Charophyta.QPDY-2028381-Coleochaete_irregularis
VKGPWSKEEDAMLIDLVEHYGPRNWSTIANKLVGRSGKSCRLRWCNQLDPKVKRGPFTQDEDDKIIALHRTCGNKWANIA
RHLEGRTDNAIKNHWNSTLIRRFPELAQKKNRG
>Charophyta.AEKF-2046368-Penium_margaritaceum
APCCDKGEVRKGPWTAEEDELLGRCMQQHGDGHWSSVPRKAGLNRCGKSCRLRWANYLRPNLKRGTFTAEEEELIVRLHR
EIGNRWAKIATELPGRTDNDIKNHWNTRIKRRLRDEGIDPDTHLPLAPSGSSD
>Charophyta.KEYW-2001968-Gonatozygon_kinahanii
MTRAPCCEKAEVRKGPWTPEEDELLVTYVREHGEGNWSTVPKKAGLIRCGKSCRLRWANYLRPDLKRGTFTIEEETLIIN
LHQSIGNRWAKIATELPGRTDNDIKNHWNTRLKKRLREEGIDPDTHMPLSTMTTDEGEASSAFPHF
>Charophyta.WDCW-2005449-Mesotaenium_endlicherianum
KVKAAWTHEEDNLLVRLVRRHGPRNWSLISRGIPDRSNKSCRLRWCNQLNPEVNKEPFSEEEDRRIIDAHRTFGNKWAAI
AKDFPGRTDNAIKNHWNSTLVRKYPDL
>Charophyta.YOXI-2003904-Cylindrocystis_brebissonii-M2213
KGQWTPEEDAILKRLVEELGAHGWTNIAQSLKGRAGKQCRERWHNHLKGGIKKDAWTPEEEMKLVEAHKKLGNRWAEIAK
SLPGRTDNSVKNHWNSTSRRKEEASRSINKGGPVRPTILLKYILSL
>Charophyta.DFDS-2039422-Desmidium_aptogonum
PRANTNAKGQWTPEEDATLRRLVERGGAKGWTAIAQQLPGRAGKQCRERWHNHLKKGIKKDAWTEEEEERLVQAHKRLGN
RWAEIAKLLPGRTDNSVKNHWNSTCRRKDDPNKVNLKAGPGQSRPTVLLRYIHSL
>Charophyta.SNOX-2000517-Planotaenium_ohtanii
GVRGVSPGPSVKGPWTSEEDAILRRLLEKHGAKNWSIVAKEIPGRSGKSCRLRWCNQLNPAVKKKPFTAEEDDQVRRLHA
LYGNKWSAIAKRMPGRTDNAIKNHWNSRMRRK
>Charophyta.FFGR-2046142-Netrium_digitus
GSSGSAEKVKGPWSAAEDQKLYRLVQKIGARNWSTIAAGIPGRSGKSCRLRWCNQLSPRVNNLPFTEEEDRAIAAAHAIH
GNRWAVIARLLPGRTDNAIKNHWNSTLRRR
>Charophyta.RQFE-2007641-Cosmocladium_cf._constrictum
KGQWTPEEDATLRRLVEKGGAKAWTAIAQQLPGRAGKQCRERWHNHLKRGIKKDAWTDEEEAKLVEAHKQLGNRWAEIAK
LLPGRTDNSVKNHWNSTCRRKDDPGKANSRLS
>Charophyta.HKZW-2000663-Mesotaenium_caldariorum
MTRAPCCDKQGLRKGPWTPEEDEKLVKYITVHGEGNWSSVPKKAGLVRCGKSCRLRWANYLRPDLKRGIFTDEEEKLILS
LHKSIGNRWARIAQELPGRTDNDIKNHWNTRMKRRLKDMGIDPSTHMPLSPMAEVAEPEKLPLKQHSKRGPPP
>Charophyta.YSQT-2028391-Penium_exiguum
WSPEEDELLAQLVRTHGPRNWSELAERIPGRSGKSCRLRWCNQLNLALVRGQFTMEEDAKLIQLHHKHGNKWAYIARFLP
GRTDNGVKNHWNSSLKRKYPVLRRGD
>Charophyta.RPGL-2014526-Cylindrocystis_brebissonii-M2853
KGQWTPEEDVILKRLVEENGAQGWTAIAQHLKGRAGKQCRERWHNHLKGGIKKDAWTPEEEIKLVEAHMKLGNRWAEIAK
QLPGRTDNSVKNHWNSTSRRKEEASRSVNKGGPNRPTILLKYILSLKSGEAS
>Charophyta.NNHQ-2032173-Spirotaenia_minuta
DRMKGPWSPEEDEQLLRNVQKFGPRNWTLVARDIRGRNGKSCRLRWHNQLNPEVRREPFTEDEVLRIIEAHSRHGNKWAA
IAKELPGRTDNAIKNYWNSTLKRIH
>Charophyta.VAZE-2010077-Cylindrocystis_sp.
KGQWTPEEDVILKRLVEENGAQGWTAIAQHLKGRAGKQCRERWHNHLKGGIKKDAWTPEEEAKLVEAHMRLGNRWAEIAK
QLPGRTDNSVKNHWNSTSRRKEEASRSVNKGGPVRPTILLKYILSLKS
>Charophyta.GGWH-2048402-Onychonema_laeve
PRANTNAKGQWTAEEDATLRRLVEKGGAKGWTAIAQHLPGRAGKQCRERWHNHLKRGIKKDAWTEEEEEQLVEAHRKLGN
RWAEIAKLLPGRTDNSVKNHWNSTCRRKDDPNKVNVKAVPGVARPTVLLRYIHSLRAQGILGGGANTSSPNLTVQPGTPA
PFPLGMPR
>Charophyta.FQLP-2032999-Klebsormidium_subtile
GEGQGGPAVNNVSREETIKGPWSAAEDDLLHRLVEHFGPRNWTLIARGIQGRSGKSCRLRWCNQLNPQVKRKPFTDEEDA
KIIAAHAEHGNKWATIARLLPGRTDNAIKNHWNSTLSRRFLDID
>Charophyta.KEYW-2006007-Gonatozygon_kinahanii
RAPCCEKEEVRKGPWTREEDEVLVKYVTEFGEGNWSSVPKRAGLQRCGKSCRLRWANYLRPDLKRGTFSDDEESLIIRLH
HDLGNRWAKIALELPGRTDNDIKNHWNTRLKKKLRESGIDPETHLPLTHIQGR
>Charophyta.KEYW-2000931-Gonatozygon_kinahanii
SDERIKGPWSPEEDMLLSSLVRMFGARNWTAIAKGIPGRSGKSCRLRWCNQLNPVVKKRPFTESEDKAIIKAHSIHGNKW
AVIARMLPGRTDNAVKNHWNSTLRRRN
>Charophyta.RQFE-2009509-Cosmocladium_cf._constrictum
WTQEEDDKLAEKVRQYGAHCWSHISAFIPGRSGKSCRLRWMNQLDPELRRGPFTLEEDALLIRLHEEHGNKWAEIAKHLK
GRTDNAVKNHWNSTLKTRY
>Charophyta.TPHT-2126048-Spirotaenia_sp.
QRRRGLLTMALADDRVKGPWSPEEDENLRKLVKKLGPRNWTLIARGVTGRSGKSCRLRWCNQLDPAVDRTPFTEAEDAAI
LAAHLEHGNHWAAIARCLPGRTDNAIKNHWNSTLKRK
>Charophyta.DRFX-2079046-Closterium_lunula
VKGPWSPEEDEVLRELIARYGPRNWSLIAQGLKGRSGKSCRLRWCNQLDPQVNKEPFTSEEDRVIVLALAQHGTKWSLIA
KSLPGRTDNAIKNHWNSTLKRK
>Charophyta.FFGR-2009069-Netrium_digitus
VKGPWSREEDDMLLELVKRFGPRNWSLISQGLKGRTGKSCRLRWCNQLNPELKKEPFTEEEDRKIILAHAEHGNKWAVIS
RFLPGRTDNAIKNHWNSTLKRKYASL
>Charophyta.NBYP-2055800-Mesotaenium_kramstei
LENNDSSNRESVKGPWSKEEDEKLCTLVEKHGARNWSEIARGLRGRTGKSCRLRWYNQLDPQVKKEPFTEEEDRQIILSH
AEYGNKWAAIAAALPGRTDNAVKNHWNSTLKRK
>Charophyta.ISHC-2006601-Staurastrum_sebaldi
EDVVKGPWSPEEDEVLRELVGKYGARNWSLIAQGLHGRSGKSCRLRWCNQLNPEVNKSPFTDEEDRTIVKGYAEYGSKWS
LIAKMLPGRTDNAIKNHWNSTLKRKY
>Charophyta.ISHC-2001138-Staurastrum_sebaldi
KGQWTPEEDATLRRLVEKGGAKGWTAIAQHLPGRAGKQCRERWHNHLKRGIKKDAWTEEEEGRLVEAHMRLGNRWAEIAK
LLPGRTDNSVKNHWNSTCRRKDDP
>Charophyta.RPQV-2007132-Phymatodocis_nordstedtiana
MPRAPCCDKDHVKRGPWTSEEDRLLVKYIQEHGEGNWSALPKKAGLIRCGKSCRLRWANYLRPDLRRGGFTSEEEDIIIS
VHSQIGNRWARIASHLPGRTDNDVKNHWNTRLKKRLREGGIDPETHQLLPNP
>Charophyta.VQBJ-2044090-Coleochaete_scutata
VGKEHTVSVKGPWSKEEDDKLRKLIEHHGARNWTIIADGLNGRSGKSCRLRWCNQLNPEVNKQPFTEDEDKEIIRAHEKH
GNKWAIIARSLPGRTDNAIKNHWNSTLKRKYPTLMTG
>Charophyta.SNOX-2003158-Planotaenium_ohtanii
KGQWTPEEDALLRKLVEEGGAKGWTAIAAHLKGRAGKQCRERWHNHLKRGIKKDAWSEQEETKLVDAHKKLGNRWAEIAK
LLPGRTDNSVKNHWNSTVRRKDEPSRQLMKGTSRSNVLLRYIQSLKLAASSSPHSVQ
>Charophyta.MCHJ-2006413-Micrasterias_fimbriata
EDVVKGPWSPEEDEILKELVAKYGARNWSLIAQGLHGRSGKSCRLRSCRLRWCNQLNPEVNKSPFSEEEDRVIVKGHAEY
GSKWSLIAKMLPGRTDNAIKNHWNSTLKRK
>Charophyta.YSQT-2010015-Penium_exiguum
LRAAMEDTEAEQTGEDVVKGPWSPEEDEVLKKLVAKYGARNWSLIAQGLHGRSGKSCRLRWCNQLNPEVNKSPFLEEEDR
VIVMGHAEHGNKWSLIAKMLPGRTDNAIKNHWNSTLKRR
>Charophyta.AEKF-2047218-Penium_margaritaceum
GTDDDEVVKGPWSPEEDVTLKQLIARHGPRNWSLIAQGLKGRSGKSCRLRWCNQLNPELNKSPFTEEEDRVIVMGHAEYG
SKWSLIAKLLPGRTDNAIKNHWNSTLKRKY
>Charophyta.FMRU-3023340-FMRU-Zygnema_sp.-2_samples_combined
RGSCCNKDEVKRGPWTPEEDELLSAHIRSHGEGNWSVLPKRAGLNRCGKSCRLRWANYLRPDLKRGAFTAEEDDLIVRMQ
RDVGNRWSLIASKMPGRTDNDIKNHWNTQLKKRAAKILTDSSLSYPDSPEVEEKPRDAEK
>Charophyta.WDCW-2004342-Mesotaenium_endlicherianum
AAVDEKIKGPWSPEEDAVLQNLVERRGARNWSVIAKDIPGRSGKSCRLRWCNQLDPGVRRKPFSHEEDKIILAAHATHGN
KWASISRMLPGRTDNAVKNHWNSTLKRKY
>Charophyta.YLBK-2044005-YLBK-Cylindrocystis_brebissonii-2_samples_combined
GEQDQKKGPWSPQEDASLRFAVAQYGPRNWSLVAKQTPGRSGKSCRLRWCNQLHPGVKRMPFTEAEDNKIILAHSLHGNK
WAAIARYLPGRTDNSIKNHWNSTLRRR
>Charophyta.KEYW-2025423-Gonatozygon_kinahanii
KGQWTPEEDAKLRMLVEKGGAKGWTAIAAHLKGRAGKQCRERWHNHLKRGIKKDAWTEEEEMKLVDAHKRLGNRWAEIAK
VLPGRTDNSVKNHWNSTVRRKEEPGRSHVKNMNRPTFLLRYIQSL
>Charophyta.MWXT-2071910-Chara_vulgaris
EEDDTLRQLVQVHGPKNWSLIAARLPGRVGKQCRERWHNHLKPNIRKEAWTQEEELKLVAAHNKLGNKWAEIAKLLPGRT
DNSIKNHWNSTTRRKDEGMRGSG
>Charophyta.XRTZ-2007073-Roya_obtusa
KGQWTPEEDAILRRLVEKGGAKGWTAIAGHLKGRAGKQCRERWHNHLKRGIKKDAWSEEEESLLVEAHKRLGNRWAEIAK
LIPGRTDNSVKNHWNSTVRRKEESSRSNGKHVSRSTTLLRYIHSLKNQQLSSSSSS
>Charophyta.WDCW-2006911-Mesotaenium_endlicherianum
RVKGSWSTEEDEILRGLVARLGTRNWTVIAEEMNGRSGKSCRLRWCNQLNPGLKKEPFSEDEDRLIVLGHAQHGNKWAVI
SKMLSGRTDNAIKNHWNSTLKRKYPEASAAAQTPAGLHHQ
>Charophyta.RPRU-2038697-Staurodesmus_omearii
VVGEVKRTKKCDIGQGEDVLEVDGGSDSEDADAQGKKSRNWSQQEDDELSRCVHVLGEGNWSSIAPYMPGRSGKSCRLRW
MNQLNPKLRKDPFSPEEEAMLIRLHRQYGNKWALISKKLPGRTDNAVKNHWNSSLKRKY
>Charophyta.WDCW-2035612-Mesotaenium_endlicherianum
KGQWTPAEDEMLRRLVEKHGPRGWTAIAANLKGRAGKQCRERWHNHLKIGIKKDAWTEEEEQRMVDGHRMYGNRWAEIAR
GLAGRTDNNVKNHWNSTIRRKGEF
>Charophyta.BHBK-2005397-Cosmarium_tinctum
KGQWTAEEDATLRRLVERGGAKGWTAIALHLPGRAGKQCRERWHNHLKRGIKKDAWTEAEEERLVEAHRRLGNRWAEIAK
LLPGRTDNSVKNHWNSTCRRKDDP
>Charophyta.DRGY-2032758-Chaetosphaeridium_globosum
KEKIKGPWSPEEDELLRTLVEKHGAKEWTFISEFIVGRSGKSCRLRWCNQLDPSVKKKPFSAEEDQIIIKAHQANGNKWA
TIAKLLDGRTDNAIKNHWNSTLKRK
>Charophyta.MFZO-2026000-Zygnemopsis_sp.
KGQWTPEEDGILRRLVEGGGAKGWTAISQHLKGRAGKQCRERWHNHLKKGIKKEAWTPEEEQRLVEAHQRLGNRWAEIAK
LLPGRTDNSVKNHWNSTVRRKEESHRMVAKSNS
>Charophyta.RPQV-2035837-Phymatodocis_nordstedtiana
MTRSPCCEKGEVRKGPWTPEEDQLLIACIQEHGEGNWSAVPRKAGLIRCGKSCRLRWANYLRPDLKRGTFSREEEDLIIR
LHCEMGNKWAKIALELPGRTDNDIKNHWNTRIKKRLRDEGIDPATHQALPPPEDRLPSAE
>Charophyta.SNOX-2004227-Planotaenium_ohtanii
GVKKGAWTAEEDELLVKYMSHNAEGNWSTVPLKAGLNRCGKSCRLRWTNYLKPDLKREPFSEEEERLIVRLHREIGNRWS
KIAQEMPGRTDNDIKNHWNTKLKRKLRESGVDPDTHR
>Charophyta.YLBK-2030866-YLBK-Cylindrocystis_brebissonii-2_samples_combined
VQAKGQWTPKEDAQLSRLVQEHGAQKWSDIAAHLEGRAGKQCRERWHNHLKSGIKKDAWSDEEELELVRAHMKFGNRWAE
IAKLLPGRTDNSVKNHWNSTARRKDEPTRLLSKEGPTRTVVLLNYINNL
>Charophyta.HAOX-2005204-Spirogyra_sp.
MTRTPCCNKLGLRKGPWNAQEDEVLLEYIKTHGEGNWSSVPKRAGLLRCGKSCRLRWANYLRPNLKRGAFTDEEEKLILK
LHKSIGNRWAKIASELPGRTDNDIKNFWNTRMKRKLREMGIDPATHGP
>Charophyta.WDGV-2052105-Cosmarium_subtumidum
WTREEDEALVRCVRLHGDRNWGEIARRMVDAFPGRVPSRSGKSCRLRWMNQLDPRLARGPFSLEEEAALIRLHRQHGNSW
STIAKLLPGRTDNAVKNHWNSSLQRR
>Charophyta.FMRU-3017062-FMRU-Zygnema_sp.-2_samples_combined
PRVQSNPQAKAAWTIEEDDRLRALVARHGPRSWSLIARGVAGRSNKSCRLRWCNQLDPALSRHPFTPLEDQRLLTAHRAY
GNRWSAIARHFPGRTDNAIKNHWNST
>Charophyta.XRTZ-2005024-Roya_obtusa
QEMVKGPWSKEEDDRLHEMISKHGPRNWSIIAQGLQGRSGKSCRLRWCNQLNPEVNKDPFSEAEDELIVMGHVQHGNKWS
VIAKSLPGRTDNAIKNHWNSTLKRKYPQILTKIIGNRSLRPSTLPASSEGRYGLWPSRPLLSPHLMDTSAATHRSSP
>Charophyta.QPDY-2005834-Coleochaete_irregularis
AQSVKGAWTEEEDSILRTRVEEFGAKQWSRIASSLPGRIGKQCRERWHNHLKPDIKKDSWTEAEEKVLVQAHKEYGNRWA
DIAKLLPGRTDNGIKNHWNSTTRRKTKREAAGVEAIAAPTVLQNYI
>Charophyta.JOJQ-2005777-Cylindrocystis_cushleckae
EPRASTNSKGQWTLEEDALLRHLVEEGGAKGWTAISQRLKGRAGKQCRERWHNHLKRGIKKEAWSPEEEEKLVEAHKRLG
NRWAEIAKVLPGRTDNSVKNHWNSTVRRKEEGHKMLMKAPARPMVLLSYIFSLKV
>Charophyta.NNHQ-2033963-Spirotaenia_minuta
KTSWTSEEDLLLRQLINKHGARNWSLISQGLVGRSSKSCRLRWCNQLNPQVKKEPFTEAEDALIREAHKVYGNKWAVIAR
QLPGRTDNAIKNHWNSTLRRKNL
>Charophyta.WSJO-2003571-Mesotaenium_braunii
VLRGQWTLEEDALLRKAVLTCGAKNWSTVAQHIKGRGGKQCRERYMNHLQEGVNKEAWSPLEEELLVALHKKMGNRWADI
AKCFQGRTDNSVKNHWNSTARRKVEVGGLPRGCPSSPLLDYITSL
>Charophyta.MNNM-2031872-Cosmarium_granatum
RAPCCEKNEVKKGPWTPEEDELLIKCIKEHGEGNWSSVPKKAGLIRCGKSCRLRWANYLRPDLKRGTFSREEEDLIIKLH
SEMGNRWAKIAAELPGRTDNDIK
>Charophyta.DRGY-2005349-Chaetosphaeridium_globosum
GRLAERIKGPWSAEEDATLTSIVERLGARNWSIIAKGVPGRSGKSCRLRWCNQLNPDVKKQPFTEDEDAAIIAAHAEHGN
KWAIIAKVLPGRTDNAIKNHWNSTLKRRYPSLMTADDTRSESGDSAPLSRTPISEEQKPKKRRRVEAAPALSLPPAVQLP
DVPSE
>Charophyta.FQLP-2010208-Klebsormidium_subtile
APEGVEVKGWWSPEEDNLLSRLVKKFGARNWHFISPVMAGRSAKSCRLRWCNQLNPDVEKRPFTPEEDEVILQAHAVHGN
KWATIAKLLPGRTDNAVKNHFNSMLRR
>Charophyta.FFGR-2007878-Netrium_digitus
QWTAEEDALLRQLVGKGGAKGWTTIAAQLGKKAGKQCRERWHNHLKQGIKKDAWTDEEEQKLVDAHQKIGNKWAEIAKLL
PGRTDNSVKNHWNSTVRRKQEELLEKPGSSA
>Charophyta.GBGT-2011587-Xanthidium_antilopaeum
SEWTPQEDNLLRSLIAEHGTSKWSRIAVKMGTKSNRQCRRRWQAILNSMGTKGSWTAEEDAKLVEGHRRFGNRWTDIARL
VPGRTDNAVKNRFAAL
>Charophyta.JOJQ-2006952-Cylindrocystis_cushleckae
VKGPWSKEEDDKLCFLVKEQGARNWSEIAKRLNGRTGKSCRLRWCNQLNPSLKKAPFTEEEDRQIILGHAEHGNKWAVIA
ATLEGRTDNAIKNHWNSTLKRKYPDL
>Charophyta.HKZW-2011824-Mesotaenium_caldariorum
RTSTNAKGQWSAEEDENLTKLVTRGGARGWTSIATHLKGRTGKQCRERWHNHLKTGIKKAAWTPDEEQKLVEGHMKLGNR
WAEIAKILPGRTDNSVKNH
>Charophyta.MCHJ-2014957-Micrasterias_fimbriata
KDDRTLRKGSWTEMEDALLRAAVEQVGERRWNLVASHSGLQRSGKSCRLRWYNHLQPSLRRGPISKAEEDKIVQLHSKHG
NQWAKISRLVPGRTDNEIKNFWHMRERR
>Charophyta.ZRMT-2003705-Mougeotia_sp.
DIVTVKGSWSREEDELLIKLVKKMGARDWKSIAKAGLPQRTSKSCRLRWFNHLDPEVNKSPFTDEEDMVIVKAYAEFGSK
WSAIARLLPGRTDNAIKNYWHSSLKRK
>Charophyta.ISHC-2045616-Staurastrum_sebaldi
IVDWTPKEDALLKSLIEEHGTSKWSRIAAKMGSKTNRQCRRRWQAIMNSAGSKGSWTAEEDSKLLEGHRRYGNRWTDIAR
LVPGRTDNAVKNRFAAL
>Charophyta.FMRU-3038293-FMRU-Zygnema_sp.-2_samples_combined
NAATTAPLPLAEEDCGAGAEGGRCSRNWTRDEDEALVRCVKLYGDRSWSQIAQRMGEVFPGRVPGRSGKSCRLRWMNQLD
PNLARGPFSLEEEVALIRLHGKHGNQWSIIAKSLPGRTDNAVKNHWNSSLQRR
>Charophyta.RPRU-2000017-Staurodesmus_omearii
LHRWQKVLNPILIKGPWTKEEDDKILELVEKYGAKKWSVIASYLPGRIGKQARERWHNHLNPGIKRDAWVEEEDIQLIRA
HRLYGNRWAEIAKFLPGRTDNAIKNHWNSCMKRKVEPSPHDPVSSALLAYQKAEEK
>Charophyta.MFZO-2004756-Zygnemopsis_sp.
MARLASTAKQLLRKGPWTPDEDDQLTKCIAVHGAEQWTAVPKRAGLNRCGKSCRLRWTNYLRGGLKRGAFTEEEESRILG
LHKVIGNKWAQIAKSLPGRTDNDIKNHWNTRMKRKLEEAGLDPATHEP
>Charophyta.FMRU-3038168-FMRU-Zygnema_sp.-2_samples_combined
KGQWTPEEDATLRRLVERGGAKGWTVVAQHLPGRAGKQCRERWHNHLKRGIKKDAWTEEEEGRLVEAHKRLGNRWAEIAK
LLLGRTDNSVKNHWNSTCRRKDDPNRLNKHSTCAGGPRPMVLLRYIHTL
>Charophyta.XRTZ-2002841-Roya_obtusa
RGTWTAEEDDLLRGMCRKYGPRHWNLVAKGIPGRSAKSCRLRWFNQLDPTINRDPFSEEEDRAVLKAYAKHGRKWAVIAA
RLQGRTDNMVKNRWNTGLRRKY
>Charophyta.WSJO-2003570-Mesotaenium_braunii
PPGAVLRGQWTLEEDALLRKAVLTCGAKNWSTVAQHIKGRGGKQCRERYMNHLQEGVNKEAWSLREEELLVSLHKRMGNR
WADIAKYLQGRTDNNVKNHWNSTIRRK
>Charophyta.NBYP-2010349-Mesotaenium_kramstei
MTRTPCCEKEGLRKGPWMPDEDEKLIKYIGIHGEGNWSSVPRKAGLIRCGKSCRLRWANYLRPDLKRGTFSEEEENLILS
LHEAIGNRWARIAQELPGRTDNDIKNHWNTRMKRRLRDQGIDPLTHKPLSVAEAEEVTERKALKRGPLPGKASRRR
>Charophyta.KMNX-2035079-Nucleotaenium_eifelense
ELRKGPWLPEEDEKLMRYMQSNPEGNWSSVPKKAGLVRCGKSCRLRWTNYLRPDLKRGAFTDEEESVIIDLHKQLGNRWA
RIASDLPGRTDNDVKNHWNTRLKKKLRDSGIDPETHLPIAVANTQAALVPTCTDTS
>Charophyta.WSJO-2004273-Mesotaenium_braunii
MTRSPCCDKQGLKKGPWVPEEDEKLLKYINVHGEGNWSTVPKKSGLMRCGKSCRLRWANYLRPDLKRGTFAEDEELLILS
LHKEMGNRWAKIALELPGRTDNDIKNYWNTRIKRKLRDAGIDPNTHLP
>Charophyta.SNOX-2002693-Planotaenium_ohtanii
VKGSWNKEEDEKLKQLVTKYGPRNWTLVAQGLEGRSGKSCRLRWCNQLSPDVCKEPFSVEEDERVLMLYLKYGSKWSIIA
KSLPGRTDNAIKNRWNSTLKRRYSMFLES
>Charophyta.YLBK-2174661-YLBK-Cylindrocystis_brebissonii-2_samples_combined
KGVKADDRRSPPPNPKGQWTPEEDAILKRLVEELGAHGWTNIAQSLKGRAGKQCRERWHNHLKGGIKKDAWTPEEEMKLV
EAHKKLGNRWAEIAKSLPGRTDNSVK
>Charophyta.HKZW-2011825-Mesotaenium_caldariorum
EEDENLTKLVTRGGARGWTSIATHLKGRTGKQCRERWHNHLKTGIKKAAWTPDEEQKLVEGHMKLGNRWAEIAKILPGRT
DNSVKNHWNSTVRRKVILITCIRP
>Charophyta.DFDS-2005315-Desmidium_aptogonum
WSAQEDALLKALIAEHGTSKWSRVAARMGTKSNRQCRRRWQAILNALGSKGSWTPEEDARLLEGHRRFGNRWTDIARLVP
GRTDNAVKNRFAALAAK
>Charophyta.GYRP-2020774-Euastrum_affine
DTVKGPWTPEEDEILKELVGKYGDWTLIAQGLHGRSGKSCRLRWCNQLNPQVNKSPFSDEEDRVIVKGYAENGSKWSLIS
KMLPGRTDNAIKNHWNSTLKRKYPSILTEILSCEKNALRDAAKAASSSAMA
>Charophyta.NBYP-2049554-Mesotaenium_kramstei
KGQWTPEEDAVLRRLVEEGGAKGWTAISQHLKGRAGKQCRERWHNHLKRGIKKEAWSPLEEERLVEAHKRVGNRWAEIAK
ALPGRTDNSVKNHWNSTVRRKEESHRTLVKSTSRPTILLNYILNL
>Charophyta.RQFE-2036292-Cosmocladium_cf._constrictum
RKGPWTMEEDERLKAAIDQWSCKNWSLVAERSGLHRSGKSCRLRWHNHLQPSLKKGAFTAAEEAKIVLLHSQHGNKWAKI
ARQVPGRTDNEIKNFWHTRERRLRKQAQ
>Charophyta.FQLP-2009049-Klebsormidium_subtile
APSRIVPEKSSSEDEGVCSQWQEQEDEILKELVKRHGSKKWDLVAARLPGRSAPDCKERWHAQLHASMNKSSWTEEEDKK
LLDARKECGNKWMEIAQRVPGRTDNAVKNRYQALKRR
>Charophyta.WSJO-2005904-Mesotaenium_braunii
GTIMVVLRGPWSAEEDQLLSELVKKHGPCKWSQIARAIKGRPGKSCRLRWCNQLDPDIKRGPFTIHEDAKIVTEQQTHGN
KWAIIAKSLPGRTDNSIKNHWNSTLKRKYPGL
>Charophyta.MFZO-2003160-Zygnemopsis_sp.
RGAWTKEEDAILIRLVKKIGPRGWRSIAKTALPGRTPKACRLRWQNHLDPSANKQPLTEEEERAIVLAYAEYGSRWSAIA
RRLKHRTDNTIKNHWHSTLEKKYAPL
>Charophyta.WSJO-2041105-Mesotaenium_braunii
VVWTVEEDRLLRDLIEKHGTNKWSLIASKIPTKTNKHCRRRWQACLNAMGNKGVWTVEEDAKLLKGHRLFGNRWTEIAKL
VPGRTDNAAKNRFMAVTKR
>Charophyta.QWFV-2019908-Bambusina_borreri
DDEGCSNSRGSDGLKKGLWTPEEDAILVQCVQRFKEGNWSTIALKSGLKRSGKSCRLRWVKHLSPSVNTGPLTPEEQSRV
IELQGKYGNKWALIAQFMPGRSDNTIKNFWNSFRKRLER
>Charophyta.KEYW-2027724-Gonatozygon_kinahanii
WTREEDEKLRALIAAHGTTKWALIALKLPNKTNKQCRRRWQAFVNASGNKGAWTAEEDDKLLEGHRLYGNRWTEIARLVP
GRTDNAAKNRFAALTSRRS
>Charophyta.MCHJ-2064601-Micrasterias_fimbriata
KEDELLKCLIAEHGTSKWSRIAAKMGTKTNRQCRRRWQAILNSMGNKGSWTPEEDARLMEGHRRFGNRWTDIARLVPGRT
DNAVKNRFAALVAK
>Charophyta.RQFE-2007758-Cosmocladium_cf._constrictum
NTNAKGQWTMEEDATLRRLVEEGGAKGWTVVAQHLPGRAGKQCRERWHNHLKRGIKKDAWTDAEEETLVEAHKRIGNRWA
EIAKLLPGRTDNSVKNHWNSTCRRKDEPGKGNAKANAALGSAPRPTILLHYIHSLRQAGALPSTTSAVGPTR
>Charophyta.BHBK-2046093-Cosmarium_tinctum
LKKGLWTPEEDAILTHCVQRFKEGNWSTIAQKSGLKRSGKSCRLRWVKHLSPTVNTGPLSEEEQSRVIEMQRQYGNKWAL
IAQFMPGRSDNTIKNFWNSFRKRMERRRQAA
>Charophyta.MOYY-2013984-Pleurotaenium_trabecul
EDEILKELVAKNGARNWSLIAQGLHGRSGKSCRLRWCNQLNPEVNKSPFTEEEDRVIVKGHAEYGSKWSLIAKMLPGRTD
NAIKNHWNSTLKRKYPAILAEIMAQESNAR
>Charophyta.QPDY-2003886-Coleochaete_irregularis
LRKGPWTPEEDECLRNYVLENGEGDWNSVIKNTGLRRCGKSCRLRWANHLRPNLKKGAFTAEEELLIIQLHAKMGNKWAR
MAAHLKGRTDNDIKNFWNTRIKRRIRQNLPIYP
>Charophyta.FQLP-2033612-Klebsormidium_subtile
WMKEEDEKLSSLVQVHGTKTWAFISKQFSNRNGKQCRERWHNHLSPGLKKVDWTPEEEQKLIQLHLQFGNRWVEIAKHLP
GRSDNAIKNHWNSTARRKDEKSAKVTKSDILRNYISALRDPASAAMLKEPAAEAPSANGLSWGNPSAPLHLD
>Charophyta.DRFX-2013453-Closterium_lunula
LVWTDKEDMLLKELIRQHGTNKWALVASKIRTKTNKQCRRRWQAFLNAMGNKGVWTPEEDQKLLEGHRLFGNRWTEIARM
VPGRTDNAAKNRFAALTAKKS
>Charophyta.BHBK-2005396-Cosmarium_tinctum
NTNAKGQWTAEEDATLRRLVERGGAKGWTAIALHLPGRAGKQCRERWHNHLKRGIKKDAWTEEEEGRLGEAHKRLGNRWA
EIAKQLPGRTDNSVKNHWNPPCRRKDDPLRPSTGKPNAAGSRPMVLLKYIHSLKNTGMLTAGTPA
>Charophyta.RQFE-2009043-Cosmocladium_cf._constrictum
ASADWSAKEDELLKSLIAEYGTSKWSRIAGKLGSKSNRQCRRRWQAILNAMGNKGSWTAEEDAKLMEGHKRFGNRWTDIA
RLVPGRTDNAVKNRYAAL
>Charophyta.BHBK-2009826-Cosmarium_tinctum
LRRGAWTEVEDARLRLTVDQCGDKNWTLVAERSGLQRSGKSCRLRWHNHLRPSLKRGAFTAAEEEKVVRLHNKYGNKWAK
IAKLVPGRTDNEVKNFWHTRERRLKK
>Charophyta.FMRU-3041070-FMRU-Zygnema_sp.-2_samples_combined
LKKGPWTAQEDRILSAYVMQHGEGSWNLVRRNTGLRRCGKSCRLRWANHLRPDLRRGAFTPHEENLIAHMHAQLGNKWAR
MAAQLPGRTDNEIKNFWNTRIKRRLRAGLPLY
>Charophyta.NBYP-2054291-Mesotaenium_kramstei
SQGLKDDSCCDAKQRVVWTEQEDELLRELIAKYGTTKWSLVASKIPTKNNRHCRRRWQACLNAIGNKGAWTPEEDAKLIE
GHRVYGNRWTEIAKLVPGRTDNAAKNRFVTL
>Charophyta.RPQV-2036541-Phymatodocis_nordstedtiana
EWTAKEDEMLKALIAEHGTSKWSRIAAKIRTKSNRQCRRRWQAVLNVLGSKGSWTAEEDAKLLEGHRRFGNRWTDIARLV
PGRTDNAVKNRFAAL
>Charophyta.KEYW-2001189-Gonatozygon_kinahanii
WTREEDEKLRTLIEVHGTTKWAVIASKLPNKTNKQCRRRWQAFLNASGNKGSWTAEEDKKLLEGHRLYGNRWTEIAHLVP
GRTDNAAKNRFAALTSRRS
>Charophyta.FQLP-2007622-Klebsormidium_subtile
SWTQEEDELLSDFVGRNGLGEWAAAAQLLPGRTKKQCRNRWYNALVSASKKAPWTEEEEAQLEQLHRQYGEKWTTVAKHM
PDRTRGEVKNHWTRLNRCKSEAPPPAASLLRQYGLEIDGETIVSIAPEFRCASPEP
>Charophyta.XRTZ-2003768-Roya_obtusa
MTRSPCCEKQEVRKGPWTPEEDELLVKYITGSWSSVPKKAGLVRCGKSCRLRWANYLRPDLKRGTFTNEEEELIIRLHKE
IGNRWAKIATELPGRTDNDIKNHWNTRIKKKLRDMGLDPDSHLPLSEVNDSEGKCNGKQ
>Charophyta.FQLP-2032029-Klebsormidium_subtile
DEEVGPGGSTIGPDGLKRGPWTKEEDAMLAEYVQRFGPKDWSSVPMKTGLVNRCGKSCRLRYVNHLRPNLKKEAFSDEEE
QMVIHLQAQLGNKWAAIAAQMPGRTDNEIKNLWNTRIKKRKRDAELHGLDMHPQ
>Charophyta.FMRU-3005998-FMRU-Zygnema_sp.-2_samples_combined
LRKGPWTPEEDFLLVRHIRANGEGGWSQLPRRAGLSRCGKSCRLRWANYLRPDLKRGPFGEGEERRILELHRQMGNRWAR
IATELPGRTDNDIKNYWNTRIKRKLRDLGIDPNTHKPL
>Charophyta.MFZO-2003857-Zygnemopsis_sp.
ATSAHCKAGSSEGPKGRGSPPLRSKGPWTKEEDAILISLVRQMGPQDWRTIAKTGLPGRTSKGCRLRWHNHLDPSVNKQP
MTAEEERAIVLAYAEYGSRWSAIARRLNHRTDNTVKNYWHSTLKKKHAPL
>Charophyta.NNHQ-2004572-Spirotaenia_minuta
EEDEKLRELVEKHGTKKWALIASKFTTKASKQCRRRWQNHLSLVAKKGGWSPEEDALLLEGHRRFGNRWTEIAKLVQGRT
DNAVKNRYMALAKK
>Charophyta.SNOX-2002345-Planotaenium_ohtanii
VAWTNEEDEILKQLLKKYGTSKWSLMASQIPNKTNKQCRRRWQIFVADEGGKVVWTKEEDAILLSAHAKFGNRWTKIGEA
LPGRTDNAVKNRHRILTGKR
>Charophyta.WSJO-2046180-Mesotaenium_braunii
VKAAWTQEEDELLVELVGRHGPRNWSLISRGIQGRSNKSCRLRWCNQLNPEVNREPFTEEEDRTILDAHRIHGNKWAAIA
KELPGR
>Charophyta.FQLP-2005216-Klebsormidium_subtile
PQVKGQWTQEEDALLMRLVAQGGAKNWKAKAQHLAGRVAKQCRERWHNHLAPDVNKDPWSAEEEAMLAAAYSEHGPKWSQ
IAKVLPGRTDNAIKNHWNAIGKRKYTLEQRLRGGSKVWKDKPDVLERFIHSLRTAHSAPQEP
>Charophyta.RPGL-2010269-Cylindrocystis_brebissonii-M2853
KDEEEVGGEKPAPATRSVQAKGQWTPKEDAILKRLVMERGAFAWSEIAQGLEGRAGKQCRERWNNHLKGGIKKDAWTNEE
ERELVAAHMRLGNKWAEIAKQLPGRTDNSVKNHWNSTARRKDEPTRLIGKDGPPRTTVLLDYINSL
>Charophyta.MFZO-2003158-Zygnemopsis_sp.
SRGKGPWTKEEDALLVNLVKKIGAQDWRRIAKTGLPGRTPKGCRLRWHNHLDPKMNKEPLTEEEERAIVLAYAEYGSRWS
AIARRLKQRTDNTIKNYWQSTLKKKYAPL
>Charophyta.SNOX-2005156-Planotaenium_ohtanii
DSNGLKKGLWTPEEDAVLIECVQKFKEGNWTTIAQKSGLNRSGKSCRLRWVKHLNPSIKTGPLTEAEQKKVIELQGIHGN
KWSLMATMLPGRSDNTIKNFWNSYRKKQM
>Charophyta.WDGV-2005770-Cosmarium_subtumidum
KEDELLKTLIAELGTSKWSRVAAKMGTKSNRQCRRRWQAILNSMGNKGSWTPEEDAKLMEGHRRFGNRWTDIARLVPGRT
DNAVKNRFAALVAK
>Charophyta.RPQV-2005353-Phymatodocis_nordstedtiana
HDNEQIRRGPWSPEEDLLLIRHIQDHGPGNWSAVPRQAGLARCGKSCRLRWNNYLRPDIKKDRFSREEEDLIINKWAKIA
THLPGRTDNDIKNHWNTRIRRRLRDEGL
>Charophyta.MCHJ-2006414-Micrasterias_fimbriata
EDVVKGPWSPEEDEILKELVAKYGARNWSLIAQGLHGRSGKSCRLRWCNQLNPEVNKSPFTEEEDRVIVRGHAEYGTKWS
LIAKMLP
>Charophyta.JOJQ-2004371-Cylindrocystis_cushleckae
VVWTEQEDELLRELIVKYGTTKWSLIASKIPFKTNRHCRRRWQACMNATGNKGAWTAEEDAKLRYGHEIYGNRWTEIAKL
VPGRTDNAAKNRY
>Charophyta.MFZO-2003159-Zygnemopsis_sp.
SRGKGPWTKEEDALLVNLVKKIGAQDWRRIAKTGLPGRTPKGCRLRWHNHLDPKMNKEPLTEEEERAIVLAYAEYGSRWS
AIARRLKHRTDNTIKNHWHSTLEKKYAPL
>Charophyta.VAZE-2009218-Cylindrocystis_sp.
GSGGPADGFKKGLWTSEEDAVLSACVQRFQEGNWSTIALKSGLNRSGKSCRLRWVKHLSPAVRSGPLSEEEQQKVIELQA
IHGNKWALMAALLPGRSDNSIKNFWNSYRKRL
>Charophyta.JOJQ-2005617-Cylindrocystis_cushleckae
WSAEEDAALTRLVERLGPQDWNAIAKAGLPGRTGKSCRLRWHNHLKPDINKQPFTDEEARAVVLAYAEFGGRWSAIARRL
PGRTDNTVKNFWHSTLKRKY
>Charophyta.VAZE-2008375-Cylindrocystis_sp.
KGQWTPKEDAILKRLVMERGAFAWSEIAQGLEGRAGKQCRERWNNHLKGGIKKDAWTNAEERELVAAHMRLGNKWAEIAK
QLPGRTDNSVKNHWNSTARRKDEPTRFGKEGPPRTTVLLDYINSLNRDK
>Charophyta.HAOX-2001576-Spirogyra_sp.
GLKKGPWTAEEDVILSEYVMKHGEGNWNLIQKNTGLPRCGKSCRLRWANHLRPNLKKGAFSREEEALVIKLHAEIGNKWA
RMALQLPGRTDNEIKNFWNTRIKRRIRAGLPLHSTDLVLCPIATTTPFREKLTEYMEESRDTKPIDRDSDDCDGHTNSAH
VKESSQT
>Charophyta.FMRU-3171893-FMRU-Zygnema_sp.-2_samples_combined
SVRGAWSVQEDALLKRLVATRGARQWGQIARGLRGRSSKSCRLRWCNHLHPEVSKAPFTDEEDKLIVLGYAEHGSRWALI
VKSMPGRTDNAIKNHWHAALKKRYPEL
>Charophyta.SNOX-2020069-Planotaenium_ohtanii
LVEMVEKYGAGNWSVIAKFVPGRPGKSCRLRWRNQLAPDLKKGPFTLEEDLIIIKQHKKCGNKWADIAKALRGRTDNAVK
NHWNSSMKR
>Charophyta.JOJQ-2004524-Cylindrocystis_cushleckae
MTKPRTSNKLEVNKGPWSKEHDEKLRSYIERHGPGNWSKVPKIIGINRCGKSCRLRWTNYLRPGLKREPFTKEEEETIIR
IQRTEGNRWAEMAKELNGRTDNDIKNHWNTRLKKKVFPESSASDGPAGQGSRA
>Charophyta.SNOX-2007532-Planotaenium_ohtanii
GLKKGLWTPNEDAALIKCVQTLKEKNWSTIAQVSGLKRDGKSCRLRWVKHLDPSVKTGPLTEAEHKKVIELQAIHGNKWA
LIATMLPGRSDNTIKNFWNSHKIKQMRRQ
>Charophyta.WSJO-2047469-Mesotaenium_braunii
GRTSAATTQDVKHRVVWTEEEDRVLRELILKHGTNKWSLIASKIPFKNNKHCRRRWQACLNVLGNKGVWTAAEDAKLLEG
HRMFGNRWTEIAKLVPGRTDNAAKNRFMAITKRDA
>Charophyta.QWFV-2000943-Bambusina_borreri
WTAIAQHLPGRAGKQCRERWHNHLKKGIKKDAWTEEEEEHLVEAHKRLGNRWAEIAKLLPGRTDNSVKNHWNSTCRRKDD
PNKAYQKGAPGQSRPTVLLRYIHS
>Charophyta.YSQT-2035887-Penium_exiguum
QEDALLKTLITEFGTSKWSVIASKIGTKSNKQCRRRWQASLNVNGNKGSWTPEEDSRLIEGHRMYGNRWTDIARLVPGRT
DNAAKNRFASLVAKTDTAGSQKVQR
>Charophyta.HJVM-2022889-Cosmarium_ochthodes
RGTCCNKDEVKRGPWTPEEDELLSAHIRSHGEGNWSVLPKRAGLNRCGKSCRLRWANYLRPDLKRGAFTAEEDELIVRMQ
SDVGNASKMPGRTDNDIKNHWNTQLKKRAAKILTDSSLSYPDSPEVEEKPRDAEK
>Charophyta.NBYP-2049382-Mesotaenium_kramstei
EEDATLMRLVKKMGPHDWKAVAKAVPGRTGKSCRLRWQNHLDPNVDKTPLTEEEERTVVLAYAEFGSRWSAIARRLPRRT
DNTIKNYWHSTLKKNYATLLAEIAQLQQARESSLQRHQAGPPINEGSPSGDDLQEEEVSNPWEGAHVLPLQLNTGSNEAA
TSTTELEQSASSTSFPAFEP
>Charophyta.MFZO-2023220-Zygnemopsis_sp.
SGLAWPSEPAGEPAEECHMESSQETSEGHSGENRNDDYKKGLWTAEEDTTLAECVQKFKEGNWSTIALKSGLNRSGKSCR
LRWVKHLSPAVRNGPLSDEEQRKVIELQAVHGNKWALMAALLPGRSDNTIKNFWNSHRKR
>Charophyta.VAZE-2006053-Cylindrocystis_sp.
WTEQEDMLLLELIAKYGTTKWSVIASKISPKTNRDCRRRWQACMNAAGKKGMWTPEEDAKLLKGHELYGNRWTEIAKMVP
GRTDNATKNRFSALSKGRSSGSLAHKRSACSHSSGSSSR
>Charophyta.RPRU-2000857-Staurodesmus_omearii
KEDALLRRLIDEHGTSKWSRIAAKMGSKSNRQCRRRWQAIMNAMGSKGAWTPEEDSKLMEGHRCFGNRWTDIARMVPGRT
DNAVKNRFAALVAK
>Charophyta.RPGL-2003382-Cylindrocystis_brebissonii-M2853
WTEQEDMLLLELIAKYGTTKWSVIASKISPKTNRDCRRRWQACMNAAGKKGMWTPEEDAKLLKGHEIYGNRWTEIAKMVP
GRTDNATKNRFSALSKGRVSGSLAHKRSACSRSSGSSSR
>Charophyta.ZRMT-2007306-Mougeotia_sp.
NGPDSSAMKKGPWTTEEDGVLSRYVLQFGEGNWNFVTKKTGLRRCGKSCRLRWANHLRPDLKREAFSPHEEALIVHMHAQ
IGNKWARMAAQLPGRTDNEIKNFWNTRVKRRLRAGLPVY
>Charophyta.RPGL-2008000-Cylindrocystis_brebissonii-M2853
GSGGPADGFKKGLWTAEEDAVLSGCVQRFQEGNWSTIALKSGLNRSGKSCRLRWVKHLSPAVRSGPLSEEEQRKVIELQA
IHGNKWALMAALLPGRSDNSIKNFWNSYRKRQLRRQSSPLLAFGV
>Charophyta.TPHT-2006591-Spirotaenia_sp.
EDKVRGPWSPEEDALLCKGVEKYGPRNWRLIGEPIVGRSPKSCRLRWVNQLNPHINKAPYTDQDNEVIMMGWEKVGNQWA
KIAKLLQNRTDNSIKNHWNSSLRKRY
>Charophyta.NNHQ-2002560-Spirotaenia_minuta
KWDRAEDNLLATLVKTHGLQKWARIASYLPGRIGKQCRERWHNHLKPCIRSDEWTVAEEIVLVSWHKDIGNRWAEIARLL
PGRTENSIKNHWNATKRRRNMRKR
>Charophyta.FQLP-2006166-Klebsormidium_subtile
KDRKGQEFKKGLWTQEEDNTLALCVQRFKEGNWSTIAMKCGLQRSGKSCRLRWVKHLSPHVRSGPLTEEEQRKVIELQKV
HGNKWSHIAQFLPGRSDNTIKNFWNSH
>Charophyta.RPGL-2108122-Cylindrocystis_brebissonii-M2853
KVSPQSCEEDEEPASGAMILEDEPAAWHDLPPVRGRTGGPTRRSTKGGWSPEEDETLRRAVQCYKGKNWRKIADFFPDRT
DVQCLHRWQKVLNPDLVKGPWTREEDEQIVALVRQYGPKRWSLIA
>Charophyta.YLBK-2042649-YLBK-Cylindrocystis_brebissonii-2_samples_combined
WTEREDLLLRELIAKYGTTKWSVIASKISPKTNRDCRRRWQACMNAAGKKGMWTPEEDAKLLKGHEIYGNRWTEIAKMVP
GRTDNATKNRFSALSKGRMSGSLGHKRNTCSHSSGSSSR
>Charophyta.BFIK-2003838-Entransia_fimbriat
DRRRLSWRLEEDKELTKLVQDRGACNWAFLAEALHEKGFPLRSGKSCRLRWFNQLNPERKKGLFSDEEDRLITEAHSQLG
NKWAAIARLLPGRTDNSIKNHWNATLSK
>Charophyta.TPHT-2014852-Spirotaenia_sp.
GPRCWSAIASQLPGRAGKQCRERWHNHLKGGISRDAWSEGEEQRLVAAHRGLGNRWSAIAKLLPGRTDNAIKNHWNSNVR
RKQDGGRGSPGHATQPTVLQQYIASLRLERQP
>Charophyta.WSJO-2006774-Mesotaenium_braunii
WTEEEDRRLGELILKHGVNKWSVVASEIASKSNKHCRRRWQARLNAVGNKGMWTQEEDAKLLEGHRLFGNRWTDIAGLVP
GRTDNAAKNRYMAISKK
>Charophyta.TPHT-2017837-Spirotaenia_sp.
LIARYGTTKWSLIASKLPGKTNKQCRRRWQACLNAAGNKGVWTPEEDLALVEGHKLFGNRWTEIAKLVPGRTDNAAKNRY
GAICKRE
>Charophyta.TPHT-2018590-Spirotaenia_sp.
RRQNKWTAEEDRRLIYAVRTYGQQKWRKIAVHVPGRSDTQCRERWHNVLNPEVDRGDWTPEEDQLLENAVAAVGLHSWAA
VAQLHNTLRVAAAGRGRGGHGDAGRLRRTDNICWRRW
>Charophyta.FQLP-2005534-Klebsormidium_subtile
RADWTLEEDRKLREHVAAHGTQGWSRFASTLADRSGKQCRNRWYHVLDPELSREEWTEEEEHNLVDLLRRIGNRWALLAR
QIKGRSEIAVKNHWNSVNRTKN
>Charophyta.XRTZ-2004953-Roya_obtusa
EQEDLHLLIAAYGTTKWALIASKLPGKTNKQCRRRWQAFLNLEGNKGAWTDQEDALLIKGHSKYGNRWTDIAKLVPGRTD
NAAKNRFAAISKR
>Charophyta.GGWH-2009717-Onychonema_laeve
CLVGRSEQQCSIRWQDNLRKVRREPWSEEESERLRLGVGVYGKQWGKVATLVRSRTEVQCRERWCNVEDPAVSVGGWSPD
EDDLLNRAVAKLGTHNWAAVVRESGLGPWRTDSQCRKRWARINPSGLQDHVIDLRLLQAVRPPAL
>Charophyta.QPDY-2002655-Coleochaete_irregularis
KKGDWSAEEDALLRAYVMKHGARDWPSVPINAGLIGRYYKSCRLRWVNYLDPRLKKEPFSDEEKGKIVELQDKLGNRWSL
IAKHLPGRTDNGIKNWWNTDGLRERKARGYKGSPGSGARGKG
>Charophyta.VQBJ-2009393-Coleochaete_scutata
KGDWSEEEDALLTAYVLEHGACDWPSVPAKAGLPGRYYKSCRLRWVNYLDPRLKKDPYTEEEKAKIVALQNSLGNKWSLI
AKQLPGRTDNGIKNWWNTDGIRERKARGYEDNVPSPANIGSASRAMISYMRRPGGRKNLSSGPARRSAH
>Charophyta.VAZE-2006055-Cylindrocystis_sp.
QEDMLLLELIAKYGTTKWSVIASKISPKTNRDCRRRWQACMNAAGKKGMWTPEEDAKLLKGHELYGNRWTEIAKMVPGRT
DNATKNRFSALSKGRSSGSLAHKRSACSHSSGSSSRDGSGGR
>Charophyta.FQLP-2007827-Klebsormidium_subtile
WSKKEDVVLLNFVKENGKAGWARVGRMLGRTGKQCRNRFYNALDPELSAKEWTPDEDRRMVELHKRFGCRWAVLARHLPG
RGQNTIKNHWNCVARTCK
>Charophyta.MFZO-2018378-Zygnemopsis_sp.
MGRSPKVRGVGHLKGAFTPAEDALLKQHVAVHGPWNWSKALQELGLQRGSKSCRLRWTNYLQPGLKKEPFTPEEDAIIKR
EHQRVGSKWSDIAKLLPGRTDNGIKNHWNTRLKRE
>Charophyta.FFGR-2012255-Netrium_digitus
GTTKWALIASKMPGKTNKQCRRRWQTCVNAIGNKGVWSKEEDTRLLRGHMVLGNKWTEIAKLVPGRTDNAVKNRFAALLK
REQ
>Charophyta.FMRU-3025100-FMRU-Zygnema_sp.-2_samples_combined
KGPWTPEEDKELLSFVEKYGARHWRKVPKVTRLRRDAQSCRLRWTSYLSPHVSKLPFTPEEDKLLLESVSWSGETKWATI
AAQKFPKRTGYQIQRRWHVLINHQRKAREEAG
>Charophyta.QPDY-2029586-Coleochaete_irregularis
GPEATTAIEEQGHGCAKGPWSREEDAALQLYVRSCGISDKSWNAIAKDLARDSGLKRSGKSCRLRWVNHLQDGLKKGCFT
STEEAAFAKLFADKGKKWAAIAAELPGRTDNDVKNFWHMRCKRLLRA
>Charophyta.QWFV-2016778-Bambusina_borreri
GEGNWSAVPKKAGLIRCGKSCRLRWANYLRPDLKRGTFSREEEDLIIKLHSEIGNRWAKIALELPGRTDNDIKNHWNTRI
KKRLRDEGICPETHQPL
>Charophyta.GGWH-2046637-Onychonema_laeve
MRIMIKGGVWKNTEDEILKAAVMKYGKNQWSRISSLLVRKSAKQCKARWYEWLDPSIKKTEWTREEDEKLLHLAKLMPTQ
WRTIAPIVGRTPAQCLERYEKLLDAACAKDEQYEGADDPRRLRPGEIDPNPESKPARPDPVDMDEDEKEMLSEARARLAN
TRGKKAKRKAREKQLEEARRLASLQKRREIKAAGLEATYRKRKQRGIDYNAEIAFERKPPPGFFDTSAED
>Charophyta.KMNX-2034264-Nucleotaenium_eifelense
IMIKGGVWKNTEDEILKAAVMKYGKNQWSRISSLLVRKSAKQCKARWYEWLDPSIKKTEWTREEDEKLLHLAKLMPTQWR
TIAPIVGRTPAQCLERYEKLLDAAVSKDERYDTADDPRRLRPGEIDPNPEAKPGRPDPVDMDEDEKEMLSEARARLANTR
GKKAKRKAREKQLE
>Charophyta.QWFV-2082335-Bambusina_borreri
MRIMIKGGVWKNTEDEILKAAVMKYGKNQWSRISSLLVRKSAKQCKARWYEWLDPSIKKTEWTREEDEKLLHLAKLMPTQ
WRTIAPIVGRTPAQCLERYEKLLDAACAKEEQYEGGADDPRRLRPGEIDPNPESKPARPDPVDMDEDEKEMLSEARARLA
NTRGKKAKRKAREKQLEEARRLASLQKRRELKAAGLEAMQR
>Charophyta.XRTZ-2026138-Roya_obtusa
MRIMIKGGVWKNTEDEILKAAVMKYGKNQWSRISSLLVRKSAKQCKARWYEWLDPSIKKTEWTREEDEKLLHLAKLMPTQ
WRTIAPIVGRTPSQCLERYEKLLDAACAARDGEGSGAAGAAGGGYEDNIRDRDDPRRLRPGEIDPNPESKPARPDPVDMD
EDEKEMLSEARARLANTRGKKAKRKAREKQLEEARRLASLQKRRELKAAGLGDNKWRRKKSRGIDYNEEIPFQKKPPPGF
YETGEEDQHAVQPLQFPVTREELEGKRRADIEETLRKHDAARNKIAQRHDAPTAVVHASALNDPSAAVARKRMGRMVLPA
PQVTDRELEEIARMG
>Charophyta.RPGL-2112764-Cylindrocystis_brebissonii-M2853
SAAVQRPVQKRGRWKDDEDAILLEYAARFGSKPCWALLPSRMGRSLDRDAKSCRLRYENHLRPGLTAGPLTSEEQAVVTE
MHQRVGNRWALIAGHLPGRTDNCVKNWWNSLARMR
>Charophyta.RPQV-2036802-Phymatodocis_nordstedtiana
KGPWTEEEDKELLSFVEKFGARHWRKVPKVTRLRRDAQSCRLRWTSHLSPQVSKLPFSPEEDKLLLESVSWSGETKWATI
AAQKFPKRTGYQIQRRWHVLMNQQ
>Charophyta.WDCW-2045006-Mesotaenium_endlicherianum
MRIMIKGGVWKNTEDEILKAAVMKYGKNQWARISSLLVRKSAKQCKARWYEWLDPSIKKIEWTREEDEKLLHLAKLMPTQ
WRTIAPIVGRTPAQCLERYEKLLDQACFKDENYEAGDDPRRLRPGEIDPNPESKPARPDPVDMDEDEKEMLSEARARLAN
TRGKKAKRKAREKQLEEARRLASLQKRRELKAAGLDQAYRKRKQRGIDYNAEIPFEKKPPPGFYETLAEDRVVNQPQFPT
TVEDIEGKRRVDVEAALRRHDVARNKIAQRHDAPSTVLQVNKLNDPEAVRRRSKLTLPAPQISDRELEEIAKMGYASDLA
GGADD
>Charophyta.WSJO-2046651-Mesotaenium_braunii
MRIMIKGGVWKNTEDEILKAAVMKYGKNQWSRISSLLVRKSAKQCKARWYEWLDPSIKKTEWTREEDEKLLHLAKLMPTQ
WRTIAPIVGRTPAQCLERYEKLLDSALSKDDGYEAGDDPRRLRPGEIDPNPESKPARPDPVDMDEDEKEMLSEARARLAN
TRGKKAKRKAREKQLEEARRLASLQKRRELKAAGLDASHRKRKQRGIDYNAEIPFEKKPPPGFYATSQEGSHSGAPMFPV
TVEELEGKRRVDVENQLKRQDIAKNKIQQRHDAPAAVLQVNKLNDPAAVRKRSKMMLPAPQVTDRELEEIAKLSYSSELL
EGDDGDGGGGNAATRALLADYDQTPGRGGPGATPLRTPQRTPAGKGDAIMMEAENLARLRDLKTPLYGGENPDLHGSDFS
GVTPRKKQLLTPNPIATPLRTPG
>Charophyta.HKZW-2013103-Mesotaenium_caldariorum
MRIMIKGGVWKNTEDEILKAAVMKYGKNQWSRISSLLVRKSAKQCKARWYEWLDPSIKKTEWTREEDEKLLHLAKLMPTQ
WRTIAPIVGRTPAQCLERYEKLLDAAVAKDENYDASDDPRRLRPGEIDPNPESKPARPDPVDMDEDEKEMLSEARARLAN
TRGKKAKRKAREKQLEEARRLASLQKKRELKAAGLDSHYRKRKQRGIDYNAEIAFEKKPPPGFFETAQEARVQPELAFPL
TVEQLEGKRRLDVEAQMRKADIAKHRMLKSHDAPTAVMQVNKMNDPEAVRKRSKLMLPPPQVSDRELEEIAKMGFAGSLA
EEEAEAAEASGTQATRALLASYGQTPGGPGGATPGGGAPLRTPQRTPAGKFDSIMAEAESLAKLRDSQTPLLGGEGGADL
TNSDFAGVTPRKRDVPVTPNPIATPGRTPGTAVALAGGTPGQVAGTPRATPVRDELGIN
>Charophyta.RPRU-2042031-Staurodesmus_omearii
MRIMIKGGVWKNTEDEILKAAVMKYGKNQWSRISSLLVRKSAKQCKARWYEWLDPSIKKTEWTREEDEKLLHLAKLMPTQ
WRTIAPIVGRTPAQCLERYEKLLDAACAKDEVYEATDDPRRLRPGEIDPNPESKPARPDPVDMDEDEKEMLSEARARLAN
TRGKKAKRKAREKQLEEARRLASLQKRRELKAAGLDAMQRRRKQRGINYNEEIAFEKKPPPGFFDTSNEDKYAIQMPQFP
VTREELEGKRRIDVEAAERKHDVSVNKLQLRHDAPSSVLQVNKLNDPEAVRKRSKLMLPAPQISDQELQEIAKLGYATDL
PGQEDGDPSSATNALLASYGQTPAGAGGRMGPGGMMTPLRTPQRTPGGKGDAIMLEAENLARLRDTQTPLFGGQNPDLHP
SDFSGITPKKREVQTPNALATPLRTPGGSAVAGTPMLG
>Charophyta.GGWH-2005758-Onychonema_laeve
QEDASLRALVAELGTSKWSRVAARMGTKTNRQCRRRWQAILTSMGNKGSWTAEEDAKLLEGHRRFGNRWTDIARLVP
>Charophyta.WSJO-2044285-Mesotaenium_braunii
KKCKWTAEEDEVLVEYMRRFGPKPVWSHLNALMHTRLKRDAKSCRLRWENHLRPGLKAGPLTRHEKKQIVQLQAMLGNKW
AAIAARIGGRSDNAVKNWWNGKFRVRCR
>Charophyta.BFIK-2003272-Entransia_fimbriat
MRIMIKGGVWKNTEDEILKAAVMKYGKNQWARISSLLVRKSAKQCKARWYEWLDPSIKKTEWTREEDEKLLHLAKLMPTQ
WRTIAPIVGRTPAQCLERYEKLLDTASLKDDMYEASEDPRRLRPGEIDPNPETKPARPDPVDMDEDEKEMLSEARARLAN
TKGKKAKRKAREKQLEQAKRLASLQKRRELKAAGIELRKHRMKKRGIDYNAEIAFEKKPPPGFHDTTTELARSQEAIPLN
VTLEELEGRRRVDIEVELRKHDMARQKMLQRHDMPSAVLQVNKLNDPEAVRKRSKLMLPAPQVSDRELEEIAKLGYTNDV
LLGGEGDRPRVPPAATPLRTPMRTPAGRGDAIMLEAENLARMRDLKTPLMGGENPVLHPSDFSGVTPKKLVAQTPNPVGT
PLRTPGGGMVGATPGAATPGVAMTPSGTPIRDELRINE
>Charophyta.HKZW-2045387-Mesotaenium_caldariorum
VEKLGARNWNAVLANARLQNRSSKSCRLRWYNHLDPQVNKEPFTEEENDIILKRHLELGNRWSTIVRSLPGRTDNAIKNH
WHSNLKKRSISHCPSLDTPSQDSKEKSCKVQKPLRPPRP
>Charophyta.SNOX-2001658-Planotaenium_ohtanii
MRIMIKGGVWKNTEDEILKVAVMKYGKNQWSRISSLLVRKSAKQCKARWYEWLDPSIKKTEWTREEDEKLLHLAKLMPTQ
WRTIAPIVGRTPAQCLERYEKLLDAACAKDANYENSEDPRRLRPGEIDPNPESKPARPDPVDMDEDEKEMLSEARARLAN
TQGKKAKRKAREKQLEEARRLASLQKRRELKAAGLMSKYRMRRVKGINYNAEIAFEKKAPPGFFDTTEEDARAREERAGV
KFPLTLDQLEGRKRADVEREMRKKDVARNKILQRHDAPSAVMQANKLNDPAAIRKRSKLMLPTPQVTDRELEEIAKMTST
NDAMLALNAQGLSTEGDAATKTLLSDYAAAHGATPLRTPLSAQRTPLGPGGTGDAIMVEAENLARLRDQQTPLLGG
>Charophyta.YSQT-2004329-Penium_exiguum
MRIMIKGGVWKNTEDEILKAAVMKYGKNQWSRISSLLVRKSAKQCKARWYEWLDPSIKKTEWTRDEDEKLLHLAKLMPTQ
WRTIAPIVGRTPAQCLERYEKLLDAACAKDDNYDPTDDPRKLRPGEIDPNPESKPARPDPVDMDEDEKEMLSEARARLAN
TRGKKAKRKAREKQLEEARRLASLQKRRELKAAGLEAYRKQRKQRGIDYSAEIAFERKPPPGFFDTTGEDVYAQQMPRFP
VTREELEGKRRVDVEASERKHDIATNKMQLRHDAPSSIVLVNKLNDPEAVRKRSKLMLPAPQISDRELQEIAKLGQHGAA
GDIPGLEDGGDPSSATHALLASYGQTPGAARGPGMTPLRTPQRTPGGKGDAIMMEAENLARLRDSQTPLMGGDNPELHPS
DFSGITPRKKEVQTPNALATPLRTPGTVAGALGVDP
>Charophyta.QPDY-2004193-Coleochaete_irregularis
MRIMIKGGVWKNTEDEILKAAVMKYGKNQWSRISSLLVRKSAKQCKARWYEWLDPSIKKTEWTREEDEKLLHLAKLMPTQ
WRTIAPIVGRTPAQCLERYEKLLDAACAKEENYEAPDDPRRLRPGEIDPNPETKPARPDPVDMDEDEKEMLSEARARLAN
TRGKKAKRKAREKQLEEARRLASLQKRRELKAAGIELNRYRKKQNRRIDYNAEVPFERKPPPGFYEIAHEERPPPDPTYI
NAEIGELEGKRRVDVEAQLRKQDMAKNKILARNDAPSSVLQINRLNDPEAVRKRSKLMLPAPQISDRELEEIAKMGYASD
LLNGEMGEEGSAATKTLLGSYEQTPRGGMSVMRTPQRTPGGRGDAIMMEAENLARMRDRQTPLIGGENPELHPSDFSGVT
PKRAVVQTPNPIATPLRTPGAGGMTPQGATPGAGAGYGITPRATPLRDELNINEGMDTPSENARLEKMRQAELKRSLQSG
FGSLPEPKHEYQIPIPELPKEDEDPDEMMEEDMSDLILQKQAERAAKEAEMLRKRSKVLQRGLPRPPAAAVEELAAALRG
AEAPPPVTVLEQADEMIKEEMLRLLQDDAVRYPTEDPATDKKKGKGGGVANGRPTPTNPPPHEEFELDEMEEAAALVDEE
VEILRMVMGHEDAAVDSYVDAHAPCVEDMVFLPTRKSYGLASVASTSDKLAALQYEFEVIKKHMDAETKKAVKLEQKLKL
LTAGYQMRAENLWRTIESTYKEAGVLGTELECFRALHRQEQLAAPRRIEGMQEDVNGQMERERALQLRYENLLVERDSIR
HSIEAH
>Charophyta.FMRU-3003554-FMRU-Zygnema_sp.-2_samples_combined
LLRKGKWSASEDALLLEYAKLNGPKPCWSLIQNRMGNLLLRDAKSCRLRYENHLRPGLQQGPLTESEKQKIMFLQTQVGN
KWALIASHLNGRSDNCVKNWFNSHMKKRKRS
>Charophyta.ZRMT-2007458-Mougeotia_sp.
MRIMIKGGVWKNTEDEILKAAVMKYGKNQWSRISSLLVRKSAKQCKARWYEWLDPSIKKTEWTREEDEKLLHLAKLMPTQ
WRTIAPIVGRTPAQCLERYEKLLDAAVAKDENYDPADDPRRLRPGEIDPNPESKPARPDPVDMDEDEKEMLSEARARLAN
TRGKKAKRKAREKQLEEARRLASLQKRREMKAAGLGGGYRKRKQRGIDYNQEIAFEKKPPPGFFETAQEESVQPRLRFPL
TSEDLEGKRRVDVEAQKRKIDAGKNKIAQRQDAPAAVMQVNKMNDPAAVRKRSKLMLPAPQVSDRELEEIAKMGYADIGA
TGEEDGQGTSATKTLLANYGQTPGRGVGGTPLRTPQRTPAVGGGDAIMLEAENLAKLRDTQTPLLGGENPNLNNSDFSGV
TPKKREAATPNPIATPLRTPALTAGTPLLRGATPSRDSAFGLTPRGTPLRDELQINEGVTGAGGGLDTPLSQVSRGEERT
RQAELKQQLRAGFSSLPAPQNEYAIQLPPAPEEGKGDEEEDGDMVPDMAEVLERMQGEEREKQEAELRKRSAALQRGLPR
PTMAAAKKVLGGKGPSSSASLLEKAEEMIRAEMGLLIEKDLTKYPSEADAKKKQKGEKQVVKATTDAPDAEQFEEEEIAK
AKELLRAEAEVVRAAMGHEEKTVADFVEAHQACLEDHVYLPSRSAFGQFSLASAEEQVAAKQWQLEGLRRLMEAEGKKVN
KLEQKAKVLTRGYVMKGEAIRRRIEAKYSEIHDLLTELDCYGVLHEQEQETAPRRIEELQELVRQQEEKERILQGRYEGL
LEERNRL
>Charophyta.HJVM-2111780-Cosmarium_ochthodes
MRIMIKGGVWKNTEDEILKAAVMKYGKNQWSRISSLLVRKSAKQCKARWYEWLDPSIKKTEWTREEDEKLLHLAKLMPTQ
WRTIAPIVGRTPAQCLERYEKLLDAACAKDEQYDGTDDPRRLRPGEIDPNPESKPARPDPVDMDEDEKEMLSEARARLAN
TRGKKAKRKAREKQLEEARRLASLQKRREIKAAGLEAFHRKRKQRGIDYNAEIAFEKKPPPGFFDTAGEEKYSQQMPQFP
VTREELEGKRRVDLEAQSRKHDVSVNKVQLRHDAPSSVLQVNKLNDPEAVRKRSKLMLPAPQISDKELQEIAKLGYAPDL
PGAEDGEGNAATAALLASYGGGTPYGPARGPGMTPMRTPMRTPVGKGDTVMLEAENLARLRDAQTPLFGGANPDLHPSDF
SGITPRKKDVQTPNVLATPLRTPGGSALATPGPGAAGSTPGYGRKGGASVAGTPATLTGTPLRDDLSINEGLTPATGGMS
VREERMRQAEIMQNLKQGLGSLPAPRNEYAIVVPELPEGEEEGRGEGEGEGEMELDMSELEERREAERRRLEEAVLRKRS
KAVQRELPRPGAPRVVEYSKDLLAAKEGRPAAVTLLEKAEEMLREEVALLLQHDAVKHPVEEREDVGAAGGGKGKKKVNG
TVNGVSAAALIGEVELEEVEEQEMEEARRLLVEESAVLQEAMGHAEEGDELTSAFASAWDECWSDLAFLPQQSAWGLASV
AGSQELIAAHRDEMQRIRKRAETEEKATRKAEGKLKVHLQGYQVRAEAIWRQLEVAHREMSTLSTELQCFQALHAQEQAA
APRRIEALAEEVGKVKETERFLQAKYEGLLEEVQRLK
>Charophyta.NBYP-2056069-Mesotaenium_kramstei
MRIMIKGGVWKNTEDEILKAAVMKYGKNQWSRISSLLVRKSAKQCKARWYEWLDPSIKKTEWTREEDEKLLHLAKLMPTQ
WRTIAPIVGRTPAQCLERYEKLLDAAVAKDENYEAADDPRRLRPGEIDPNPESKPARPDPVDMDEDEKEMLSEARARLAN
TRGKKAKRKAREKQLEEARRLASLQKKRELKAAGLDMNHRKRKQRGIDYNAEIPFEKKPPPGFFETTNEDSLQPQLKFPL
TVEDLEGKRRVDIEAQMRKQDVARNKIAQRHDAPAAVMQVNKLNDPEAVRKRSKLMLPPPQVSDRELEEIAKMGYANDIS
AGDEEQGSSATRALLASYGQTPGRPGATPLRTPQRTPAGKGDAIMIEAENLARLREAQTPLFGGENPDIQNSDFSGVTPK
KKEAATPNPISTPLRTPGTAVGGTPLGMTPAKDAMFGMTPRGTPIRDELRINEGMETPASESARAEKLRQTEIRQQLRAG
FGNLPAPQNEYSIQLPPPMEEETEAGEEMTPDMSEVLDRQRAAVQAEEEALLKKRSKALQRGLPRPPLHTVDQLARQAEQ
AAVGPSRPLTAVEQAEELIRAEMVQLVQHDLGKYPPEEPAGKEKKKGGKAGGGLSNGRPPPVTVPEIEEFDEAELAEATK
LLKEEIETVRIAMGHEDATLQDFAEAHEACVEDFVFLPTRNAYGQASVANTNEQLAAKAAELEALRKQMEGDTRRAAKLE
QKLRVLTQGYQTRGDALWRNVEGSHKEADTLLTELECFRALHRQEQLAGPRRIEALQEDVAQQAERERSLQLRYENLLVE
RENLKGLIQEHD
>Charophyta.KEYW-2005536-Gonatozygon_kinahanii
MRIMIKGGVWKNTEDEILKAAVMKYGKNQWSRISSLLVRKSAKQCKARWYEWLDPSIKKTEWTREEDEKLLHLAKLMPTQ
WRTIAPIVGRTPAQCLERYEKLLDAACAKDEAYEASDDPRRLRPGEIDPNPESKPARPDPVDMDEDEKEMLSEARARLAN
TRGKKAKRKAREKQLEEARRLASLQKRRELKAAGLDMKYRKRKMRGIDYNAEIAFEKKAPAGFFETASEELLSVEAPKFP
ISREELDGKRRVDIEAVLRRQDAARNKIVQRHDAPSAVLQTNQLNDPAAVRKRSKLTLPAPQISDRELEEIAKMGYSSDA
LGGEDSEFGEGSGGAATRTLLANYGQTPIRGMGGATPLRTPQRTPGGKGDAIMMEAENLARLRDTQTPLFGGENPELHPS
DFSGVTPKKKEVQTPNPIATPLRTPGGTTAGRVGATPGGPGAGSVRGGPGGSVAGTPGKDSSAFGLTPRGTPIRDELRIN
EGIETPGREEERMREEKRREHEIRANLRMGLGALPAPQNEYAIVVPEVPAEEKEEGDDDVIPDMSDLIARQREEERRTEE
ERMRKRSRALQRDLPRPPNFAVKRFLGSVEKGRRDLVSTLEQAEEMVKAEVVRALCHDGVQYPMEEGLKKKKGNTGNGVV
PLPDVKLEEFTEQEIKEAGSMVEEEVAILRVAMGNEDTTVDDYSEAWEACVEDLVYLPGQNAYGQSSVAAAGELILSHQK
EVELLQKEAEAGAKKSAKMEQRLKVLTLGYQKKAEGSWKQVEEAFKEANTVGTELDCFRRLHAQEQRAAPLRIEALQEEV
KMVSEQERVLQLRYENLLVEREGLKKLLLDHATR
>Charophyta.RPQV-2004600-Phymatodocis_nordstedtiana
MRIMIKGGVWKNTEDEILKAAVMKYGKNQWSRISSLLVRKSAKQCKARWYEWLDPSIKKTEWTREEDEKLLHLAKLMPTQ
WRTIAPIVGRTPAQCLERYEKLLDAACAKEEVYDAADDPRRLRPGEIDPNPESKPARPDPVDMDEDEKEMLSEARARLAN
TRGKKAKRKAREKQLEEARRLASLQKRRELKAAGLDAYQRRRKQRGIDYNAEIAFEKKPPPGFFDTSAEEKHSVQMPQFP
VTREELEGRRRVDVEASLRRHDMAVNKMKLRHDAPSRVVEVNRLNDPEAVRKRSKLMLPAPQISDRELQEIAKMGYAADM
PGVEDGEGSSATHALLASYGQTPSRGVGPGMTPLRTPQRTPGGKGDAIMMEAENLARLRDTQTPLFGGQNPDLHPSDFTG
VTPKKKEVQTPNALATPLRTPGTGAMGTPGHALGGITPSGRNREAQRLATGTPGSVRDDLSINDSLATPGSMNERARLAE
VRQNLRQGLGAVPAPKHKYEIRVPELPEEEEEAAEGGRGRGTEELELDMSEVEERREAERRAAEEAMLRKRSRAVQRGLP
RPGAATVLRFAEALAQVKQAPRAPGASLTLLDRAEEMLRGEVALLLQHDGAKYPADNEEDGALKGKKKGGAGAMANGVDH
AALLEFEIEDFEDAELEEARRMLQEESVLIQVAMGHEDVAAEAYGEAWEECVEDLLFLPTQGAYGLASVAGSGERVAARQ
EELQRLRAQAEAEEKRAKKVEQKLTVQHRGYQMRAEALWRQLETAHREVTTLSTELQCFRALHEQEQVAAPRRIEALGEE
VAAVVEAERGLQLRYENLLVESQHLQGLIRDHEAR
>Charophyta.MFZO-2027243-Zygnemopsis_sp.
MRIMIKGGVWKNTEDEILKAAVMKYGKNQWSRISSLLVRKSAKQCKARWYEWLDPSIKKTEWTREEDEKLLHLAKLMPTQ
WRTIAPIVGRTPAQCLERYEKLLDAAVAKDENYEAADDPRRLRPGEIDPNPESKPARPDPVDMDEDEKEMLSEARARLAN
TRGKKAKRKAREKQLEEARRLASLQKKRELKAAGLDANHRKRKQRGIDYNAEIPFEKKPPPGFYETGNEDSMQPRLQFPL
TVEDLEGKRRVDIEAQMRKQDVSKNKIAQRHDAPAAVMQVNKLNDPEAVRKRSKLMLPPPQVSDRELEEIAKMGYANDIE
VGDDVEGTSATRALLASYGQTPGRPGATPLRTPQRTPVGKGDAIMMEAENLARLRETQTPLLGGENPDIQNSDFSGVTPK
KKETATPNPISTPLRTPGSAVGATPLGLTPAKDSLFGMTPRGTPIRDELRINEGMDTPGSESARAEKLRQSELRQQLRAG
FGNLPVPQNEYSIQLPPAMEEEKEEGEEMVPDMSEVLDRQRAEAKAQEDALLKKRSKALQRGLPRPPAHTLEQLARQVEQ
AAVGRTALTAVEQAEELVRAEMVGLLQHDLGKYPPEEPAGKDKKKGGKAGLSNGRPPPVVAPELEEFDEAEIAEANRLLK
QEIEAVRIALGHEDATPQDFAEAHEACVEDFVFLPTRGGYGQASVANSNEQLAAKAAELDALRKQMEADTRRAAKLEQKV
RVLTQGYQTRGEVLWRNVEASHKEADTLLTEMECFRGLHRQEQLAGPRRIEALQEEVGQQVERERSLQLRYENLLVEREN
LKRLILEHD
>Charophyta.BHBK-2010670-Cosmarium_tinctum
MRIMIKGGVWKNTEDEILKAAVMKYGKNQWSRISSLLVRKSAKQCKARWYEWLDPSIKKTEWTREEDEKLLHLAKLMPTQ
WRTIAPIVGRTPAQCLERYEKLLDAACAKDETYEGNDDPRRLRPGEIDPNPESKPARPDPVDMDEDEKEMLSEARARLAN
TRGKKAKRKAREKQLEEARRLASLQKRREIKAAGLEAFQRQRKQRGIDYSAEIAFEKKPPPGFFDTSAEDEHAVQLPQFP
VTREELEGKRRSDIEAQARKHDTAVNKVNMRHNAPASVQQVNKLNDPEAVRKRSKLMLPAPQISDRELQEIAKMGYAQDL
PGPEDGAGSSATNALLASYGQTPQAGGGGRAGGLMTPLRTPQRTPVGKGDSIMLEAENLARLRDTQTPLFGGQNPELHPS
DFSGITPKRAPVQTPNALATPLRTPGGSALPGATPGATPGTQKGAGMGVGATPGSVGSTPVRDGLAINAGLVTPGSLSGR
EERMRQAEVREGLRQGLGQLPAPRNEYAIVVPELPEGEDGEDGGEDGDMELDMSEVEERREAQRRAEEEALLRKRSRAVQ
RDLPRPPATVVLAFAQALAQQRQGQPPPVSLLEAAEDLVREELSLLLQHDAVKHPAPELEGGRGGRKKGGVPNGMPEIEL
EDYEQSELEEARGMLAEESSILAEAMGHVNPDEAESGAALVAAYAEAWEECVEDLQFLPGQAAYGLDSVAPSSERLAARQ
EEANRLRKQAEGEDKQTRKLEQKMKVQLHGYQMRGETLWRQLELAHREVSTLSTELQCFTALHQQEQAAAPRRIEALTEE
LGTVGETERALQARYEGL
>Charophyta.YLBK-2042721-YLBK-Cylindrocystis_brebissonii-2_samples_combined
MRIMIKGGVWKNTEDEILKAAVMKYGKNQWSRISSLLVRKSAKQCKARWYEWLDPSIKKTEWTREEDEKLLHLAKLMPTQ
WRTIAPIVGRTPAQCLERYEKLLDAALAKDDNYEPADDPRRLRPGEIDPNPESKPARPDPVDMDEDEKEMLSEARARLAN
TRGKKAKRKAREKQLEEARRLASLQKRRELKAAGLDMSHRKRKQRGIDYNAEIPFEKKPPAGFFETSTEAQMGAQPQFPV
TVEDLEGTRRVDIEEKARKADAARNKIVQRHDTPASVLQVNKLNDPEAVRKRSKLMLPPAQVTDRELEEIAKMGYANDMG
GGDGDGPTSGLLASYGQTPGRGGQTPLRTPQRTPGGKGDAIMMEAENLARLRETRTPLLGGQNPDIQNSDFSGVTPKKKD
IVTPNPVATPLRTPGGSSGATPLGLTPAKDSTYGLTPRGTPIRDGFGINEGSETPASESGVAEKVRQAALARQMRDGFMA
LPQPQNEYSIQLPPPLEEEEKDTGEEIELDMSEILDRQRADEKAREERLLKKRSMALQRDLPRPSPQAVDRMIATLDDQA
KAANGLTTPVTLLEEADEAVRVEMLVLLQHDLAKYPDEEAEGKEKKGSTKQQQAEKERRERRRKALPDIEEFGEEEMEEA
KRLLKEEISAVRVAMGHYEDDSADPDKPNSLASFASVHEACRQDWLFLPGRGAYGEASTANRDEQIAAWGTTLESLRQAM
EKDTRKGGKLEQKLKVLTQGYQTRGEALWRTLETRHKEADALLTELVCFQQLHAQEQLAGPRRIEALQEDVSRQAEKEKR
LQLRYERLVSERDELAAVVKERQAAVDAERKAAA
>Charophyta.JOJQ-2008516-Cylindrocystis_cushleckae
MRIMIKGGVWKNTEDEILKAAVMKYGKNQWSRISSLLVRKSAKQCKARWYEWLDPSIKKTEWTREEDEKLLHLAKLMPTQ
WRTIAPIVGRTPAQCLERYEKLLDAAVAKDENYEPADDPRRLRPGEIDPNPESKPARPDPVDMDEDEKEMLSEARARLAN
TRGKKAKRKAREKQLEEARRLASLQKRRELKAAGLDANHRKRKQRGIDYNAEIPFEKKPPPGFYETSNEAQLRPEMKFPL
TVEDLEGKRRVDVEATLRRQDVAKNKISQRHDAPAAVIQVNKLNDPEAVRKRSKLMLPPPQVSDRELEEIAKMGYANDIE
VGDGETGTAATRALLASYGQTPGRPGATPLRTPQRTPLGKGDAIMMEAENLARMRETQTPLLGGENPDFQNSDFSGVTPR
KKESATPNPIATPLRTPGTGVGATPIGMTPAKDSLFGMTPRGTPIRDELRINEGMETPGSETARAEKMRQAEIRQQLRAG
FTNLPDPQNEYSIQLPPRMEEEKDEGDEMVLDMSEVLDRQRAEAKAKEVALLKKRSRALQRGLPRPPIAALDFLAKEGRQ
LSAGPTPATAGELAEELVRAEMVLLLQHDLAKYPPEEPPAKEKKKGGKGGGGTNGRPPAVVAPEIDVFDEAELAEASRLL
NEEIAVVRMAMGHEAATWHDFADAHEACVEDLVFLPTRDAYGQASVATTSEQLAAYGAELLALRRQIEGYTRRAGKMEQK
LRVLTQGYQTRGEALWRAVEASHKEADTLLTELECFRTLHRQEQVAGPRRIEALQDEVRQQSERERTLQLRYENLLVERE
NLKHWIQDHD
>Charophyta.WCQU-2004317-Staurodesmus_convergens
MRIMIKGGVWKNTEDEILKAAVMKYGKNQWSRISSLLVRKSAKQCKARWYEWLDPSIKKTEWTREEDEKLLHLAKLMPTQ
WRTIAPIVGRTPAQCLERYEKLLDAACAKEDVYETADDPRRLRPGEIDPNPESKPARPDPVDMEEEEKEMLSEARARLAN
TRGKKAKRKAREKQLEEARRLASLQKRRELQKGIDYNAEIAFEKKPPPGFFDTSGEEKHSFQLPQFPVSREERRVDVEAA
ARKHDVSVNKLQLRHDAPSSVLQVNKLNDPEAVRKRSKLMLPAPQISDRELQEIAKMGYAADLPGAEDGEGSAATNALLA
SYGQTPQRG
>Charophyta.RPGL-2114742-Cylindrocystis_brebissonii-M2853
MRIMIKGGVWKNTEDEILKAAVMKYGKNQWSRISSLLVRKSAKQCKARWYEWLDPSIKKTEWTREEDEKLLHLAKLMPTQ
WRTIAPIVGRTPAQCLERYEKLLDAALAKDDNYEPADDPRRLRPGEIDPNPESKPARPDPVDMDEDEKEMLSEARARLAN
TRGKKAKRKAREKQLEEARRLASLQKKRELKAAGLDMNHRKRKQRGIDYNAEIPFEKKPPAGFFETSTEDQTGAQPQFPV
TVEELEGMRRVDIEEKARKADAARNKIVQRHDTPASVLQVNKLNDPEAVRKRSKLMLPPAQVTDRELEEIAKMGYANDMG
GGEGDGPTSGLLASYGQTPGRGGQTPLRTPQRTPGGKGDAIMMEAENLARLRDTTTPLLGGQNPDIQNSDFSGVTPKKKD
IVTPNPVATPLRTPGGGSASGGATPMGLTPAKDSTYGLTPRGTPIRDGFGINEGSETPSSESGVAEKVRQAALARQMRDG
FLSLPQPQNEYAIQLPPPLEEEEEAGEAIELDMSEILDRQRAEEKAREEALLKKRSMALQRDLPRPSPQAVDRMIALLDD
QAKAANGLTTPVTLLEEAEEAVRVEMLALLQHDLAKYPDEDAEGKEKKAGTKQQQAEREKRERRRKAVPDIEEFGEEELE
EASRLLKEEVNVVRVAMGHHENESDDGDKADSLANFATVHEACRQDWLFLPGRGAYGEASTASRDEQIAAWGTALESLRQ
AMEKDTRKAVKMEQKLKVLTQGYQTRGEALWRSLETRHKEADALLTELRCFQQLHAQEQLAGPRRIEALQEDVQRQAEKE
RGLQLRYERRLSERDHLRAIVEERQAVLEAERKAAAAAAAAVEKAKAE
>Charophyta.RQFE-2009874-Cosmocladium_cf._constrictum
MRIMIKGGVWKNTEDEILKAAVMKYGKNQWSRISSLLVRKSAKQCKARWYEWLDPSIKKTEWTREEDEKLLHLAKLMPTQ
WRTIAPIVGRTPAQCLERYEKLLDAACAKDEVYEATDDPRRLRPGEIDPNPESKPARPDPVDMDEDEKEMLSEARARLAN
TRGKKAKRKAREKQLEEARRLASLQKRRELKAAGLEAFQRRRKQRGIDYSAEIAFEKKPPPGFFDTSAEEEHSVQMPQFP
ITKEELEGKRRVDVEAAARKHDIAVNKLQLRHDAPSSVLQVNKLNDPAAVRKRSKLMLPAPQISDRELQEIAKLGYAGDI
PGAEDGEGSAATNALLASYGQTPARQAGMMTPLRTPQRTPAGKGDAIMLEAENLARLRDTQTPLFGGQNPELHPSDFSGI
TPKRKEVQTPNALATPLHTPGMGLPGATPGGASLPGKGGASVGATPMSLGGTPLRDTLAINEGLVTPGAMSLGDEKARES
EIRQNLRQGLGQLPAPKNEYAIVVPELPAEDEGGGGEAEEEMELDMSEVEERREAARRAAEEAILRKRSKAVQRDLPRPS
AAVVLQFARGLAQVRQERPPAVTFLEKAEELLREEVALLLQHDAVKYPVEDAAEGKGKKKGSVNGVVNGLIPEIELDEVD
EAEMEQARRMLLEESVLLQQAMGHEDEEGGGSVPGYESAWEECVEDLQFLPTQGGYGLISVAPTGERVAARQDELQRVRQ
QAEGQEKQVRKLEQKLKVQLHGYQMRAETIWRQLEVAHREVTTLSTELEGFTALHQQEQAAAPRRIEALAEEVASVAERE
RALQLRYETLSREVEGLQDRIQAKEEEVEIERAAAEAAARKAAAHAAEQKAKEAGEDAG
>Charophyta.MFZO-2023289-Zygnemopsis_sp.
SSGAWQKKKEESVKTGKGVALTGLKGRGPWTEEEDSVLLEYVATFGPGNWRNVAELTCLSRDAQSCRLRWSSYLDPNVNK
APFSEAEDQRLLELVSWEGSTNWVGIAGSHFPTRTGYQIQGRWHVLMNKLRK
>Charophyta.HAOX-2004555-Spirogyra_sp.
RGPWTEAEDRELIEFVKKYGAGNWKNVQNLTNLNRDAQSCRLRWSSFLDPNVDKSPFTEEEDANLMRLVTWEGDTKWVTI
ASEHFPNRTGYQLQS
>Charophyta.HKZW-2043287-Mesotaenium_caldariorum
PHTMRPRWSPEEDLQLREFVASYGTRWDMLSQLGILETRSPSACRNRWENNLDDSVKRSPFSPGEDLQLMDLHREHEGNW
TMIMPFMQQRNEHQCRER
>Charophyta.VQBJ-2000580-Coleochaete_scutata
EYLRLVSKASWKFNPALRKRSDEECYFRWISHADPRINKEPWTKQEDRELYRLAKERMNGFVVLEWKEIAERLGTNRTPA
HCLMRYQRSLNNKLLRKEWDEEEDQKLREAVAVYGETNWVNVAACLPGRIAYQAMHRCNTQIR
>Charophyta.VAZE-2008994-Cylindrocystis_sp.
MRIMIKGGVWKNTEDEILKAAVMKYGKNQWSRISSLLVRKSAKQCKARWYEWLDPSIKKTEWTREEDEKLLHLAKLMPTQ
WRTIAPIVGRTPAQCLERYEKLLDAALAKDDNYEPADDPRRLRPGEIDPNPESKPARPDPVDMDEDEKEMLSEARARLAN
TRGKKAKRKAREKQLEEARRLASLQKKRELKAAGLDMNHRKRKQRGIDYNAEIPFEKKPPAGFFETSTEAQTGAQPQFPV
TVEELEGMRRVDIEEKARKADASRNKIVQRHDTPASVLQVNKLNDPEAVRKRSKLMLPPAQVTDRELEEIAKMGYANDMG
GGDGDGPTSGLLASYGQTPGRGGQTPLRTPQRTPGGKGDAIMMEAENLARLRDTATPLLGGQNPDIQNSDFSGVTPKKRD
IVTPNPVATPLRTPGGGSVSGGATPMGLTPAKDSTYGLTPRGTPIRDGFGINEGSETPSSESGVAEKVRQAALARQMREG
FLSLPQPQNEYAIQLPPPLEEEEETGEQIELDMSEILDRQRAEEKAREEALLKKRSMALQRDLPRPSPQAVDRMIALLDD
QAKAANGLPTPVTLLEEAEEAVRVEMLALLQHDLAKYPDEDSEGKDKKGGTKQQQAEREKRERRRKAVPDIEEFGEEELE
EAGRLLKEEISVVRVAMGHYEDEADNAEKADSLANFATVHEACRQDWLFLPGRGAYGEASTANRDEQIAAWGTALEGLRQ
AMEKDTRKAVKMEQKLKVLTQGYQTRGEALWRNLETRHKEADALLTELRCFQQLHAQEQLAGPRRIEALQEDVARQAEKE
RGLQLRYEQRLSERDELAAIVKERQAVLEESRQKALEAERKAAAEAAAAEKAKAEAEAAKVAAAAAEKAAAEKAAEEKAK
AEADAKAEEEKMKVEADVKATAEEEAGAAAKDTEEAGVENGDAAAASEVIAEASGAEAVEDRETG
>Charophyta.FMRU-3000254-FMRU-Zygnema_sp.-2_samples_combined
MRIMIKGGVWKNTEDEILKAAVMKYGKNQWSRISSLLVRKSAKQCKARWYEWLDPSIKKTEWTREEDEKLLHLAKLMPTQ
WRTIAPIVGRTPAQCLERYEKLLDAAVAKDENYEAADDPRRLRPGEIDPNPESKPARPDPVDMDEDEKEMLSEARARLAN
TRGKKAKRKAREKQLEEARRLASLQKRRELKAAGLDMNHRKRKQRGIDYNAEIPFEKKPPPGFFETSQEARISDKPSFPL
TVEDLEGKRRVDVEAQARKQDAAKNKIVQRHDAPAAVLQVNKLNDPEAVRKRSKLTLPAPQISDRELEEIAKLGYANDLG
GGGEGDEGEGSTATRALLASYGQTPGRSGATPLRTPQRTPGGKGDAIMMEAENLARLRDTQTPLFGGENPDLHNSDFSGV
TPKKKESATPNPIATPLRTPGGTVSGTPLGLTTPNKDSIFGTTPRGTPYRDQLRINEGTETPGGGGGRAEKLRKQELREQ
LRAGFGNLPAPQNEYSIQLLPPVEEEEEEEGEEMNPDMSDVLERQRAEEKAKEEAVLKRRSKALQRGLPRPEIKSLEVIS
KLVEYSKAKQAVTVQEEGEDLVRREMLMLLQHDLGKYPSEEGEGKEKKKGGKGDNGRTTAKFDIPEIEEFDEAELREARR
LIKEEVDIVRQAMGHESATLEDISEAHGACVEDFVFLPTRETYGEASVATNSEQLAARKVELEAVRKHMEGDTRRAVKLE
QKLRVLTQGYQVRGENLWRTIEQRHKEMDLLLTELDCFRTLHRQEQLAAPRRIESLQEEVQMMAERERSLQLRYENL
>Charophyta.FQLP-2009794-Klebsormidium_subtile
MRIMIKGGVWKNTEDEILKAAVMKYGKNQWARISSLLVRKSAKQCKARWYEWLDPSIKKTEWTREEDEKLLHMAKLMPTQ
WRTIAPIVGRTPAQCLERYEKLLDAAAAKDEGYDPADDPRKLRPGEIDPNPESKPARPDPVDMDEDEKEMLSEARARLAN
TRGKKAKRKAREKQLEEARRLASLQKKRELKAAGIELQYRKKKSKGVDYNAEIPFERKAPAGFYDVSGEEGPAVDPNFVN
VNLDELEGKRRVDMEALLRKQDEERQRARRDMRGVVMEINKMNDPEQVRKRSKLMLPAPQISDRELEEIAKLDYANDLLL
EAEGGDGATRALLASYGRTPGATPLRTPARTPGGTGDAIMMEAENLARLREMNTPLFGGENPTLHASDFSGITPKRSVVQ
TPNPIATPLRTPGGLIGMTPGATPAGRGVGMTPGRTPIRDELRINDGSETPMSASARAEKLRQAEQRQHLRAGLTNLPAP
KMDYQIMVPELPHDDEEVEHMEEDAADVIERQKEAQAAAEAAARSSAIKRALPRPADISTFTKTLQEELGDDVVPATKLE
LADRLVKAEMLALLEHDAVKYPVDDGRKKKGPHANGGAPTEAPALEDVDEEDLKEAEFLIAEEADILRSLWGHDAKEEDE
YVETWEAVYSDYVWLPTQGRYELASVSNNADKLAAAQAEFERLKKQIEVELKRAQKLETKIGMVHGGYQMKAKEKWSAVE
ATYKQADILGTELECFKALFRQEQLSIPRRIQSLKEDVRAQSERERSLQLRYENLLVEQEDLQRKIDEH
>Charophyta.VQBJ-2008817-Coleochaete_scutata
MRIMIKGGVWKNTEDEILKAAVMKYGKNQWARISSLLVRKSAKQCKARWYEWLDPSIKKTEWTGEEDEKLLHLAKLMPTQ
WRTIAPIVGRTPAQCLERYEKLLDAACAKEGEYEAPDDPRRLRPGEIDPNPESKPARPDPVDMDEDEKDMLSEARARLAN
TRGKKAKRKAREKQLEEARRLASLQKRRELKAAGIELNRYRKKQNRRIDYNAEIPFERKPPPGFFDVTHEERPPPDPQYI
NVEMGELEGKRRVDIEAQLRKQDMARNKIVERNDAPSSVLQINRLNDPEAVRKRSKLMLPAPQVSDRELEEIAKMGYASD
MVNGEVGEEGSTATRALLGNYEQTPRERMGPLRTPQRTPSGRGDAIMLEAENLARMRDTQTPLFGGENPELHPSDFSGVT
PKRAVAQTPNPIATPLRTPGTGVGATPHGMTPALAGPYGATPRATPIRDELHINEGLETPSESAREEKQRQAELKRNLRA
GLGSLPEPKNLYHIVIPEVPEEEDGTGEAIEDDMSDVLARQRAEQAAREAELLKKRSKVLQRDLPRPLREDIEVLAASLR
RGDEANAKPMTLLEQADEDLKAEMVALLLHDAARYPLEEPGDKKKGSSRGANGRPAGEVPPIEDFELDELEEAAALVEEE
VEILRTAMGHEDATLENYEEQMEPCRLAFFPTRNAYGLASVATTSDKLAELQYDFEKVKQQMEAENKKAIKLEQKLKILT
AGYQVRAENLWRTVEATYKEAVTLGTELECFKALHRQEQMAAPRRIEAAQEDVKSQMERERALQLRYENLLVEQDNLRRT
IADHDATTKAAAERA
>Charophyta.YSQT-2036449-Penium_exiguum
ESSGRFRKKGPWTKEEDAELIRFVEAHGARQWRKVGRETRLRRDPQSCRLRWAGTLSPAVSRLPFSPAEDAALLQAVSWS
GETKWATIAANQFPTRSGYQIQCRWHTLMNQK
>Charophyta.RPRU-2013106-Staurodesmus_omearii
KSKKRKWSMEEDACLMHFVQRFGNLPDVQTAGGQPMWSKMREVMPGVLPHRDAKSCRLRWNNHLRPGLRMGALSLEEQAK
VVELQRLYGNRWADIANHFEGRSDNTIKNWWNA
>Charophyta.KYIO-2009586-Mesostigma_viride
MRIFIKGGVWKNTEDEILKVAVMKYGKNQWSRISSLLVRKSAKQCKARWYEWLDPSIKKTEWTRDEDEKLLHLAKLMPTQ
WRTIAPIVGRTPTQCLERYDKLLDAACAKDEGYDPADDPRRLRPGEIDPQPETKPARPDPVDMDEDEKEMLNEARARLAN
TKGKKAKRKAREKQLEEARRLASLQKRRELKAAGIELRKKRKMKGVDYNGEVAFQRKAPAGFHDTTGEDNVQGGSLEYVN
KTLEQLDGRRRVDIEAQRRKEDVARNKMLAAHDMPAAVQQINKLNDPAQVRKKMKLNLPAPQISDRELEEIAKLGAPPEV
VVEDEFGDGAGAAGSVTRGLLADYRRTPARAEGVPATPLRTPQRQGMSIMHEAENLARLAKAQTPLLGGANPELHPSDFS
GVTPKRVEVQTPNPNATPSRTPATGRPGVAATPGRGGVLMVAGTPAMTPRATPLATPIRDELHINEADALAEASWAEKRR
QADLRRELKAGLIALPMPKNEYQIMVPEMPAEEEPAEEMEEDAADILKRQEAAAREAEARELRKRSQAVQRGLPRPASTV
LLTPRPPEHVSALQPLEQAEESVKREMLALLQRDAAQFPLVTRKKGAEAPAMPQLEDFDESLIEQARGLIREESAMLRVA
MGHEGADASEYRAAWDACAEELLFLPSLQRYGRASTASHGERIASLQHEHGLLRGVMDTDAKLAEKLEKRAGVLTNGFQA
RNAKVWGQLSSLHDKLETLATELVCFRSMEAHEARNAAARLQKAKEDVAVQKEREKILQHRYSQLL
>Charophyta.RQFE-2038224-Cosmocladium_cf._constrictum
REGPWTEEEDRELIRFVEEYGARHWRKVPSKTLLRRDAQSCRLRWTTYLSGEASKQPFSPEEDRLLLESVSWSGETKWTT
IAAQKFPKRTGYQIHRRW
>Charophyta.QWFV-2082788-Bambusina_borreri
RGPWTPEEDHELLSYVEKFGAANWRNAARVTRLHRDAQSCRLRWHSYLSPKVNKSPFTPEEDKLLLESITWSEETKWSAV
AAEKFPHRTGYQIQRRWHVLVKRE
>Charophyta.RPGL-2014445-Cylindrocystis_brebissonii-M2853
KGPWSEEEDAMLLAYVAEHGASNWKSVQDVTELARDAQSCRLRWSSYLDPNVDKSAFSKEEDARLLEMVSWEGCTNWVGI
AAAYFPTRTGYQIQGRWHVLMNKLRKQLADKKPAKQTSMEASLHGSTAASRAAIVLNVNGRQQQPAAPSLPSDPPSSHAK
PTAQAS
>Charophyta.GYRP-2018731-Euastrum_affine
RGARPPLGPWTPEEDRELLVFVEKNGARHWRRVSKFTTLRRDPQSCRLRWTSHLSRQASKLPFTSDEDKLLMQLVSWSGE
TKWATIAAQHFPTRTGFQIQQRWHFLMQHGRRQTPP
>Charophyta.GYRP-2018730-Euastrum_affine
RGARPPLGPWTPEEDRELLVFVEKNGARHWRRVSKFTTLRRDPQSCRLRWTSHLSRQASKLPFTSDEDKLLMQLVSWSGE
TKWATIAAQHFPTRTGFQIQQRWHFLARAQANSPKQWPS
>Charophyta.DFDS-2003841-Desmidium_aptogonum
RKSSPDSAFRGRGPWTEDEDKELLAYVDKHGAANWRNASRVTRLRRDAQSCRLRWHSYLSPNVNKTPFTPEEDKMLLETI
TWNSETKWSAVAAEKFPDRTGYQIQRRWHVLVKR
>Charophyta.MNNM-2042110-Cosmarium_granatum
KGPWTAEEDQELGLYVEQHGPRNWRMAPQLTRLWRDAQSCRLRWTSYLSPEVTKAPFTPEEDTLLMKTVKWSAETKWSSI
AAEQFPSRTGYQIQRRWHVLIKRESKRLSQASAAK
>Charophyta.AEKF-2008478-Penium_margaritaceum
CSDPFRGKGPWTEAEDRELLTFVHTFGAKHWRKVAAVTRLKRDAQSCRLRWTSHLSPDANNQPFTHEEDRLLLTSVPCAG
ETKWASIAAENFPGRTGYQIQRRWHVLMNRARKTQPLEVDYVKAPPSGVAGTTAVR
>Charophyta.TPHT-2019527-Spirotaenia_sp.
KKGTWTPDEDAILREYARQAGPKPMWSLLNKIMKLSPPLPRDGKSCRLRWENHLRPGLRTGPLNPEEQAVVLQLHAVKGN
KWSWIASQLEGRTENAVKNWWNSKYSKRKKK
>Charophyta.GGWH-2000583-Onychonema_laeve
GPWTSEEDRELMSFVERCGARHWRRVPKMTRLKRDPQSCRMRWMTVLSKEASKLPFTWEEDRLLLRLVSWSGETKWATIA
SQHFPMRSGFQIQQRWHSLIKQQ
>Charophyta.WDGV-2013042-Cosmarium_subtumidum
WTPEEDKELVFVEKHGARHWRRVPKMTGLRKDARSCRLRWTTHLCFQAGKLPFTPGEDKLLLEAVSWSGETMWATIAAHK
FPKRTGIQIQQRWHFLVRQQ
>Charophyta.QWFV-2019044-Bambusina_borreri
EEDQELMAFVQQHGPKNWRNAPRLTRLRRDAQSCRLRWNSHLCPEVNTTPFTAEEDNLLLETVSWGAETKWSSIASEKFP
TRTGYQIQRRWHVLFKQQRKQ
>Charophyta.NNHQ-2008313-Spirotaenia_minuta
AVMKYGKNQWGRISSLLVRKSAKQCKARWYEWLDPSIKKTEWTRDEDEKLLHLAKLMPTQWRTIAPIVGRTPAQCLERYE
KLLDAAVNKEEKYNERDDPRRLRPGEIDPNPESKPARPDAVDMDEDEKEMLSEARARLANTKGKKAKRKAREKQLEEARR
LALLQKRRELKAAGLDANRRKRKEKGFDLINEIPFEHKAPAGFYDTSQEAARRADDTEFIGKTLEQLEGRRRSDIESELR
KQDKEKDKIRERHNLPAAVDLKSKLNDPSEMRRRSKLMLPTPQVSDRELEEIAKMGTKPGSLIEEEMEGLTGPESSGSMA
AATRALLADYGRTPIGAGGLLGSSNNVAAATALALRTPQRTPAAQGDSILLQAENLARLTAGQTPLLGGENPMLHPSDFS
GATPRRAEIQTPNPLATPMRLASGGAGGPDATPSVRGGKRGVMPTSTPVRDELGINAGSVAATPMSEAGFGGSKERKNLI
RAGLGSLPAPKNEYQIVVPEVEDIGEEVDKGEVLEEDMADVLVKRKMAAEEAEAAALRKRSKVIQRDLPRPVTLVLLSAK
RGETLDGLNPSEQADELVKAEMIAMLEHDSAKYPLAPSGAKDGKKKQQQQGSKAPVPRLEEFEERDLLAAAAVVREEAVA
GNPVLGASLEGDKNATTKLLGAFSTIWSASSEELMYLPSLQRYGRASNASSADLLASLQLDHEYARKAMDADAKRAAKVE
AKVRVLTAGLEGRGGTLWKQTEDLWRQVDTTYTELACFQALRSQEVIAAKRRLDEVKELVEIQREREKTLQNRYEQL
>Charophyta.RQFE-2008942-Cosmocladium_cf._constrictum
GPWTEEEDRELLRFVDECGARHWRRVPLHTRLRRDPQICRMRWLTHLSIEASKQPFTPEEDKRLLDTISWGGETKWTSIA
ACKFPRRFGYQIRQRW
>Charophyta.HAOX-2001833-Spirogyra_sp.
ILKAAVMKYGKNQWARISSLLVRKSAKQCKARWYEWLDPSIKKTEWTREEDEEDEKLLHLAKLMPTQWRTIAPIVGRTPA
QCLERYEKLLDAACAKDENYDPSDDPRKLRPGEIDPNPESKPARPDPVDMDEDEKEMLSEARARLANTRGKKAKRKAREK
QLEEARRLASLQKKRELKAAGLDINYRKRKQRGIDYNAEIPFQKKP
>Charophyta.FQLP-2005961-Klebsormidium_subtile
SEKPSKTSTTWTEDEDKLLYELVARFGTSKWSLVASKFENKTNKQCRRRWQTCSNVLGAKGAWTAEEDNQLIEGHAFFGN
RWTDIAKLVPGRTDNAAKNRYFALLRKQTASAKAAK
>Charophyta.MFZO-2022655-Zygnemopsis_sp.
VVWTEQEDKLLRELIQKYGTTKWSLVASKIRTKTNRHCRRRWQACVNAMGNKGAWTPEEDAKLIEGHKIYGNRWTEIAKM
VPGRTDNAAKNRFVALKK
>Charophyta.WCQU-2003103-Staurodesmus_convergens
KEDELLKSLIAEHGTSKWSRVAAKMGTKSNRQCRRRWQALANCAGNKGSWTAEEDAKLMEGHRRYGNRWTDIARMVPGRT
DNAVKNRFAALVAK
>Charophyta.WDCW-2004561-Mesotaenium_endlicherianum
WTAQEDKLLKELVAKFGTTKWSLIASKIPFKTNKHCRRRWQACVNATGNKGLWTSEEDMKLLEGHRLHGNRWTEIAKLVP
GRTDNAAKNRFMAITKKD
>Charophyta.RQFE-2032274-Cosmocladium_cf._constrictum
WSHEENERLRLAVGVYGRPNWNRIATLVPGRTEVQCRERWCNILDPALNFRDWTPEEDQRLTRAVAQYGTHNWAAVAAHV
WPRTDAQCRKRWTRLDPGALAEHAMDLSLLQA
>Charophyta.HKZW-2004950-Mesotaenium_caldariorum
VIWTDQEDKLLQELIKKYGTNKWSLIASKIPFKTNRHCRRRWQACVNATGKKGAWSPEEDAKLLEGHRLFGNRWTEIAKL
VPGRTDNAAKNRYCALTKNK
>Charophyta.SNOX-2007507-Planotaenium_ohtanii
QWTPAEDRELKRLLEVHGPGKWSFIASHFPNKTNKNCRRRWQVYVAASGNNAVWTTQEDTLLLETHRRIGNRWTEISALL
PGRTDNAIKNRFKVLSRQNAKAEEQ
>Charophyta.TPHT-2126874-Spirotaenia_sp.
QGLWTPEEDDVLVQTVSVHKDGNWSTIALKSGLRRSGKSCRLRFVKHLSSKVRNGPLEESEQLLVLKLQKEHGNKWAEIA
RSLPGRSDNTIKNFWNSYCKRVARQAAQKASAGQQQALATAD
>Charophyta.WSJO-2009166-Mesotaenium_braunii
EDSPKAAAIMSEPANKCRWREEEDTVLKEYAHRFGPHNWGQVNSLMPTPLKRTAKSCRLRWQNHLRPEIKVVALTEHEKE
RIEQLQAEYGNQWALIAAKLGGRSDNVVKNWWNSKHRKHSR
>Charophyta.VAZE-2009574-Cylindrocystis_sp.
YSREEDATILAAVKEYIEEKGWSQEEGVEKLLKARKGAHGAWLRIGRCLPARRLKSVYVRATRILHSGNFLGRWTTEEEE
ALRRLYEEHGPQWSKMSESIGRWGENIKHKWRDMKLGEAAGKGAWSQEEMEKLCALVKQQVEERENDPKLCRDHGHRLVH
DDLDWKTIQEQMGRRYNACITQWYYKLSPFMVANGEWGNRDDRRMLKAMVEGGYVDEMEVEWDDLLNDRSGDVCRKRWHQ
MKRHFPPTERTFLDNVELACDRFAPNL
>Charophyta.QPDY-2028155-Coleochaete_irregularis
GWTADDDEFLKLAVKGWGSSSESWKRIPKLFPKFTEEQVKHRWEALSSSKVRKRKKWTDREDELLRRSIHAVGAAWKEIA
LLFPDRDQQSCAKRWKQALDPTLDRSPVDDMERKLILELHGQLKGDWSRIVQVMEQKT
>Charophyta.FQLP-2000190-Klebsormidium_subtile
FSKEEDEIIRAAVAEYIEERNLGEDGIEKLLNTRKHKEVQGAWLEIARCLPERSVKRVHARACRLLHGSNYKGRWSREEE
ERLQTLHAQLGPKWVQIGNMMGRLPDACKDKWKIIGVTGKNKGQWSPKESEQLSRLVQESLAQKRIRMSVERVVDGRQVR
DDIDWTAISARMGVRTANQCLRHWYGVLAPPVVRTGTGVGEWGNDDDQVMLQRIAESGATSEPDVEWGSLLPHRDGAACR
KRWRMMVKHLPPSEDFERNLTSLCERYAPGLV
>Charophyta.VQBJ-2010685-Coleochaete_scutata
WTEDDDEILKLAVKGWGSSSESWKRIAKLFPQFGEEEVRHRWEVASSEKVRRRKKWTLREDELLRRSIGAIGPTWKEIAL
LFPDRDQQSCAKRWKQALDPTLDRNPVDDIERKLIIDLHAQLKGDWSRIVQVMEQKT
>Charophyta.NNHQ-2033831-Spirotaenia_minuta
STRGAWLEIARCLPQRSVKQVHARAIRLLDETNYQGKWTYEEMKKLTELHASYGPKWVTISKLLGRSEGGCRDKWRDLCV
EDRNIAAGQNDWRPEESQRLWELVQSCNGNISWTAIASQMPSRTHNQCVRHWYRHLAPTKVLMMDWSMEDDRMLLMFLQE
SGADEEDVVDWDDAVPGRDGRQSLNRWRTMLKQVPPNTPFEEAVERLLARF
>Charophyta.RPRU-2009439-Staurodesmus_omearii
GEGNWTAVPKRAGLLRCGKSCRLRWANYLRPDLKKSAPSAEEEQLIIDLHKTLGNRWARIAQELPGRTDNDVKNYWNTKL
KRRLIDQGLDPDTHLPLSHATPD
>Charophyta.FFGR-2047307-Netrium_digitus
VKGRWYKIDDERLLQEVEKYAPGEANWTAVGRELGRSAKSCRLRYYNELNPSYISPKEAPFTMREEAEIVLQRHVLGGNK
WAQIKKSLPGRSDNSIKNHWNSQMKNK
>Charophyta.QPDY-2026851-Coleochaete_irregularis
WTPEDDSRLQHMVLLHGDNWDEIVRGMPARFSSDACKLRWAEIGQTLLSVKVKKMHWTEEEDRRVEELYKAFGKKWNLIA
AELPGRTRRAVKKRWHATL
>Charophyta.WCQU-2052957-Staurodesmus_convergens
KGTWLPEEDQVLVAYVAKYGPRNWNNLMANGWLNRSGKSCRLRWVNQLMPGLQRSGGKGCKRFTEKEEQLVLALQKKFGN
KWAQIARHMPGRTDNDVKNFWNLHRKRLARQQRLRTAAG
>Charophyta.RQFE-2031636-Cosmocladium_cf._constrictum
GTWLPEEDQVLLAYVAKYGPRNWNTLMANGWLNRSGKSCRLRWVNQLMPGLQRPKGKGHKRFTEEEEQLVLSLQKKFGNK
WAQIARQLPGRTDNDVKNFWNLHRKRLARQLRQNS
>Charophyta.WDGV-2012739-Cosmarium_subtumidum
KGTWLPEEDQVLVAYVAKYGPRNWNNLMANGWLNRSGKSCRLRWVNQLMPGLQRSGGKGCKRFTEKEEQLVLSLQKKYGN
KWAQIARHLPGRTDNDVKNFWNLHRKRLARQAK
>Charophyta.MCHJ-2015191-Micrasterias_fimbriata
KGTWLPEEDQVLVAYVAKYGPRNWNNLMVNGWLNRSGKSCRLRWVNQLMPGLQRSNGKGCKRFTEKEEQLVLALQKKFGN
KWAQIARHLPGRTDNDVKNFWNLHRKKLAR
>Charophyta.MOYY-2098317-Pleurotaenium_trabecul
EAGAAQLTKGTWLPEEDQVLVAYVAKYGPRNWNNLMANGWLNRSGKSCRLRWVNQLMPGLQRSGGKGCKRFTEKEEQLVL
SLQKKFGNKWAQIARNLPGRTDNDVKNFWNLHRKRLAR
>Charophyta.KEYW-2004926-Gonatozygon_kinahanii
GDVVAKGTWLPEEDAVLEAYVEQYGEKHWNSIQGMGLLQRTGKSCRLRWKNQLRPGLQRNGGRGCKRFSKDEEIAVLQLQ
KELGNRWARIAEHLPGRTDNDVKNFWNLHQKRLEKA
>Charophyta.GGWH-2010654-Onychonema_laeve
KGTWLPEEDRILAAYVAKYGPRNWNNLMANGWLNRSGKSCRLRWVNQLMPGLQRPVAKGSKRLSPDEEKLVLRLQKEVGN
KWAQIARHLPGRTDNDVKNFWNLHKKRLAR
>Charophyta.ISHC-2039642-Staurastrum_sebaldi
KGTWLPEEDRVLAAYVAKYGPRNWNNLMANGWLNRSGKSCRLRWVNQLMPGLQRSGGKGCKRLTADEEQLVLRLQKDIGN
KWAQIARHLPGRTDNDVKNFWNLHKKRLAR
>Charophyta.YSQT-2003632-Penium_exiguum
SRRRDAPDGAQPPTKGTWLPEEDQVLLAYVARYGPRNWGNLMAHGWLNRSGKSCRLRWVNQLMPGLQRSGGKGCKRLTEE
EERMVLELQKKIGNKWAQIARHLPGRTDNDVKNFWNLHKKRLAR
>Charophyta.RPRU-2037174-Staurodesmus_omearii
LEGGMPQVTKGTWLPEEDQVLVAYVAKYGPRNWNNVIANGWLNRSGKSCRLRWVNQLMPGLQRPATKGCKRFKEKEVELV
LTLQKKYGNKWAQIARHLPGRTDNDVKNFWNLHKKRLAR
>Charophyta.XRTZ-2023044-Roya_obtusa
RGTWTPEEDRILLAFVERHGPKNWKNLLGLGLLRRNGKSCRLRWVNQLKPGLKRSGSRGGKRFTEKEENVVLSLQQEVGN
KWAQIAKFLPGRSDNDVKNFWNLHLKRLRKAAASTDLKGRQ
>Charophyta.RPQV-2037240-Phymatodocis_nordstedtiana
EDQVLLAYVAKYGPRNWNNLMTNGWLNRSGKSCRLRWVNQLMPGLQRAGSKGCKRFTEKEEQLVLSLQREYGNKWARIAR
HLPGRTDNDVKNFWNLHRKRLAR
>Charophyta.MNNM-2008216-Cosmarium_granatum
EEDRVLAAYVAKYGPRNWNNLMANGWLNRSGKSCRLRWVNQLMPGLQRSGGKGCKRLTADEEKLVLRLQKEVGNKWAQIA
RHLPGRTDNDVKNFWNLHKKRLARLAR
>Charophyta.NBYP-2048021-Mesotaenium_kramstei
KGTWLPEEDRILMAYVAHHGPKNWNSLQARALLKRSGKSCRLRWVNQLKPGLMRNIHGKGCKRFTEAEERLVIQLQRAMG
NRWAQISKFLPGRTDNDVKNFWNLHMKRLERA
>Charophyta.MFZO-2027413-Zygnemopsis_sp.
KGTWLPEEDRILLAYVAHHGPKNWNSLQARGLLKRSGKSCRLRWVNQLKPGLMRNMHGKGCKRFTEAEERLVIQLQKSMG
NRWAQISKFLPGRTDNDVKNFWNLHIKRLERS
>Charophyta.RPGL-2114600-Cylindrocystis_brebissonii-M2853
KGTWLPEEDKILVAYVAHQGPKNWNTLQSKGLLKRSGKSCRLRWVNQLKPGLMSNIRGKGCKRFTEAEERLVIQLQKNLG
NKWAQISKFLPGRTDNDVKNFWNLHVKRLQR
>Charophyta.VAZE-2005377-Cylindrocystis_sp.
KGTWLPEEDKILVAYVAHQGAKNWNTLQAKGLLKRSGKSCRLRWVNQLKPGLMSNIHGKGCKRFTESEERLVIQLQKSLG
NKWAQISKFLPGRTDNDVKNFWNLHVKRVQR
>Charophyta.HAOX-2022756-Spirogyra_sp.
RKDSDSGFSKGTWLPEEDKILMSYVAEYGPKNWNALQAKGLLKRNGKSCRLRWVNQLKPGLQRNMHGKGCKKFSEHEEKL
VIELQKTIGNRWAQISKQLPGRT
>Charophyta.ZRMT-2000054-Mougeotia_sp.
LTKGTWLPEEDRILIDYVKENGPKNWRTLQDKGLLSRTGKSCRLRWKNQLQPGLRKNMPGQAGHRLTKEEEEAVVRLQKE
FGNSWAKIARHMPGRTDNDVKNFWSSYTKHRLGPRQPSRAPS
>Charophyta.VQBJ-2044648-Coleochaete_scutata
LEKAAEPWTVEEDERLQAAVLQHGENLNPALVGLPGKTAEQCLSRWRHLQSNKDALSKGRGSGEAVEDVPWTEDEDERVL
EMFHEYGKKWRIIAEGLPGRTRKEVKKRW
>hornworts.DXOU_scaffold_2002966 Nothoceros_aenigmaticus
DRIKGPWSPEEDIILNGLVEKFGPRNWSLIARGIPGRSGKSCRLRWCNQLNPGVKRKPRKPFTEEEDKAIVAAHSIHGNK
WASIARMLPGRTDNAIKNHWNSTLRRKCLGDDRVQREGSSDCSD
>Chromista.ROZZ_scaffold_2001399 Chroomonas_sp
WTKEEDRLVTKLISEKGLQRWSYISSFMPGRTGKQVRERWRNQLDPNQNRFGFSEEEDEIIVTNWLKLGNQWSEIARLLE
GRTDNAVKNYWNSNAGKTMRARILGPNY
>Rhodophyta.RTLC_scaffold_2025895 Rhodella_violacea
GGAARRIRRVRWTAAEDAELVRGVERRGAGHWDELAREVFGAERTGRQLRLRWMNHLSPGVSAREWTGEEDRELLRMHEK
VGNAWVRIARGMEGRSDNDVKNRFHSLMKRMARS
>hornworts.FAJB_scaffold_2056515 Paraphymatoceros_hallii
EEDKRLKWAVSVYGPQKWRVIASHVPGRTDIQCRERWVNVLDPSVNISPWTTEEDEKLEKLVESHGQHRWAKVAKGMDRR
TDSQCWRRWKNLHPENQASFHLDNQIKKAALPSNWVGRVKERPKL
>hornworts.DXOU_scaffold_2029416 Nothoceros_aenigmaticus
RSLNASILRSSWTEQEDSQLRSAVERLGETDWQTVAATLEGRTGAQCSNRWYKVLHPTIHRKGRWDLEEDKRLKWAVSVC
GPQKWRVIASHVPGRTDIQCRERWVNVLDPSVNISPWTIEE
>Chromista.ROZZ_scaffold_2008739 Chroomonas_sp
PWTEEEDAKLLKYVYEFGQSNWQKVASMLTGRLAKQCRDRYVNKVDPTLKKGGWTEEEDLLIVAAHSRLGERWAAIGKFL
DGRSESSIKTRWYSSLKPRSE
>Chlorophyta.ZDOF_scaffold_2038289 Microthamnion_kuetzigianum
GISKKRRRFPIASLKGNWSPEDDAKLKELVKQMGVGNWSQIAIQFPGRISKQCRERWLNQLDPDIKWGEWSPQEEDLLIQ
EHMRVGNRWSEIAKGIPGRTENAVKNHWNATSRRKSVSEPEGITHRGWPAPSNLEVYI
>Chlorophyta.DXNY_scaffold_2006719 Microthamnion_kuetzigianum
GISKKRRRFPIASLKGNWSPEDDAKLKELVKQMGVGNWSQIAIQFPGRISKQCRERWLNQLDPDIKWGEWSPQEEDLLIQ
EHMRVGNRWSEIAKGIPGRTENAVKNHWNATSRRKSVSEPEGITHRGWPAPSNLEVYI
>Rhodophyta.ZJOJ_scaffold_2054696 Grateloupia_filicina
WTPDEDANLIQLVQQETSVPPSITASKTWSRVAAQLKNRTGKQCRERYLNQLKPGIRRDPWSPEEERILQQSHARYGNKW
VIIASHLPGRTDNCVKNHWNSMLRKRQRREAARRAAEQANSSTLPPVIQLSSDPPHHSNLHSSP
>Rhodophyta.ZJOJ_scaffold_2053867 Grateloupia_filicina
RGPWRIEEDRLLVELVRRYGPRHWSVIATHFRRRTGKQARERWLNQLDPALKKKNWTADEDTTILHAHAKMGNRWSAIAR
LLPGRTDNSVKNRFNSTLKR
>Rhodophyta.ZJOJ_scaffold_2007086 Grateloupia_filicina
VHKVKGPWRPEEDTVLTELVSKFGPRRWTVIASHIPGRTGKQARERWLNQLSPHLAKRPWTPEEDRIVMDAHARLGNRWS
EIAKLLNGRTDNATKNRFNTTIRRQISELS
>Rhodophyta.ZJOJ_scaffold_2006964 Grateloupia_filicina
NDNFARGPWTRDEDSLLISLVNAHGPRNWTSLAARMPSRSGKQCRERWLNHLNPDIKKGAWTTDEDDMLVDLHSTIGNRW
SEIAKHLPGRTDNAIKNHWNSTIKRKVRPDGTGLISSVSRLGV
>Rhodophyta.ZJOJ_scaffold_2005328 Grateloupia_filicina
KRPWTEEEDRLLRGLVEQLGHGLWAAIAAQIPGRSGKQVRERWLNHLSPNVTKRPWSEDEDRLILDSHRQLGNSWSRIAR
LLQGRSDNSVKNRFYTTLR
>Rhodophyta.ZJOJ_scaffold_2005152 Grateloupia_filicina
WKDWEDDLLMRVVAEHGPTRWNNLARNFPGRNGRQVRLRWMNHLQPSLDKRPWRPEEDAVLLEAHKDLGNKWAMIAIRLC
GRTDNSVKNRYKSIVRRSAREAKA
>Rhodophyta.YSBD_scaffold_2037227 Heterosiphonia_pulchra
RGPWRMEEDRLLVELVMRYGACHWSSIAAHLPHRTGKQARERWINQLNPALKKKNWSADEDRTILELRKQWGNRWSAIAH
HLPGRTDNSVKNRFNSTLQRAI
>Rhodophyta.YSBD_scaffold_2005555 Heterosiphonia_pulchra
WTPEEDARLVELVKKETSGPPSITTFKTWSRVASQLTNRTGKQCRERYLNQLKPGIRRDPWSPDEERILHDAHARIGNKW
VAIAALLPGRTDNCVKNHWNSMLRKKQRREAALKAAVK
>Rhodophyta.YSBD_scaffold_2005490 Heterosiphonia_pulchra
VKGPWRPEEDAILTQLVQKLGPRRWTVIASHIAGRTGKQARERWLNQLSPDLAKRPWTPEEDRIVMEAHAELGNRWSEIA
KRLKGRTDNATKNRFNTTIRRQ
>Rhodophyta.XAXW_scaffold_2005432 Polysiphonia_japonica
WTPEEDARLIELVQRENAGPPSMSTFKTWSRVATQLVNRTGKQCRERYLNQLKPGIKRDAWGAHEECILHEAHAKYGNKW
VAIAGLLPGRTDNCVKNHWNSMLRKQ
>Rhodophyta.XAXW_scaffold_2004903 Polysiphonia_japonica
GLVRKVKGPWRPEEDAILTQLVTKLGPRRWTAIASHIPGRTGKQARERWLNQLSPDLAKRPWTAEEDRIVMEAHARLGNR
WSEIAKLLKGRTDNATKNRFNTTIRRQISE
>Rhodophyta.XAXW_scaffold_2002549 Polysiphonia_japonica
RGPWRIEEDRKLRELVKKFGACHWSSIAQHLPHRSGKQARERWINQLNPQLKKKNWTAQEDRLILNTHLKLGNKWSTIAN
MLPGRTDNAVKNRYNSTLKRAI
>Rhodophyta.WEJN_scaffold_2026481 Mazzaella_japonica
NDSFARGPWTKDEDAMLISLVNAHGPRNWTSLATRMTSRSGKQCRERWLNHLNPDIKKGAWSVAEDETLVDLHRTHGNRW
SEIARHLPGRTDNAIKNHWNSTIKRK
>Rhodophyta.WEJN_scaffold_2026224 Mazzaella_japonica
WTAQEDSRLVELVKKESAVPPSISASKTWSRVASQLTNRTGKQCRERYLNQLKPGIRRDPWSPEEERILRETHAKIGNKW
VTIAQQLPGRTDNCVKNHWNSMLRKRQRREAALRA
>Rhodophyta.WEJN_scaffold_2025752 Mazzaella_japonica
SAAPRGAGANGLATAVRKVKGPWRPEEDRILTDLVGKMGARRWTVIASHIVGRTGKQARERWLNQLSPDLTKRGWTAEED
QIVMEAHARLGNRWSEIAKLLKGRTDNATKNRFNTTIRRQ
>Rhodophyta.WEJN_scaffold_2024930 Mazzaella_japonica
PKPARGPWRIEEDRLLIDLVARYGPKHWSSIATHFPRRSGKQARERWMNQLNPTLKKKNWTAYEDRTILRLHATLGNKWS
AIAQVLPGRTDNSVKNRYNSTLKRAI
>Rhodophyta.WEJN_scaffold_2002313 Mazzaella_japonica
NRNDVQCLHRWQKVLQPGLKKGPWTQHEDSTITRLVEELGANKWSLIAKQLQGRIGKQCRERWFNHLNPAINKDPWTEEE
EQILKEAHSRIGNKWALIAKYLPGRTDNAIKNHYNATQRR
>Rhodophyta.VZWX_scaffold_2021882 Ceramium_kondoi
GECASMEAGEAGGKMPRRRWKAWEDELLIQVVSEHGPSRWNTLARHFPGRNGRQVRLRWMNHLQPSLDKRPWRADEDAVL
MEAHQALGNKWALISMRLCGRTDNSVKNRYKSIVRRAAREAKARRSGA
>Rhodophyta.VZWX_scaffold_2020854 Ceramium_kondoi
RGPWRLEEDRLLIDLVRRYGACHWSAIAAFLPRRSGKQARERWINQLNPALKKKNWTAKEDRVILHAHAVLGNKWSAIAQ
MLPGRTDNSVKNRFNSTLKRAM
>Rhodophyta.VZWX_scaffold_2017991 Ceramium_kondoi
RNDVQCLHRWQKVLQPGLKKGPWTVHEDDTITRLVRELGANKWSLIAKQLPGRIGKQCRERWFNHLNPDINKDPWTEQEE
EILKEAHSRIGNKWAVIAKYLPGRTDNAIKNHYNATQRR
>Rhodophyta.VZWX_scaffold_2001144 Ceramium_kondoi
WTKEEDEKLVQLVKKETAVPPSITASKTWSRVAAQLKNRTGKQCRERYLNQLRPGIRRDPWSPEEERILHEVHARIGNKW
VAIAEQLPGRTDNCVKNHWNSMLRKRQRREAAIHSAQKDVSAAASKP
>Rhodophyta.VNAL_scaffold_2012019 Gracilaria_asiatica
PATARGPWRRDEDQLLLHLVSKYGPRHWSAIARKIPRRTGKQARERWINQLNPTLKKKNWNIREDRIILEAHRRLGNRWS
AIAHMLPGRTDNSVKNRFNSTLKRAIKECAAFNSGPFSIDRII
>Rhodophyta.VNAL_scaffold_2009469 Gracilaria_asiatica
PWTPEEDRILTELVTKLGARRWTLIASHIAGRTGKQARERWLNQLAPHLTKRPWTPEEDRVVMLAHARLGNRWSEIAKLL
DGRTDNATKNRFNTTIRRQISQL
>Rhodophyta.UYFR_scaffold_2004525 Symphyocladia_latiuscula
WSPEEDARLVELVERENSGPPSMSTFKTWSRVAAQLNNRSGKQCRERYLNQLKPGIRRDPWSAEEERILHEREIGNKWVA
IASMLPGRTDNCVKNHWNSMLRKRQRREAALKATEKDLNDKLGSQANGGQSHVKLANQNGVVSSNVDGDRSSDVDLSTRT
GCATPSGLSSAFDISLSSG
>Rhodophyta.UYFR_scaffold_2000581 Symphyocladia_latiuscula
TSTTVAAVQAGLIRKVKGPWRPEEDAILTQLVSKLGPRRWTVIASNIPGRTGKQARERWLNQLSPDLAKRPWTEEEDRIV
MDAHARLGNRWSEIAKLLKGRTDNATKNRFNTTIRRQ
>Rhodophyta.URSB_scaffold_2014777 Grateloupia_turuturu
WTPDEDAKLIQLVQQETSVPPSITASKTWSRVAAQLKNRTGKQCRERYLNQLKPGIRRDPWSAEEEQILQQSHARYGNKW
VTIASHLPGRTDNCVKNHWNSMLRKR
>Rhodophyta.URSB_scaffold_2013481 Grateloupia_turuturu
WKDWEDELLMRVVSEHGPTRWNNLARHFPGRNGRQVRLRWMNHLQPSLDKRPWRPEEDAVLLEAHKDLGNKWAMIAIRLG
GRTDNSVKNRYKSIVRRSAREAKA
>Rhodophyta.URSB_scaffold_2012460 Grateloupia_turuturu
NDNFARGPWTRDEDSLLISLVNAHGPRNWTNLAARMPSRSGKQCRERWLNHLNPDIKKGAWTTDEDEMLVDLHSTIGNRW
SEIAKHLPGRTDNAIKNHWNSTIKRKVRPDGTGLISSVSRL
>Rhodophyta.URSB_scaffold_2012241 Grateloupia_turuturu
VHKVKGPWRPEEDTILTELVSKFGPRRWTVIASHIPGRTGKQARERWLNQLSPHLAKRPWTPEEDRIVMDAHARLGNRWS
EIAKLLNGRTDNATKNRFNTTIRRQISELS
>Rhodophyta.UGPM_scaffold_2024686 Chondrus_crispus
WTPQEDARLVELVKKESAVPPSISASKTWSRVACQLTNRTGKQCRERYLNQLKPGIRRDPWSPEEERILHETHAKIGNKW
VTIAQQLPGRTDNCVKNHWNSMLRKRQRREAALRA
>Rhodophyta.UGPM_scaffold_2024309 Chondrus_crispus
AASAATAPGSAPPRGAGANGLATAVRKVKGPWRPEEDRILTDLVGKMGARRWTVIASHIVGRTGKQARERWLNQLSPDLT
KRGWTAEEDQIVMEAHARLGNRWSEIAKLLKGRTDNATKNRFNTTIRRQ
>Rhodophyta.UGPM_scaffold_2023483 Chondrus_crispus
NRPKPVRGPWRIEEDRLLIDLVARYGPKHWSSIATHFRRRSGKQARERWMNQLNPTLKKKNWTAYEDRTILRLHASLGNK
WSAIAQVLPGRTDNSVKNRYNSTLKRAIKER
>Rhodophyta.SBLT_scaffold_2018383 Gloeopeltis_furcata
KVKGPWRPEEDRILTDLVAKMGARRWTVIASHIVGRTGKQARERWLNQLSPDLAKRSWTPEEDRIVMEAHARLGNRWSEI
AKLLKGRTDNATKNRFNTTIRRQ
>Rhodophyta.SBLT_scaffold_2017919 Gloeopeltis_furcata
VRGPWRIDEDRLLIHLVSRYGPKHWSSIATHFPRRTGKQARERWINQLNPTLKKKNWTPAEDRTILRLHASLGNKWSAIA
NMLPGRTDNSVKNRYNSTLKRAM
>Rhodophyta.SBLT_scaffold_2002606 Gloeopeltis_furcata
WTAQEDARLIELVKKESAVPPSISASKTWSRVASQLTNRTGKQCRERYLNQLKPGIRRDPWSSEEERILRETHAKIGNKW
VTIAQQLPGRTDNCVKNHWNSMLRKRQRREAALRA
>Rhodophyta.RTLC_scaffold_2025619 Rhodella_violacea
WTTKEDAELTALVARFGAGGLNNAVNKTWSKVAARIPGRTGKQCRERWLNQLKPGIRRGPWSEQEEEILAQYHQLYGNKW
VKIATHLPGRTDNCVKNHWNSMIRKRNRRQQTLRSGGSSTSVLLPTLAAP
>Rhodophyta.RTLC_scaffold_2023268 Rhodella_violacea
VTGTWSSDEDEVLLALVEAHGPRNWSVLAGSLDGRTGKQLRERWLNHLNPDISKDPWSKEEDARLVQFHSRLGNSWAEIA
KFMDGRTDNAIKNRWNSTLKRTAAAYS
>Rhodophyta.RSOF_scaffold_2043356 Glaucosphaera_vacuolata
VTKIKGAWRPDEDKILVSLVQRMGPRRWTAIAAHIPGRTGKQARERWLNQLSPNIDKTPWTAEEDEIIIREHARIGNRWS
DIAKILVGRTDNAVKNRYNTTISRQ
>Rhodophyta.RSOF_scaffold_2008245 Glaucosphaera_vacuolata
TSSASGNEGNDQHLGSQNNTTPSNQPRKRWSPEEDALLLELVKKSGPSGWDKYAVHFPGRSGRQVRLRWMNHLRPDLDHT
PWTPEEDEFIIEAQKKYGNMWVQIAQLMPGRSDNAIKNRFHTLSRRQSK
>Rhodophyta.RSOF_scaffold_2005734 Glaucosphaera_vacuolata
PEEDRLLISLVKKLGPRRWTAIAMNIPGRTGKQARERWLNQLSPLVDKRPWTEEEDEMILREWERIGSRWSDIAKRMSGR
TDNAVKNRFNTTIAKSAGGAG
>Rhodophyta.RSOF_scaffold_2004008 Glaucosphaera_vacuolata
WTPVEDEKLVALVREMDVDGFNNSVNKTWSKIAAAIPGRTGKQCRERWLNQLKPGIVRGPWTEDEEQLLFELHARIGNKW
VELAKHIPGRTDNCVKNHWNSMIRKKMRR
>Rhodophyta.RSOF_scaffold_2002534 Glaucosphaera_vacuolata
GTSDGARTRKYWTPEEDELLRQVASVQGAKNWGRIATYFPGRTGRQIRLRWMNHLRPNLHADEWAPEEDGIILEKQKMYG
NRWALIATHLQGRSDNAVKNRYRSLLVKLRR
>Rhodophyta.PYDB_scaffold_2027572 Sinotubimorpha_guangdongensis
WTPDEDAKLIELVQKETSVPPSITASKTWSRVAAQLNNRTGKQCRERYLNQLKPGIRRDPWSPEEERILHQSHARYGNKW
VTIATHLPGRTDNCVKNHWNSMLRKR
>Rhodophyta.PYDB_scaffold_2004135 Sinotubimorpha_guangdongensis
KVKGPWRPEEDTILTELVSKFGPRRWTVIASHIPGRTGKQARERWLNQLSPHLAKRPWTPEEDRIVMDAHARLGNRWSEI
AKLLKGRTDNATKNRFNTTIRRQ
>Rhodophyta.PYDB_scaffold_2004128 Sinotubimorpha_guangdongensis
QTSPSSHTNPATRGPWRIEEDRLLIDLVRQHGPRHWSAIAAHFRRRTGKQARERWLNQLDPALKKKNWTAEEDTTILRAH
ASMGNKWSAIARLLPGRTDNSVKNRYNSTLKRAMRE
>Rhodophyta.PWKQ_scaffold_2015846 Prionitis_divaricata
WTPEEDAKLRQLVNRYVSTPPSITASNTWSRVALQLPRRSGKQCRERYLNQLRPGIRREPWTYEEEAILNQVHARLGNKW
VAIAKHLPGRTDNCVKNHWNSMLRKR
>Rhodophyta.PWKQ_scaffold_2002022 Prionitis_divaricata
RVKGPWRPEEDKILTELVNKLGARRWTLIASHIAGRTGKQARERWLNQLAPHLTKRPWTPEEDRIVMDAHARLGNRWSEI
AKLLKGRTDNATKNRFNTTIRRQ
>Rhodophyta.PWKQ_scaffold_2000342 Prionitis_divaricata
LHRWQKVLQPGLKKGPWTQHEDDTITRLVGTLGANKWSLIAQLPGRIGKQCRERWFNHLNPDINKDPWTEQEERILREAH
SRIGNKWAVIAKYLPGRTDNAIKNHYNATQRRAATRKQGRKGKSKAAAHTSSDTNSLVSNTSAAQ
>Rhodophyta.PVGP_scaffold_2020380 Porphyridium_purpureum
KGSWSEDEDMLLSRLVQRLGPKNWNMIAQEIAGRSGKQCRERWINQLDPTIRKGNWTAEENELLVRLHVQYGNQWAEIAK
HMPGRSDNIIKNHWNSSMRR
>Rhodophyta.PVGP_scaffold_2019573 Porphyridium_purpureum
SDESTTVGDGSARNDDEARRKGVWQPSEDAALLACVRRHGAQSWSAIAREVLPHRSGKQCRERWVNQLRPGLKVLPWTEA
EDKFILAFVKEHGFKWSRLAKELPGRSDNAVKNHWNSSLRK
>Rhodophyta.PVGP_scaffold_2004505 Porphyridium_purpureum
VAPPGTHGSAGPSSSVNMSSDHLANGLRPRKTNSGPRSWTNAEDQCLRGLMSEFDNASDLKTKIWSKVAESIPGRSGKQC
RERWLNQLQPGIRRDQWTPEEEQKLLDLQAIHGNKWVLIASELPGRTDNNVKNHWNSGLRKQQRRQKAQSEKP
>Rhodophyta.PVGP_scaffold_2004146 Porphyridium_purpureum
LVKGPWTKEEDQTLIELVNAEGPKNWTKLAMKLTKRSGKQCRERWLNHLNPDIKKDAWSPEEDAKMYLLHQEMGNRWAEI
AKELPGRTDNAIKNRWNSTVKK
>Rhodophyta.PVGP_scaffold_2004121 Porphyridium_purpureum
SARESIPKVKGPWKAEEDRLLMDLVRKHGPKNWPTIAAQIPGRTGKQARERWLNHLNPDLTRRPWTAEEDLAIMEAHAKL
GNRWSEIAKILDGRTDNAVKNRFNTTIRRQMSERWGSSGE
>Rhodophyta.PVGP_scaffold_2003516 Porphyridium_purpureum
KGSWTPEEDAYLTRLVEQFGVRSWTALATMTDQRTGKQCRERWMNHLNPELKKGSWTEEEDRLIIELHKVHGNSWAVIAK
HLPGRSDNIVKNHWNSTIKRRL
>Rhodophyta.PVGP_scaffold_2003222 Porphyridium_purpureum
WTPEEDEMLRVLVDSMGPADWPNLSAKMSGRTSKQCRERWLNHLQPSTHKSAWTAGEDALLAIMHSQHGNKWRLISQHMP
GRSDNDIKNRFHVTLRRLHRLQRAE
>Rhodophyta.PVGP_scaffold_2002201 Porphyridium_purpureum
WTPEEDELLRTLVISLGPTDWPSLSAKMPGRSSKQCRERWLNHLQPSAHKSAWTAEEDALIAQLHSQHGNKWRLIAQYVP
GRSDNDIKNRFHVTLRRLKKEQRGE
>Rhodophyta.OBUY_scaffold_2017902 Porphyridium_cruentum
WTPEEDEMLRVLVDSMGPADWPNLSAKMSGRTSKQCRERWLNHLQPSTHKSAWTAGEDALLAIMHSQHGNKWRLISQHMP
GRSDNDIKNRFHVTLRRLHRLQRAE
>Rhodophyta.OBUY_scaffold_2017454 Porphyridium_cruentum
WTPEEDELLRTLVASLGPTDWPSLSAKMPGRSSKQCRERWLNHLQPSAHKSAWTAEEDALIAQLHSQHGNKWRLIAQYVP
GRSDNDIKNRFHVTLRRLKKEQRGE
>Rhodophyta.OBUY_scaffold_2004541 Porphyridium_cruentum
SGAGESRGRKGSWSEDEDMLLSRLVQRLGPKNWNMIAQEIAGRSGKQCRERWINQLDPTIRKGNWTAEENELLVRLHVQY
GNQWAEIAKHMPGRSDNIIKNHWNSSMRR
>Rhodophyta.OBUY_scaffold_2003051 Porphyridium_cruentum
LVKGPWTKEEDQTLIELVNAEGPKNWTKLAMKLTKRSGKQCRERWLNHLNPDIKKDAWSPEEDAKMYLLHQEMGNRWAEI
AKELPGRTDNAIKNRWNSTVKK
>Rhodophyta.OBUY_scaffold_2002193 Porphyridium_cruentum
KGSWSEEEDARLTELVQRMDTRCWTAIAAELSPLRTGKQCRERWMNHLDPKLRKGNWTPEEDERIIELHAIFGNSWANIA
RALPGRSDNIVKNHWHASVKRKL
>Rhodophyta.OBUY_scaffold_2001527 Porphyridium_cruentum
SARESIPKVKGPWKAEEDRLLMDLVRKHGPKNWPTIAAQIPGRTGKQARERWLNHLNPDLTRRPWTAEEDLAIMEAHAKL
GNRWSEIAKILDGRTDNAVKNRFNTTIRRQMSERWGSSGE
>Rhodophyta.OBUY_scaffold_2001443 Porphyridium_cruentum
KGSWTPEEDAYLTRLVEQFGVRSWTALATMTDQRTGKQCRERWMNHLNPELKKGSWTEEEDRLIIELHKVHGNSWAVIAK
HLPGRSDNIVKNHWNSTIKRRL
>Rhodophyta.OBUY_scaffold_2000677 Porphyridium_cruentum
DGSARNDDEARRKGVWQPSEDAALLACVRRHGAQSWSAIAREVLPHRSGKQCRERWVNQLRPGLKVLPWTEAEDKFILAF
VKEHGFKWSRLAKELPGRSDNAVKNHWNSSLRKVVLGLSLTQARRRELAQGARQTQSSPGTENERSPGDV
>Rhodophyta.LLXJ_scaffold_2041876 Chroodactylon_ornatu
ELERSRRKRPRWQPEEDRQLLELVESHGLGFNWAELAEKFPGKTGKQLRLRWVDHLSPEIDKRPWKPEEDQKILMLHARL
GNAWSKIASHLPERSDSMTKNRY
>Rhodophyta.LLXJ_scaffold_2041163 Chroodactylon_ornatu
VKGPWSAEEDRLLRELVGKFGPKRWTAIASFIAGRTGKQSRERWLNHLNPDLSKRPWTEDEDRIIMEAHHELGNKWSEIA
KRLRGRTDNSVKNRFNTTIRRQISE
>Rhodophyta.LLXJ_scaffold_2040726 Chroodactylon_ornatu
KRTTKGKRPWLAEEDELLQRMVEQLGPRQWTLIASKIPGRTGKQARERWLNQLNPDLRKKGWTPAEDRIILQEHAKVGNK
WSAIAKMLNGRTDNSVKNRFNSTLKRMVVSAPEGSLEESPRAGRDGPLSDEAVAAPPRKRRKSVGLG
>Rhodophyta.LLXJ_scaffold_2040593 Chroodactylon_ornatu
KSLWTKEEDEVLRKWVESTSSRSWTFLAKHLTGRTGKQCRERWVNHLDSSINKHPWTPAEDRKLLQLHSQLGNRWVEFTK
ELKGRSENSIKNRWNSILKKRI
>Rhodophyta.LLXJ_scaffold_2040539 Chroodactylon_ornatu
MKGPWTPEEDEKLMQCVAKHGARNWTVLAHQIVGRSGKQCRERWLNHLDESIKRGAWTEDEDAMVIYLHRAIGNRWSEMA
KQVPGRTDNAIKNRWNSTLRKRAD
>Rhodophyta.LLXJ_scaffold_2040165 Chroodactylon_ornatu
LAGTTTSADSAVRVKGPWRAEEDQLLMELVAKYGARRWTEIAAHIRGRTGKQARERWLNQLNPQLRKSTWIEHEDRIICE
AHAKLGNRWAEIAKLLPGRTDNAVKNRFNTVLRRR
>Rhodophyta.LLXJ_scaffold_2039762 Chroodactylon_ornatu
RGSWSADEDALLRRLVGERGARNWRDIAAQIKGRAAKQCRERWHHHLDPNIRTGPWTPEEDAAIVALRQVHGNRWAEIAR
HPMLNGRTDNAVKNRFNSNLKRREPQLLQQAKSMFGQVQPSA
>Rhodophyta.LLXJ_scaffold_2039328 Chroodactylon_ornatu
KRPWTVGEDELLRSLVEKFGPNRWTLIAAKIEGRSGKQARERWLNQLNPELKRKGWTLEEDRIIIEAHMRYGNKWSMIAR
LLKGRTDNAIKNRFNSTLRRR
>Rhodophyta.LLXJ_scaffold_2037141 Chroodactylon_ornatu
DPKGIKRPRWKEWEDDLLTQIVSKQGPGSWRRIAEAFPGRTGRQVRLRWVNHLSPEIVKRPWSVDEDRKLVELQRKHGNS
WSKIAKLFPGRSDNSVKNRFN
>Rhodophyta.LLXJ_scaffold_2006254 Chroodactylon_ornatu
SGDEDMGDEDMGGEPSGEPSGEPGGEMGGEAGSRTSFRPRWSPAEDQKLEELVRAKGSRNWSRLAEEFPGRNGRQVRLRW
KNHLSPDIVEREWTEEEDQIILAAQAEHGNRWTLIASRLRGRSDNNVKNRFNRLQRMR
>Rhodophyta.LLXJ_scaffold_2002639 Chroodactylon_ornatu
WTEEEDRQLVELHDKYGNMSSTKMWSRIAAQMDSRKGKQCRERWLNQLKPGISRESWTEQEEHILHKAHAELGNKWVEIA
KRLPGRTDNTVKNHWNSMIRKRKRRQEGMSSKSEG
>Rhodophyta.LJPN_scaffold_2019088 Gracilaria_blodgettii
WTPEEDAKLIQFVTTYISKPPSITASNTWSRIAHHLPRRTGKQCRERYLNQLRPGIRRDPWTSREETVLHQMHARLGNRW
VAIAKRLPGRTDNCVKNHWNSMLRK
>Rhodophyta.LJPN_scaffold_2017943 Gracilaria_blodgettii
ITRLVAALGANKWSVIAKQLPGRIGKQCRERWFNHLNPEINKDPWTEKEERILREAHSRIGNKWAVIAKYLPGRTDNAIK
NHYNATQRRAATRKQ
>Rhodophyta.LJPN_scaffold_2016098 Gracilaria_blodgettii
AAAAAAAAAATPRRVKGPWRPEEDRILTELVTKLGARRWTLIASHIAGRTGKQARERWLNQLAPHLTKRPWTPEEDRVVM
LAHARLGNRWSEIAKLLDGRTDNATKNRFNTTIRRQ
>Rhodophyta.LJPN_scaffold_2002921 Gracilaria_blodgettii
KGPRKRGTVKRLWTPHEDDRLRRLPSSRPENWNVIAESLPGRTGKQCRERWLNHLQEGIRKGFWTAREDEIIIQEQARRG
NRWSDIARLLPGRSDNAVKNRFNATLKKQF
>Rhodophyta.JJZR_scaffold_2037445 Rhodochaete_parvula
TSHRSRTKTQTPPPPPPLPSQHVPGSPSTPRGAVVTPPVDMLLSSPAGAHTPTMATTPVTASSPENKVKGPWNPGEDALL
MSLVEKYGAKRWTFIAGHIHGRTGKQARERWLNHLSPNLTRRPWTDEEDRVIMIAHGELGNRWCEIAKRLRGRTDNGVKN
RYNTTIRRK
>Rhodophyta.JJZR_scaffold_2035830 Rhodochaete_parvula
GWSPDEDAQLLSLVGHEVGATGQVSALTSAWSRISESMPGRTGKQCRERYLNQVRPGISRAPWTLEEEATLAREHARLGN
RWVQIANTLPGRTENCVKNHWNSTRRR
>Rhodophyta.JJZR_scaffold_2008592 Rhodochaete_parvula
WAPEDDERLRLVVEDITAQEREQRKLWSLVAAQFPGRNGKQCRERWLNQLRPGIRRDPWTTEEEKTLVEAQRSFGNQWVI
IAGLLPGRTDNSIKNHFNSMLRRR
>Rhodophyta.JJZR_scaffold_2006881 Rhodochaete_parvula
RVKGPWRPDEDDILRSLVEKMGPRRWSVIASHIPGRTGKQARERWLNQLNPSLVKRPWTVEEDNIIIRAHKKLGNRWSEI
AKLLKGRTDNSVKNRYNSTIRRQIPTELPG
>Rhodophyta.JJZR_scaffold_2004888 Rhodochaete_parvula
KITKGPWTREENAALLRLIAQHGPRNWTTLATFLKGRSGKQCRERWLNHLNPAINKGEWTREEDDKLLALHGRLGNRWAE
ISREMPGRTDNNIKNRWNSTLGKIADGGTAPGASD
>Rhodophyta.JJZR_scaffold_2003075 Rhodochaete_parvula
TAGTAPQWRASKKRRTVRGAWSEAEDAALAALVAVHGERAWTVVADALPGRTGKQARERWLNQISPNVKKKGWTEEEDAE
ILRAQKELGNRWSEIARRLPGRTDNSVKNRFNSTLKRRLRMR
>Rhodophyta.JJZR_scaffold_2001660 Rhodochaete_parvula
RGQWSKEEDALLVRLVNEGSSKSSWSVVASQIPGRSGKQCRERWLNHLDPNVVKGGWTSEEDSKLIALHRQHGNRWAIIA
KSFLGRTDNSIKNRWNSTIKKRVEKMIEKG
>Rhodophyta.JEBK_scaffold_2004822 Eucheuma_denticulatum
TVSSSASGRSNTPRRRWKEWEDELLVQVVGEYGPTRWNQLARHFPGRNGRQVRLRWMNHLQPSLDKRPWRPEEDEVLLEA
HRALGNKWALISMRLGGRTDNSVKNRYKSIMRRNARE
>Rhodophyta.JEBK_scaffold_2004615 Eucheuma_denticulatum
TTHLPHRKVKGPWRPEEDKILTDLVSRMGPRRWSVIASHIPGRTGKQARERWLNQLSPDLAKRAWTPEEDRIVMEAHARL
GNRWSEIAKLLKGRTDNATKNRFNTTIRRQISELASQARGGEGKGVKRKIDAVDRDAGRR
>Rhodophyta.JEBK_scaffold_2004315 Eucheuma_denticulatum
RGPWTKAEDAALVSLVKLHGPRNWTSLAARMPSRSGKQCRERWLNHLNPDIKKGAWTVAEDELLVGLHRSIGNRWSEIAK
HLPGRTDNAIKNHWNSTIKRKIRPDAN
>Rhodophyta.JEBK_scaffold_2003315 Eucheuma_denticulatum
WTPEEDAKLVELVKKEASIPPSITASKTWSRVASQLTNRTGKQCRERYLNQLKPGIRRDPWSPEEEHILREAHKRIGNKW
VAIAAQLPGRTDNCVKNHWNSMLRKRQRR
>Rhodophyta.JEBK_scaffold_2002990 Eucheuma_denticulatum
VRGPWRIEEDRLLIELVQKYGPRHWSAIATHFPRRSGKQARERWMNQLNPELKKKNWTADEDRVILRAHASLGNKWSAIA
NLLPGRTDNSVKNRFNSTLKRAM
>Rhodophyta.IKWM_scaffold_2024517 Gracilaria_lemaneiformi
WTPQEDDKLRHLVTMYISRPPSITSSNTWSRVASQLPRRTGKQCRERYLNQLRPGIKKDPWTPDEERILHDVHARLGNKW
VAIAKHLPGRTDNCVKNHWNSMLRKR
>Rhodophyta.IKWM_scaffold_2023290 Gracilaria_lemaneiformi
RAKRPWTSQEDRLLRSLVEKHGERDWAAIAEEIPHRTGKQVRERYLNYLSPKISQRPFSKQEDEIIIEKHRVLGNRWSRI
AKFLNGRSDNSVKNRFYVTLKKR
>Rhodophyta.IKWM_scaffold_2002740 Gracilaria_lemaneiformi
KIKGPWRPEEDTILTDLVNRFGARRWTLIASHIPGRTGKQARERWLNQLSPHLTKRPWTPEEDRIVMDAHARLGNRWSEI
AKLLKGRTDNATKNRFNTTIRRQISELSNHARAER
>Rhodophyta.IKWM_scaffold_2001764 Gracilaria_lemaneiformi
RGPWRREEDQLLLTLVHRYGPKHWSAIARHIPRRSGKQARERWMNQLNPALKKKNWTIREDRTILDAHSRLGNRWSAIAQ
LLPGRTDNSVKNRYNSTLKRAIKDCSNSGMLLSTHNI
>Rhodophyta.IKIZ_scaffold_2012270 Grateloupia_livida
RNWTSLAARMPSRSGKQCRERWLNHLNPDIKKGAWTTDEDEMLVDLHSTIGNRWSEIAKHLPGRTDNAIKNHWNSTIKRK
VRPDGAGLISSVSRLGVSPEAHLSSS
>Rhodophyta.IKIZ_scaffold_2010914 Grateloupia_livida
KVKGPWRPEEDTILTDLVSKFGPRRWTVIASHIPGRTGKQARERWLNQLSPHLAKRPWTPEEDRIVMDAHARLGNRWSEI
AKLLNGRTDNATKNRFNTTIRRQ
>Rhodophyta.IKIZ_scaffold_2002932 Grateloupia_livida
WTPDEDTKLIQLVQQETSVPPSITASKTWSRVAAQLNNRTGKQCRERYLNQLKPGIRRDPWSPEEERILQHSHARYGNKW
VTIASHLPGRTDNCVKNHWNSMLRKRQRREAARRAAEQPNSSALPPVIPLPADLPHQSNLHSSQFHPRPTLS
>Rhodophyta.IKIZ_scaffold_2002289 Grateloupia_livida
SSSLSPTQSCHNPNTATRGPWRVEEDRLLMQLVHRYGARHWSLIANHFPRRTGKQARERWLNQLDPALKKKNWTAEEDNT
ILHAHAKKGNRWSAIAKLLPGRTDNSVKNRFNSTLKRAMRERDQ
>Rhodophyta.IHJY_scaffold_2014145 Kappaphycus_alvarezii
WTPEEDAKLVDLVNKEASIPPSITASKTWSRVAAQLTNRTGKQCRERYLNQLKPGIRRDPWSAEEEHILREAHARIGNKW
VAIAAQLPGRTDNCVKNHWNSMLRKRQRR
>Rhodophyta.IHJY_scaffold_2010868 Kappaphycus_alvarezii
SNTPRRRWKEDEDELLVQVVAKYGPTRWNQLARHFPGRNGRQVRLRWMNHLQPSLDKRPWRPEEDEVLLEAHRALGNKWA
LISMRLGGRTDNSVKNRYKSIMRRNARE
>Rhodophyta.IHJY_scaffold_2010867 Kappaphycus_alvarezii
SNTPRRRWKEDEDELLVQVVAKYGPTRWNQLARHFPGRNGRQVRLRWMNHLQPSLDKRPWRPEEDEVLLEAHRALGNKWA
LISMRLGGRTDNSVKNRYKSIMRRNARE
>Rhodophyta.IHJY_scaffold_2007049 Kappaphycus_alvarezii
TPWRPEEDKILTDLVSRMGPRRWSVIASHIPGRTGKQARERWLNQLSPDLAKRAWTPEEDRIVMEAHARLGNRWSEIAKL
LKGRTDNATKNRFNTTIRRQISELASQARGSEGKGVKRKIEAVDRESGGR
>Rhodophyta.IHJY_scaffold_2002097 Kappaphycus_alvarezii
RGPWTKAEDTALVSLRNWTSLAARMPSRSGKQCRERWLNHLNPDIKKGAWTVAEDELLVGLHRSIGNRWSEIAKHLPGRT
DNAIKNHWNSTIKRKIRP
>Rhodophyta.IHJY_scaffold_2000095 Kappaphycus_alvarezii
ASRNTTDHSDHRQKAIRGPWRIEEDRLLIDLVQKYGPRHWSAIATHFPRRSGKQARERWMNQLNPELKKKNWTADEDRII
LRAHASLGNKWSAIANLLPGRTDNSVKNRFNSTLKRAMKER
>Rhodophyta.IHJY_scaffold_2000094 Kappaphycus_alvarezii
ASRNTTDHSDHRQKAIRGPWRIEEDRLLIDLVQKYGPRHWSAIATHFPRRSGKQARERWMNQLNPELKKKNWTADEDRII
LRAHASLGNKWSAIANLLPGRTDNSVKNRFNSTLKRAMKER
>Rhodophyta.IEHF_scaffold_2018262 Dumontia_simplex
VRGPWRIEEDRLLIELVKKYGPRHWSAIATHFPRRTGKQARERWMNQLNPNLKKKNWSPDEDRTILRAHASLGNKWSAIA
NLLPGRTDNSVKNRFNSTLKRAMKEQ
>Rhodophyta.IEHF_scaffold_2017802 Dumontia_simplex
WTPEEDARLVELVKKESATPPSITASKTWSRVAAQLTNRTGKQCRERYLNQLKPGIRRDPWSPEEERILREAHARIGNKW
VAIANQLPGRTDNCVKNHWNSMLRKRMRR
>Rhodophyta.IEHF_scaffold_2017428 Dumontia_simplex
NDSFARGPWTKDEDAALIGLVNAHGPRNWTSLAARMPSRSGKQCRERWLNHLNPHIKKGAWTEAEDGMLVDLHKTIGNRW
SEIAKHLPGRTDNAIKNHWNSTIKRKI
>Rhodophyta.IEHF_scaffold_2003314 Dumontia_simplex
SSASQHSNTPRRRWKEWEDELLIQVVAEHGPTKWNSLARHFPGRNGRQVRLRWMNHLQPSLDKRPWRPEEDQVLLDAHNA
LGNKWALISMRLGGRTDNSVKNRYKSIVRRNARE
>Rhodophyta.IEHF_scaffold_2000727 Dumontia_simplex
KVKGPWRPEEDRILTELVGRLGARRWTVIASHIAGRTGKQARERWLNQLSPDLAKRAWTAEEDSVVMQAHARLGNRWSEI
AKLLEGRTDNATKNRFNTTIRRQISELSSAA
>Rhodophyta.FTRP_scaffold_2010766 Gracilaria_chouae
RPRPQSRHTRAANRRSASWTPEEDAKLRLLVSRYISTPPSITASNTWSRVAQQLPCRTGKQCRERYLNQLRPGIRRDPWT
YEEETILNQVHARLGNKWVAIAKHLPGRTDNCVKNHWNSMLRKR
>Rhodophyta.FTRP_scaffold_2009403 Gracilaria_chouae
RGPWRREEDQLLVQLVSQYGARHWSAIARHIPRRSGKQARERWLNQLDPALKKKNWLATEDRLILREHRRIGNRWSAIAA
LLPGRTDNSVKNRFNSTLKR
>Rhodophyta.FTRP_scaffold_2002786 Gracilaria_chouae
WKEWEDELLMRVVAQHGPTRWNTLARHFPGRNGRQVRLRWMNHLQPSLEKRPWRPEEDRVLMEAHNQLGNKWALISMRLC
GRTDNSVKNRYKSIVRRAAREAKARKQQDRHALP
>Rhodophyta.FTRP_scaffold_2001361 Gracilaria_chouae
RVKGPWRPEEDKILTELVNKLGARRWTLIASHIAGRTGKQARERWLNQLAPHLTKRPWTPEEDRIVMDAHARLGNRWSEI
AKLLKGRTDNATKNRFNTTIRRQ
>Rhodophyta.FTRP_scaffold_2001360 Gracilaria_chouae
RVKGPWRPEEDKILTELVNKLGARRWTLIASHIAGRTGKQARERWLNQLAPHLTKRPWTPEEDRIVMDAHARLGNRWSEI
AKLLKGRTDNATKNRFNTTIRRQ
>Rhodophyta.CKXF_scaffold_2020832 Gymnogongrus_ftabelliformis
WTAEEDARLIDLVKKESAIPPSITASKTWSRVASQLTNRTGKQCRERYLNQLKPGIRRDPWSPDEERILRETHARVGNKW
VTIANQLPGRTDNCVKNHWNSMLRKRQRREAALRA
>Rhodophyta.CKXF_scaffold_2020024 Gymnogongrus_ftabelliformis
KVKGPWRPEEDRILTQLVAKMGPRRWTVIATHIAGRTGKQARERWLNQLSPDLAKRPWTSEEDRIVMQAHARLGNRWSEI
AKLLKGRTDNATKNRFNTTIRRQISELGEA
>Rhodophyta.CKXF_scaffold_2005014 Gymnogongrus_ftabelliformis
SSASQHSNTPRRRWKEWEDQLLMQVVAEHGPTRWNNLARHFPGRNGRQVRLRWMNHLQPSLDKRPWRPEEDAVLLEAHKA
LGNKWALISMRLGGRTDNSVKNRYKSIARRAARE
>Rhodophyta.BWVJ_scaffold_2022760 Betaphycus_gelatinae
WTPEEDAKLVELVKKEASVPPSITASKTWSRVAAQLTNRTGKQCRERYLNQLKPGIRRDPWSPEEEHILREAHARIGNKW
VAIAAQLPGRTDNCVKNHWNSMLRKRQRR
>Rhodophyta.BWVJ_scaffold_2004853 Betaphycus_gelatinae
VRGPWRIEEDRLLIELVQKYGPRHWSAIATHFPRRSGKQARERWMNQLNPELKKKNWTADEDRIILRAHATLGNKWSAIA
NLLPGRTDNSVKNRFNSTLKRAMKERSLTPQNL
>Rhodophyta.BWVJ_scaffold_2004283 Betaphycus_gelatinae
KVKGPWRPEEDKILTDLVSRMGPRRWSVIASHIPGRTGKQARERWLNQLSPDLAKRAWTPEEDRVVMEAHARLGNRWSEI
AKLLKGRTDNATKNRFNTTIRRQISEL
>Rhodophyta.BWVJ_scaffold_2003281 Betaphycus_gelatinae
TVSSSASGRSNTPRRRWKEWEDELLVQVVAEYGPTRWNQLARHFPGRNGRQVRLRWMNHLQPSLDKRPWRPEEDEVLLEA
HRALGNKWALISMRLGGRTDNSVKNRYKSIMRRNARE
>hornworts.WCZB_scaffold_2119440 Phaeoceros_carolinianus
MRIMIKGGVWKNTEDEILKAAVMKYGKNQWARISSLLVRKSAKQCKARWYEWLDPSIKKTEWTREEDEKLLHLAKLMPTQ
WRTIAPIVGRTPAQCLERYEKLLDAACAKDENYEPADDPRKLRPGEIDPNPESKPARPDPVDMDEDEKEMLSEARARLAN
TRGKKAKRKAREKQLEEARRLASLQKRRELKAAGIDVRHRRRKQKGIDYNAEIPFEKKPPPGFFEVSLEDGPVEEPQFPT
TIEELEGKRRADIEAQLRKQDVARNKIAQRQNAPAAVMQVNRLNDPEAVRKRSKLMLPPPQISDRELEEIAKMGYASDLI
TGDEDMGEGSGATRALLSNYSQTPARTGMLPSRTPQRTPGGKGDAIMMEAENLARLRETQTPLFGGENPELHPSDFSGVT
PKKKDLQTPNPIATPLRTPSGSSGATPRIGMTPAKDAALFGMTPKGTPIRDELHINEGMETPSDNLKSEKLRQVELRRNL
RAGLSDLPAPKNEYQIVVPDLPQEEPEVVVDTEEDMSDVLARSRADEAVREAAILRKRSKVLQRGLPRPPPSAMEMLKGT
LLHGEGAPPPVTSMEQADELIRKELLLLLEFDAAKYPLEDTAVKEKKSKGSKSDANGKVQTPAPEVEDFEEDELKQAAEL
IDEEVGILKMAMGHEDAALDDYVEARDACIDDMVYFPNRNGYGLSSVASTSDRLAALQYEFENVKRNMEGETRKAVRLEQ
KLKVLTQGYQVRADNLWRQIESTFKEADTLNTELECFRALHRQEQLAAPQRIESMQDVVDQQKELERKLQLRYENLLVER
EYLKKLIQE
>hornworts.WCZB_scaffold_2116976 Phaeoceros_carolinianus
MKGGSGGALGADDRIKGPWSPEEDIILNRLVEKFGPRNWSLIARGIPGRSGKSCRLRWCNQLNPGVKRKPFTEEEDRAIV
QAHSIHGNKWASIARMLPGRTDNAIKNHWNSTLRRKH
>hornworts.WCZB_scaffold_2016981 Phaeoceros_carolinianus
SVQSKLCPRGHWRPAEDEKLRELVSQYGPQNWNLIAEKLQGRSGKSCRLRWFNQLDPRINRRPFTEEEEEKLLAAHRFHG
NKWAMIARIFPGRTDNAVKNHWHVVMARKFRERSRAYGRRKSQ
>hornworts.WCZB_scaffold_2016217 Phaeoceros_carolinianus
MGRAPCCEKDSVKRGPWTPEEDAKLLACIGQHGTGSWRTLPKKAGLQRCGKSCRLRWTNYLRPDLKHGRFTDHEEQLIVS
LHAALGSRWSLIAAQLPGRTDNDVKNYWNTRLKKKLCEMGIDPITHKPISQLLADL
>hornworts.WCZB_scaffold_2015202 Phaeoceros_carolinianus
SEETDRIKGPWSPEEDLSLQKLVEKHGARNWSLISKGIPGRSGKSCRLRWCNQLSPQVQHRPFTAAEDSAIIHAHGLHGN
KWATIARLLPGRTDNAIKNHWNSTLRRR
>hornworts.WCZB_scaffold_2013356 Phaeoceros_carolinianus
SSGEEDVRKGAWTAEEDDKLRAYIEKHGTGHWRSVGRKAGLQRCGKSCRLRWTNYLRPDIKHGSFTPEEETLIIELHATL
GSRWSLIAAKLPGRTDNDIKNHWNTRLRKKLCDMGIDPVTHKPISELLFNLAGNMAK
>hornworts.WCZB_scaffold_2003077 Phaeoceros_carolinianus
PNIIKGQWTPQEDRYLMELVERHGQQRWSLIATYLTGRIGKQCRERWHNHLRPDIKRDGWNTEEEEALVSAHNKLGNRWA
DIAKLIPGRTENAIKNHWNATMRRK
>hornworts.WCZB_scaffold_2003076 Phaeoceros_carolinianus
PNIIKGQWTPQEDRYLMELVERHGQQRWSLIATYLTGRIGKQCRERWHNHLRPDIKRDGWNTEEEEALVSAHNKLGNRWA
DIAKLIPGRTENAIKNHWNATMRRK
>hornworts.UCRN_scaffold_2053202 Megaceros_tosanus
MRIMIKGGVWKNTEDEILKAAVMKYGKNQWARISSLLVRKSAKQCKARWYEWLDPSIKKTEWTREEDEKLLHLAKLMPTQ
WRTIAPIVGRTPAQCLERYEKLLDAACAKDENYEPADDPRKLRPGEIDPNPESKPARPDPVDMDEDEKEMLSEARARLAN
TRGKKAKRKAREKQLEEARRLASLQKRRELKAAGIDVRHRRRKQKGIDYNSEIPFEKKPPPGFFEVSMEDGPVEKSQFPT
TIEELEGKRRADVEAQLRKQDVARNKIAQRQNAPAAVMQVNRLNDPEAVRKRSKLMLPPPQISDRELEEIAKMGYASDLI
TGDEDSGEGSGATRALLSNYSQTPARTGMLPLRTPQRTPGGKGDAIMMEAENLARLRETQTPLFGGENPELHPSDFSGVT
PKKKDLQTPNPIATPLRTPSGSSGATPRIGMTPAKDSALFGMTPKGTPIRDELHINEGMETPSENAKSEKLRQAELRRNL
RAGLSDLPAPKNEYQIVVPELPQEEPELVVDTDEDMSDVLARSRLEEASKEAALLRKRSKVLQRSLPRPPPSAIEMLKAT
LLHGEGAPPPVTFMEQADELIRKELLLLLEFDAAKYPVEDVTVKEKKSKGSKADANGKAATVPEIDDFEEVILIEAAELI
DEEVGILKMAMGHEDAAVNDYVEARDACIDDMVYFPNRNGYGLSSVASTSDRLAALQYEFENVKRNMEGETRKAVRLEQK
LKVLTQGYQGRADNLWRQIESTFKEADTLNTELECFRALHRQEQLAAPQRIESMQGVVNEHKDMERKLQLRYENLLVERE
YLK
>hornworts.UCRN_scaffold_2052951 Megaceros_tosanus
SEETDRIKGPWSPDEDLSLQKLVEKYGARNWSLISKGIQGRSGKSCRLRWCNQLSPQVQHRPFTANEDTTIIQAHAHHGN
KWATIARLLPGRTDNAIKNHWNSTLRRR
>hornworts.UCRN_scaffold_2052713 Megaceros_tosanus
GTAGALGADDRIKGPWSPEEDIILNGLVEKFGPRNWSLIARGIPGRSGKSCRLRWCNQLNPGVKRKPFTEEEDKAIVAAH
SIHGNKWASIARMLPGRTDNAIKNHWNSTLRRK
>hornworts.UCRN_scaffold_2048739 Megaceros_tosanus
SSGEEDVRKGAWTAEEDDKLRAYIEKHGTGHWRSVGRKAGLQRCGKSCRLRWTNYLRPDIKHGSFTPEEEKLIIELHASQ
GSRWSLIAAKLPGRTDNDIKNHWNTRLRKKLCDMGIDPVTHKPISELLFNLAGNMVK
>hornworts.UCRN_scaffold_2001118 Megaceros_tosanus
RYLMELVEKHGQQCWSLIATYLTGRIGKQCRERWHNHLRPDIKRDGWNTEEEEALVSAHNKLGNRWADIAKLIPGRTENA
IKNHWNATMRRKDLRRKHRKSADGSLESAGIVPRCTILRDYQQKV
>hornworts.UCRN_scaffold_2001117 Megaceros_tosanus
RYLMELVEKHGQQCWSLIATYLTGRIGKQCRERWHNHLRPDIKRDGWNTEEEEALVSAHNKLGNRWADIAKLIPGRTENA
IKNHWNATMRRKDLRRKHRKSADGSLESAGIVPRCTILRDYQQKV
>hornworts.TCBC_scaffold_2020267 Megaceros_vincentianus
GTAGALGADDRIKGPWSPEEDIILNGLVEKFGPRNWSLIARGIPGRSGKSCRLRWCNQLNPGVKRKPFTEEEDKAIVAAH
SIHGNKWASIARMLPGRTDNAIKNHWNSTLRRK
>hornworts.TCBC_scaffold_2018366 Megaceros_vincentianus
MRIMIKGGVWKNTEDEILKAAVMKYGKNQWARISSLLVRKSAKQCKARWYEWLDPSIKKTEWTREEDEKLLHLAKLMPTQ
WRTIAPIVGRTPAQCLERYEKLLDAACAKDENYEPADDPRKLRPGEIDPNPESKPARPDPVDMDEDEKEMLSEARARLAN
TRGKKAKRKAREKQLEEARRLASLQKRRELKAAGIDVRHRRRKQKGIDYNAEIPFEKKPPPGFFEVSMEDGPVEEPQFPT
TIEELEGKRRADVEAQLRKQDVARNKIAQRQNAPAAVMQVNRLNDPEAVRKRSKLMLPPPQISDRELEEYASDLITGDED
LGEGSGATRALLSNYSQTPARTGMLPLRTPQRTPGGKGDAIMMEAENLARLRETQTPLFGGENPELHPSDFSGVTPKKKD
LQTPNPIATPLRTPSGSAGATPRVGMTPAKDSALFGMTPKGTPIRDELHINEGMETPSENAKSEKLRQAELRRNLRAGLS
DLPAPKNEYQIVVPELPQEEPEVVVDTDEDMSDVLARSRAEEASKEAALLRKRSKVLQRSLPRPPPSAIDMLKTTLLHGE
GAPPPVTFMEQADELIRKELLLLLEFDAAKYPLEDITVKDKKTKGSKADANGKVANPVPEVEDFEEVSLTEAAELIDEEV
GILKMAMGHEDAAVDDYVEAQDACVDDMVYFPNRNGYGLSSVASTSDRLAALQYEFENVKRNMEGETRKAVRLEQKLKVL
TQGYQGRADNLWRQIESTFKEADTLNTELECFRALHRQEQLAAPQRIESMQAGVNEHKELERKLQLRYENLLVEREYLKK
LIQDVTI
>hornworts.TCBC_scaffold_2017528 Megaceros_vincentianus
PNIIKGQWTPQEDRYLMELVEKHGQQRWSLIATYLTGRIGKQCRERWHNHLRPDIKRDGWNTEEEEALVSAHNKLGNRWA
DIAKLIPGRTENAIKNHWNATMRRK
>hornworts.TCBC_scaffold_2004476 Megaceros_vincentianus
MGRAPCCEKDSVKRGPWTPEEDAKLLACIGQHGTGSWRTLPKKAGLQRCGKSCRLRWTNYLRPDLKHGRFTDHEEQLIVN
LHAALGSRWSLIAAQLPGRTDNDVKNYWNTRLKKKLCEMGIDPITHKPISQLLADL
>hornworts.TCBC_scaffold_2000583 Megaceros_vincentianus
SEETDRIKGPWSPDEDLSLQKLVEKYGARNWSLISKGIQGRSGKSCRLRWCNQLSPQVQHRPFTANEDMAIIEAHAHHGN
KWATIARLLPGRTDNAIKNHWNSTLRRR
>hornworts.RXRQ_scaffold_2142324 Phaeoceros_carolinianus
VMKYGKNQWARISSLLVRKSAKQCKARWYEWLDPSIKKTEWTREEDEKLLHLAKLMPTQWRTIAPIVGRTPAQCLERYEK
LLDAACAKDENYEPADDPRKLRPGEIDPNPESKPARPDPVDMDEDEKEMLSEARARLANTRGKKAKRKAREKQLEDARRL
ASLQKKRELKAAGIDVRHRRRKQKGIDYNAEIPFEKKPPPGFFEVSQEDGRVEEPQFPTTIEELEGKRRADVEAQLRKQD
VARNKIAQRQNAPAAVMQVNRLNDPEAVRKRSKLMLPPPQISDRELEEIAKMGYASDLITGDEDAEGSSAARALLSNYGQ
TPARTGMVPLRTPQRTPGGKGDAIMMEAENLARLRETQTPLFGGENPELHPSDFSGVTPKKKDLQTPNPIATPLRTPSGS
SGATPRIGMTPAKESTVYGVTPKGTPIRDELHINEGMETPSDTAKSEKVRQAELRRNLRAGLGDLPAPKNEYQIVVPELP
QEEQEVVVEVEEDMSDVLARSRADESAREAALLRKRSKVLQRGLPRPPSSAIDLIRSSLAEGEGAPPPVTFMEQADELIR
RELLLLLEYDAAKYPDEETTAKEKKGKGNKNLGNGKVQAPVPDLPEFEEDQLKEAADLILEEVGVLKKAMGHEDAALDEY
GEAREACLEDLVYFPNRNSYGLFSVASTSDRIAALQHDFEHVKRSMEGETRKAVRLEQKLKLLTQGYQIRADTLWRQIES
TFKEADTLGTELECFRALHRQEQLAAPRRIEAMQEVVDQQKELERSLQFRYGNLLAERERLKMLVDDRAIALKAEQEAAK
AETEAAKAETEAAKAETESAKAEPEAAKAEQESAKVEQGP
>hornworts.RXRQ_scaffold_2141531 Phaeoceros_carolinianus
SVQSKLCPRGHWRPAEDEKLRELVSQYGPQNWNLIAEKLQGRSGKSCRLRWFNQLDPRINRRPFTEEEEEKLLAAHRFHG
NKWAMIARIFPGRTDNAVKNHWHVVMARKFRERSRAYGRRKSQ
>hornworts.RXRQ_scaffold_2141360 Phaeoceros_carolinianus
MRIMIKGGVWKNTEDEILKAAVMKYGKNQWARISSLLVRKSAKQCKARWYEWLDPSIKKTEWTREEDEKLLHLAKLMPTQ
WRTIAPIVGRTPAQCLERYEKLLDAACAKDENYEPADDPRKLRPGEIDPNPESKPARPDPVDMDEDEKEMLSEARARLAN
TRGKKAKRKAREKQLEEARRLASLQKRRELKAAGIDVRHRRRKQKGIDYNAEIPFEKKPPPGFFEVSLEDGPVEEPQFPT
TIEELEGKRRADIEAQLRKQDVARNKIAQRQNAPAAVMQVNRLNDPEAVRKRSKLMLPPPQISDRELEEIAKMGYASDLI
TGDEDMGEGSGATRALLSNYSQTPARTGMLPSRTPQRTPGGKGDAIMMEAENLARLRETQTPLFGGENPELHPSDFSGVT
PKKKDLQTPNPIATPLRTPSGSSGATPRIGMTPAKDSALFGMTPKGTPIRDELHINEGMETPSDNLKSEKLRQVELRRNL
RAGLSDLPAPKNEYQIVVPDLPQEEPEVVVDTEEDMSDVLARSRADEAVREAAILRKRSKVLQRGLPRPPPSAMEMLKGT
LLHGEGAPPPVTSMEQADELIRKELLLLLEFDAAKYPPEDTAVKEKKSKGTKSDANGKVQTPAPEVEDFEEDELKQAAEL
IDEEVGILKMAMGHEDAALDDYAEARDACIDDMVYFPNRNGYGLSSVASTSDRLAALQYEFENVKRNMEGETRKAVRLEQ
KLKVLTQGYQVRADNLWRQIESTFKEADTLNTELECFRALHRQEQLAAPQRIESMQDVVDQQKELERKLQLRYENLLVER
EYLKKLIQERD
>hornworts.RXRQ_scaffold_2025236 Phaeoceros_carolinianus
MGRAPCCEKDSVKRGPWTPEEDAKLMACIGQHGTGSWRTLPKKAGLQRCGKSCRLRWTNYLRPDLKHGRFTDHEEQLIVN
LHAALGSRWSLIAAQLPGRTDNDVKNYWNTRLKKKLCEMGIDPITHKPISQLLADL
>hornworts.RXRQ_scaffold_2021804 Phaeoceros_carolinianus
GMKGGTAAAAGGDDRIKGPWSPDEDAMLNQLVEKVGPRNWSLIARGIPGRSGKSCRLRWCNQLNPGVKRKPFTEEEDRAI
VAAHSIHGNKWAAIARMLPGRTDNAIKNHWNSTLRRKYIGDD
>hornworts.RXRQ_scaffold_2020376 Phaeoceros_carolinianus
SEETDRIKGPWSPEEDLSLQKLVEKHGARNWSLISKGIPGRSGKSCRLRWCNQLSPQVQHRPFTAAEDSAIIHAHGLHGN
KWATIARLLPGRTDNAIKNHWNSTLRRR
>hornworts.RXRQ_scaffold_2020237 Phaeoceros_carolinianus
LSEENDRIKGPWSPEEDSALQKLVEKYGARNWSLISKGIPGRSGKSCRLRWCNQLSPQVQHRPFTPSEDLAIIEAHARHG
NKWATIARLLPGRTDNAIKNHWNSTLRRRYEKSRAEEENSYACKISRDDDEICSVDGRKRSSNEMSNDGSLQEDNGWEVD
SRRLKKLNFGPGSPTASDHSDPTTVLTPQVFRPVPRASAFTSYGPSIAVGKQPPSETSSSSTDPPTSLSLSLPGSSRSRN
DGE
>hornworts.RXRQ_scaffold_2018182 Phaeoceros_carolinianus
PNIIKGQWTPQEDRYLMELVERHGQQRWSLIATYLTGRIGKQCRERWHNHLRPDIKRDGWNTEEEEALVSAHNKLGNRWA
DIAKLIPGRTENAIKNHWNATMRRK
>hornworts.RXRQ_scaffold_2018181 Phaeoceros_carolinianus
PNIIKGQWTPQEDRYLMELVERHGQQRWSLIATYLTGRIGKQCRERWHNHLRPDIKRDGWNTEEEEALVSAHNKLGNRWA
DIAKLIPGRTENAIKNHWNATMRRK
>hornworts.RXRQ_scaffold_2015753 Phaeoceros_carolinianus
SSGEEDVRKGAWTAEEDDKLRAYIEKYGTGHWRSVGRKAGLQRCGKSCRLRWTNYLRPDIKHGSFTPEEETLIIELHATL
GSRWSLIAAKLPGRTDNDIKNHWNTRLRKKLCDMGIDPVTHKPISELLFNLAGNMAKS
>hornworts.RXRQ_scaffold_2015752 Phaeoceros_carolinianus
SSGEEDVRKGAWTAEEDDKLRAYIEKNGTGHWRSVGRKAGLQRCGKSCRLRWTNYLRPDIKHGSFTPEEEKLIIELHSSL
GSRWSLIAAKLPGRTDNDIKNHWNTRLRKKLVDMGIDPVTHKPISELLINLAGNMANCKSGS
>hornworts.RXRQ_scaffold_2013970 Phaeoceros_carolinianus
MGRHSCCHKQKLKKGLWSPEEDDKLVRYITKHGHGCWSAVPKQAGLLRCGKSCRLRWINYLRPDLKRGVFSAAEEKLIID
LHAVLGNRWSQIATQLPGRTDNEIKNFWNSCIKKKLRQVGIDPNTHK
>hornworts.RXRQ_scaffold_2013966 Phaeoceros_carolinianus
MGRHSCCHKQKLKKGLWSPEEDDKLVRYITKHGHGCWSAVPKQAGLLRCGKSCRLRWINYLRPDLKRGVFSASEEKLIID
LHAVLGNRWSQIATQLPGRTDNEIKNFWNSCIKKKLKQVGIDPNTHK
>hornworts.RXRQ_scaffold_2007159 Phaeoceros_carolinianus
MGRTPCCDKDLGLKKGPWTPDEDQILVDYIRRHGTHGSWRALPKNAGLLRCGKSCRLRWTNYLRPDIKRGNFSLEEEQLI
ISLHAVLGNRWSAIAAHLPGRTDNEIKNFWNTHLKKR
>hornworts.RXRQ_scaffold_2007158 Phaeoceros_carolinianus
MGRTPCCDKDLGLKKGPWTPDEDQILVDFIRRNGTHGSWRALPKQAGLLRCGKSCRLRWTNYLRPDIKRGNFSIEEEQMI
ISLHAVLGNRWSAIAAHLPGRTDNEIKNFWNTHLKKR
>hornworts.RXRQ_scaffold_2006456 Phaeoceros_carolinianus
DMDRIKGPWSPEEDEALQRLVQKHGARNWSLISKSIPGRSGKSCRLRWCNQLSPQVEHRPFTPDEDETILRAHSRFGNKW
ATIARLLSGRTDNAIKNHWNSTLKRKYSAASSATVAPIDDLDLDLLHPSALDLSRPLKRSSSDGFKCPSPGSPSGSDLSE
SSHHSNPIAAVPTPAPVCSSQPSTSFVYRPVPRQGGVVLPPTMPLPLSPPPPVASSSDDDSSASLNLSLSLPGLDKSSDQ
YQAPTTVSVSPPVPVPVPVPVPVPVPVP
>hornworts.RXRQ_scaffold_2006455 Phaeoceros_carolinianus
DMDRIKGPWSPEEDEALQRLVQKHGARNWSLISKSIPGRSGKSCRLRWCNQLSPQVEHRPFTPDEDETILRAHSRFGNKW
ATIARLLSGRTDNAIKNHWNSTLKRKYSAASSATVAPIDDLDLDLLHPSALDLSRPLKRSSSDGFKCPSPGSPSGSDLSE
SSHHSNPIAAVPTPAPVCSSQPSTSFVYRPVPRQGGVVLPPTMPLPLSPPPPVASSSDDDSSASLNLSLSLPGLDKSSDQ
YQAPTTVSVSPPVPVPVPVPVASVPSLPSAVPVPLVHVAPVQSMPVPLQAASGFALGPELKAVVQEMVREEVKNYFQANK
MVSPNLCMAATDGVHNAVLKKLGFAKIE
>hornworts.IQJU_scaffold_2002941 Anthoceros_formosae
WTVKEDELLKSLIAEHGTSKWSRIAAKIGTKTNRQCRRRWQAVLNFQGNKGSWTAEEDAKLMEGHRKFGNRWTDIARLVP
GRTDNAVKNRYSAL
>hornworts.FAJB_scaffold_2056926 Paraphymatoceros_hallii
SLSEETDRIKGPWSPEEDLSLQKLVEKYGARNWSLISKGIPGRSGKSCRLRWCNQLSPQVQHRPFTPAEDSAIIHAHALH
GNKWATIARLLPGRTDNAIKNHWNSTLRRRYLAEKSRVEEESSYICKMPRDDEEICSVDGRKRSSNEMSNDGSLQEDNGW
EVDSRRLKKLNFGPGSPTASDHSDPTTVLLTPQVLRPVPRPSAFSTYGPSNAASKQPQPQPQSETSSSSTDPPTSLSLSL
PGS
>hornworts.FAJB_scaffold_2055259 Paraphymatoceros_hallii
MGRAPCCEKDSVKRGPWTPEEDAKLLACIGQHGTGSWRTLPKKAGLQRCGKSCRLRWTNYLRPDLKHGRFSDHEEQLIVS
LHAALGSRWSLIAAQLPGRTDNDVKNYWNTRLKKKLCEMGIDPITHKPISQLLADL
>hornworts.FAJB_scaffold_2052224 Paraphymatoceros_hallii
QEDELLRELVKRHGTKKWHIISAKMHKKTPRECRKRWRTYLHLCMNKSSWSAEEDHLLLEGHNVYGNRWTEIAKMVPGRT
DNAVKNRYNALCKKRSNRSAKPVSATASEPPDEGDLTRELKRSKK
>hornworts.FAJB_scaffold_2012434 Paraphymatoceros_hallii
SSGEEDVRKGAWTAEEDDKLRAYIEKHGTGHWRSVGRKAGLQRCGKSCRLRWTNYLRPDIKHGSFTPEEEKLIIELHATL
GSRWSLIAAKLPGRTDNDIKNHWNTRLRKKLCDMGIDPVTHKPISELLFNLAGNMAK
>hornworts.FAJB_scaffold_2012184 Paraphymatoceros_hallii
AGDDRIKGPWSPEEDIILNRLVEKFGPRNWSLIARGIPGRSGKSCRLRWCNQLNPGVKRKPFTEEEDRAIVQAHSIHGNK
WASIARMLPGRTDNAIKNHWNSTLRRKY
>hornworts.FAJB_scaffold_2011427 Paraphymatoceros_hallii
SVQSKLCPRGHWRPAEDEKLRELVSQYGPQNWNLIAEKLQGRSGKSCRLRWFNQLDPRINRRPFTEEEEEKLLAAHRFHG
NKWAMIARIFPGRTDNAVKNHWHVVMARKFRERSRAYGRRKSQ
>hornworts.FAJB_scaffold_2010123 Paraphymatoceros_hallii
PNIIKGQWTPQEDRYLMELVERHGQQRWSLIATYLTGRIGKQCRERWHNHLRPDIKRDGWNTEEEGALVSAHNKLGNRWA
DIAKLIPGRTENAIKNHWNATMRRK
>hornworts.FAJB_scaffold_2010122 Paraphymatoceros_hallii
PNIIKGQWTPQEDRYLMELVERHGQQRWSLIATYLTGRIGKQCRERWHNHLRPDIKRDGWNTEEEGALVSAHNKLGNRWA
DIAKLIPGRTENAIKNHWNATMRRK
>hornworts.FAJB_scaffold_2008039 Paraphymatoceros_hallii
MRIMIKGGVWKNTEDEILKAAVMKYGKNQWARISSLLVRKSAKQCKARWYEWLDPSIKKTEWTREEDEKLLHLAKLMPTQ
WRTIAPIVGRTPAQCLERYEKLLDAACAKDENYEPADDPRKLRPGEIDPNPESKPARPDPVDMDEDEKEMLSEARARLAN
TRGKKAKRKAREKQLEEARRLASLQKRRELKAAGIDVRHRRRKQKGIDYNAEIPFEKKPPPGFFEVSLEDGPVEEPQFPT
TIEELEGKRRADIEAQLRKQDVARNKIAQRQNAPAAVMQVNRLNDPEAVRKRSKLMLPPPQISDRELEEIAKMGYASDLI
TGDEDMGEGSGATRALLSNYNQTPARTGMLPLRTPQRTPGGKGDAIMMEAENLARLRETQTPLFGGENPELHPSDFSGVT
PKKKDVQTPNPIATPLRTPSGSSGATPRIGMTPAKDSALFGMTPKGTPIRDELHINEGMETPSENVKSEKLRQVELRRNL
RAGLNDLPAPKNEYQIVVPELPQEEPEVVVETEEDMSDVLGRSRADEAVKEAAMLRKRSKVLQRSLPRPPPSAMEMLKST
LLHGEGAPPPVTFMEQADELIRKEVLRLLEFDAAKHPLEDMAVKEKKSKGTKSDANGKVQTPVPEVEDFEEDELKQAAEL
IDEEVGILKMAMGHEDAALDDYVEARDACIDDMVYFPNRNGYGLSSVASTSDRLAALQYEFENVKRNMEGETRKAVRLEQ
KLKVLTQGYQGRADNLWRQIESTFKEADTLNTELECFRALHRQEQLAAPQRIESMQDVVDQQKELERKLQLRYENLLVER
EYLKKLIQEH
>hornworts.DXOU_scaffold_2032292 Nothoceros_aenigmaticus
APCCEKDSVKRGPWTPEEDAKLLACIGQHGTGSWRTLPKKAGLQRCGKSCRLRWTNYLRPDLKHGRFTDHEEQLIVNLHA
ALGSRWSLIAAQLPGRTDNDVKNYWNTRLKKKLCEMGIDPITHKPISQLLADL
>hornworts.DXOU_scaffold_2006400 Nothoceros_aenigmaticus
MRIMIKGGVWKNTEDEILKAAVMKYGKNQWARISSLLVRKSAKQCKARWYEWLDPSIKKTEWTREEDEKLLHLAKLMPTQ
WRTIAPIVGRTPAQCLERYEKLLDAACAKDENYEPADDPRKLRPGEIDPNPESKPARPDPVDMDEDEKEMLSEARARLAN
TRGKKAKRKAREKQLEEARRLASLQKRRELKAAGIDVRHRRRKQKGIDYNAEIPFEKKPPPGFFEVSMEDGPVEEPQFPT
TIEELEGKRRADVEAQLRKQDVARNKIAQRQNAPAAVMQVNRLNDPEAVRKRSKLMLPPPQISDRELEEIAKMGYASDLI
TGDEDLGEGSGATRALLSNYSQTPARAGMLPLRTPQRTPGGKGDAIMMEAENLARLRETQTPLFGGENPELHPSDFSGVT
PKKKDLQTPNPIATPLRTPSGSAGATPRVGMTPAKDSALFGMTPKGTPIRDELHINEGMETPSENAKSEKLRQAELRRNL
RAGLSDLPAPKNEYQIVVPELPQEEPEVVVDTDEDMSDVLARSRAEEASKEAALLRRRSKVLQRSLPRPPPSAIDMLKIT
LLHGEGAPPPVTFMEQADELIRKELLLLLEFDAAKYPLEDITVKDKKTKGSKADANGKVANPVPEVEDFEEVSLTEELID
EEVGILKMAMGHEDAAVDDYVEAQDACVDDMVYFPNRNGYGLSSVASTSDRLAALQYEFENVKRNMEGETRKAVRLEQKL
KVLTQGYQGRADNLWRQIESTFKEADTLNTELECFRALHRQEQLAAPQRIESMQAGVNEHKELERKLQLRYENLVVEREY
LKKLIQDVKI
>hornworts.DXOU_scaffold_2003748 Nothoceros_aenigmaticus
TAQRSSLSEETDRIKGPWSPDEDLSLQKLVEKYGARNWSLISKGIQGRSGKSCRLRWCNQLSPQVQHRPFTANEDMAIIE
AHAHHGNKWATIARLLPGRTDNAIKNHWNSTLRRR
>hornworts.DXOU_scaffold_2001860 Nothoceros_aenigmaticus
PNIIKGQWTPQEDRYLMELVEKHGQQRWSLIATYLTGRIGKQCRERWHNHLRPDIKRDGWNTEEEEALVSAHNKLGNRWA
DIAKLIPGRTENAIKNHWNATMRRK
>Glaucophyte.YTYU_scaffold_2031344 Cyanophora_paradoxa
IKQPVRRVKVGWSPEEDNLLFDLVHRLGTKSWCVVASELEKHLGTQRTGKQARERFLNHLSPEISKTAWTAEEDRLLIAL
HNQYGNKWAEISRRMPGRSDNNIKNRWNSALRR
>Glaucophyte.YTYU_scaffold_2028516 Cyanophora_paradoxa
DVQCLHRWQKVLNPVLVKGPWTKEEDETVISLVRQYGAKKWSEIAKHLPGRIGKQCRERWHNHLNPDIRKGEWTKEEEEH
LMRLHSEMGNKWAEIAKHLPGRTDNAIKNHWNSTLRKRL
>Glaucophyte.YTYU_scaffold_2006074 Cyanophora_paradoxa
KGQWRPEEDACLLDLVNRLGPRSWSSIASDLQSMVPTTCRTGKQCRERYLNHLDPSIRKDPWTSDEDALLLKLHAELGNR
WADIAKMLPGRSDNACKNRWNSTLKRQMPE
>Glaucophyte.YTYU_scaffold_2005017 Cyanophora_paradoxa
MRIVIKGGIWKNTEDEILKAAVMKYGKNQWARISSLLVRKSAKQCKARWYEWLDPSIKKTEWTREEEEKLLHLAKLMPNQ
WRTIAPIVGRTAAQCLEHYEKLLDAAQGKEDGETDDPRRLRPGEIDPHPETKPARPDPVDMDEDEKEMLSEARARERQLE
EARRLAALQKRRELKAAGIRFGPDRRRPEGVDYLREIPFEKRPAPGFYDADADPKERVADLSFVNKTLEELEGKRRADQE
ARLRRQDARKAKQKKEMDLPAALAQINKMNDPEGLRKRTKLSLPEPQISEQELEEIAKISAGGSSVPAEVAGGAAATKGL
LASYQQTPVNMPMRTPRTAAGGDTILQEAQNL
>Glaucophyte.YTYU_scaffold_2004970 Cyanophora_paradoxa
WTPEEDDKLRELVAQHGTKDWVLISQLLGGCRKSKQVRERFINHVDPSVRKDPWTEEEDRLIATLQAKLGNSWVQIARYL
PGRSDNSVKNRWNSSIKKRLQNGELKAGAMP
>Glaucophyte.YTYU_scaffold_2002381 Cyanophora_paradoxa
KKYWTKEEDEILVKLVSDQGEKKWASIAKEMPGRTSNQLRTRYYNYLAPGLKNGPWTQAEDEVFLKCYQQYGRRWRQIAR
NLPGRSEMSI
>Glaucophyte.QFND_scaffold_2035294 Cyanophora_paradoxa
KGQWRPEEDACLLDLVNRLGPRSWSSIASDLQSMVPTTCRTGKQCRERYLNHLDPSIRKDPWTSDEDALLLKLHAELGNR
WADIAKMLPGRSDNACKNRWNSTLKRQMPE
>Glaucophyte.QFND_scaffold_2033579 Cyanophora_paradoxa
IKQPVRRVKVGWSPEEDNLLFDLVHRLGTKSWCVVASELEKHLGTQRTGKQARERFLNHLSPEISKTAWTAEEDRLLIAL
HNQYGNKWAEISRRMPGRSDNNIKNRWNSALRR
>Glaucophyte.QFND_scaffold_2032538 Cyanophora_paradoxa
TWTPEEDEKLRDLVAIHGTKDWVLITRLLGVRRKSKQVRERFLNHVDPSIRKVPWTPQEDELIATLQAKYGNVWVRIARQ
LPGRSENGVKNRWNSSIKKRLPCSYTRAVRQKRARASKTYKTSNLGREGDHVDSPAAAES
>Glaucophyte.QFND_scaffold_2031715 Cyanophora_paradoxa
MRIVIKGGIWKNTEDEILKAAVMKYGKNQWARISSLLVRKSAKQCKARWYEWLDPSIKKTEWTREEEEKLLHLAKLMPNQ
WRTIAPIVGRTAAQCLEHYEKLLDAAQGKEDGETDDPRRLRPGEIDPHPETKPA
>Glaucophyte.QFND_scaffold_2007306 Cyanophora_paradoxa
KKYWTKEEDEILVKLVSDQGEKKWASIAKEMPGRTSNQLRTRYYNYLAPGLKNGPWTQAEDEVFLKCYQQYGRRWRQIAR
NLPGRSEMSI
>Glaucophyte.QFND_scaffold_2004981 Cyanophora_paradoxa
[truncated: 1,231 more rows]

## Sheet: Supplementary file2
>Pp2_37040V_.
KGPWTPDEDQKLLAYIQNHGHGSWRSLPLNAGLQRCGKSCRLRWTNYLRPDIKRGRFSQEEDQMIVHLHAILGNRWSAIASHLPRRTDNEIKNYWNTHLKKR
>Pp11_5420V_.
KGPWTPDEDQKLVAYIQQHGHGSWRSLPINAGLQRCGKSCRLRWTNYLRPDIKRGRFSHEEDQMIVHLHAILGNRWSAIASHLPRRTDNEIKNYWNTHLKKR
>Pp1_4970V3_.
KGPWTPDEDQKLVAYIQKHGHGSWRSLPLHAGLQRCGKSCRLRWTNYLRPDIKRGRFSQEEDQMIVHLHAILGNRWSAIASHLPRRTDNEIKNYWNTHLRKR
>Pp7_23450V_.
KGPWTPNEDQKLVAYIQNHGHGSWRSLPLNAGLQRCGKSCRLRWTNYLRPDIKRGRFSQDEDQMIIHLHAILGNRWSAIASHLPRRTDNEIKNYWNTHLKKR
>Pp7_23490V_.
KGPWTPDEDRKLVAYIQEHGHGSWRALPKNAGLMRCGKSCRLRWTNYLRPDIKRGRFSEAEDQMIVHLHSILGNRWSTIAAHLPGRTDNEIKNYWNTYLKKR
>Pp11_5410V_.
KGPWTTDEDRKLVAYIQEHGHGSWRVLPKNAGLTRCGKSCRLRWTNYLRPDIKRGRFSEAEDQTIVHLHSVLGNRWSTIAAHLPGRTDNEIKNYWNTHVKKR
>Pp25_3170V_.
KGPWTPDEDQKLVAYIQEHGHGSWRALPEKAGLARCGKSCRLRWTNYLRPDIKRGRFSHEEDQMIIQLHAILGNRWSAIAGHLPQRTDNEIKNYWNTHLKKR
>Pp16_10020_.
KGPWTPEEDQKLVAYIQEHGHGSWRELPEKAGLARCGKSCRLRWTNYLRPDIKRGRFSHEEDQKIIQLHAILGNRWSAIAGHLPQRTDNEIKNYWNTHLKKR
>Pp16_9970V_.
KGPWTPEEDQKLVDYIQRFGHGSWRALPKHAGLSRCGKSCRLRWTNYLRPDIKRGQFSFEEEQVIIHLHGLLGNRWSAIAAYLPGRTDNEIKNHWNTHLKKR
>Pp6_9970V3_.
KGPWTPDEDQKLVTYIQRNGHGSWRALPKHAGLLRCGKSCRLRWTNYLRPDIKRGRFSFEEEQVIIHLHGILGNRWSAIAAHLPGRTDNEIKNYWNTHLRKR
>Mp0096s005_.
KGPWTPDEDQKLVAYIQRHGHGSWRALPKHAGLLRCGKSCRLRWTNYLRPDIKRGRFSLDEEQLIIHLHAILGNRWSAIAAHLAGRTDNEIKNYWNTHLKKR
>Sp0001s023_.
KGPWTPDEDQKLVDYIASYGHGSWRALPKQAGLLRCGKSCRLRWTNYLRPDIKRGRFSLEEEQMIIHLHAILGNRWSAIAAHLPGRTDNEIKNYWNTHLKKR
>Sp0101s004_.
KGAWTPEEDQKLLAYIQSHGHGSWRALPKQAGLLRCGKSCRLRWTNYLRPDIKRGRFSLEEEQVISHLHAILGNRWSAIATHLPGRTDNEIKNYWNTHLKKR
>AT3G02940._.
KGPWTPEEDQKLINHIRKHGHGSWRALPKQAGLNRCGKSCRLRWTNYLRPDIKRGNFTAEEEQTIINLHSLLGNKWSSIAGHLPGRTDNEIKNYWNTHIRKK
>AT5G16770._.
KGPWTQEEDDKLIDHIQKHGHGSWRALPKQAGLNRCGKSCRLRWTNYLRPDIKRGNFTEEEEQTIINLHSLLGNKWSSIAGNLPGRTDNEIKNYWNTHLRKK
>Os04g50680_.
KGPWTEEEDRALVEHIKKQGHGSWRGLPRAAGLNRCGKSCRLRWTNYLRPDIRRGNFSDDEERLIIRLHAALGNKWSTIATHLDGRTDNEIKNYWNTHIKKK
>Os06g02250_.
KGPWTPEEDKLLVEYIGKNGHGSWRRLPKLAGLNRCGKSCRLRWTNYLRPDIKRGGFSDDEERLIIHLHATLGNKWSSIATKLKGRTDNEIKNYWNTHLRKK
>AT4G17785._.
KGPWLPEEDDKLTAYINENGYGNWRSLPKLAGLNRCGKSCRLRWMNYLRPDIRRGKFSDGEESTIVRLHALLGNKWSKIAGHLPGRTDNEIKNYWNTHMRKK
>AT5G10280._.
KGPWTPDEDEKLVNYVQKHGHSSWRALPKLAGLNRCGKSCRLRWTNYLRPDIKRGRFSPDEEQTILNLHSVLGNKWSTIANQLPGRTDNEIKNFWNTHLKKK
>AT5G65230._.
KGPWLPEEDDKLINYIHKHGHSSWSALPKLAGLNRCGKSCRLRWTNYLRPDIKRGKFSAEEEETILNLHAVLGNKWSMIASHLPGRTDNEIKNFWNTHLKKK
>Os08g37970_.
KGPWTPEEDEKLLHYIQKNGHGSWRTLPRLAGLNRCGKSCRLRWTNYLRPDIKRGKFSQEEEQTILHLHSILGNKWSAIATHLPGRTDNEIKNFWNTHLKKR
>Am038.125_.
KGPWTPEEDQKLVNYIKKQGHGSWRALPKHAGLNRCGKSCRLRWTNYLRPDIKRGKFSSEEEQTILHLHSILGNKWSAIATHLPGRTDNEIKNFWNTHLKKK
>Os06g11780_.
KGPWTPEEDEKLMSYIQKHGHASWRVLPELAGLNRCGKSCRLRWTNYLKPDIKRGNFSREEEQTILQLHSILGNKWSAIAKHLPGRTDNEIKNFWNTHLRKK
>Os02g51799_.
KGPWTTEEDEKLMEYIQKNGHGSWRALPKLAGLNRCGKSCRLRWTNYLRPDIKRGKFTSAEKDTILQLHAVLGNKWSAIAKHLPGRTDNEIKNYWNTHLKKD
>AT1G34670._.
KGPWTPEEDQKLIDYIHKHGHGSWRALPKLADLNRCGKSCRLRWTNYLRPDIKRGKFSAEEEQTILHLHSILGNKWSAIATHLQGRTDNEIKNFWNTHLKKK
>Os03g27090_.
KGPWTREEDEKLVAYVDQHGHGSWRSLPKRAGLNRCCKSCRLRWINYLRPDIKRGNFTPEEEQAIITLHSVLGNKWSTIATRLPGRTDNEIKNYWNTRLKKR
>Am003.458_.
KGPWTPEEDQKLIDYIKKHGHGSWRTLPKSAGLSRCGKSCRLRWTNYLRPDIKRGRFSFEEEETIIQLHSILGNKWSAIAARLPGRTDNEIKNYWNTHIRKR
>Os07g37210_.
KGPWTPEEDEKLIAYIKEHGQGNWRTLPKNAGLSRCGKSCRLRWTNYLRPDIKRGRFSFEEEEAIIQLHSILGNKWSAIAARLPGRTDNEIKNYWNTHIRKR
>AT4G28110._.
KGPWTAEEDQKLIDYIRFHGPGNWRTLPKNAGLHRCGKSCRLRWTNYLRPDIKRGRFSFEEEETIIQLHSVMGNKWSAIAARLPGRTDNEIKNHWNTHIRKR
>AT4G05100._.
KGPWTPEEDQKLIDYINIHGYGNWRTLPKNAGLQRCGKSCRLRWTNYLRPDIKRGRFSFEEEETIIQLHSIMGNKWSAIAARLPGRTDNEIKNYWNTHIRKR
>AT4G21440._.
KGPWTSEEDQKLVDYIQKHGYGNWRTLPKNAGLQRCGKSCRLRWTNYLRPDIKRGRFSFEEEETIIQLHSFLGNKWSAIAARLPGRTDNEIKNFWNTHIRKK
>AT5G54230._.
KGPWTPEEDEKLVGYIQTHGPGKWRTLPKNAGLKRCGKSCRLRWTNYLRPDIKRGEFSLQEEETIIQLHRLLGNKWSAIAIHLPGRTDNEIKNYWNTHIKKK
>AT5G07700._.
KGAWTTEEDKKLISYIHDHGEGGWRDIPEKAGLKRCGKSCRLRWTNYLKPDIKRGEFSYEEEQIIIMLHASRGNKWSVIARHLPKRTDNEVKNYWNTHLKKR
>AT5G07690._.
KGAWTAEEDKKLISYIHEHGEGGWRDIPQKAGLKRCGKSCRLRWANYLKPDIKRGEFSYEEEQIIIMLHASRGNKWSVIARHLPKRTDNEIKNYWNTHLKKL
>AT5G61420._.
KGAWTTEEDKKLISYIHDHGEGGWRDIPQKAGLKRCGKSCRLRWTNYLKPEIKRGEFSSEEEQIIIMLHASRGNKWSVIARHLPRRTDNEIKNYWNTHLKKR
>AT1G18570._.
KGAWTPEEDQKLLSYLNRHGEGGWRTLPEKAGLKRCGKSCRLRWANYLRPDIKRGEFTEDEERSIISLHALHGNKWSAIARGLPGRTDNEIKNYWNTHIKKR
>AT1G74080._.
KGAWTQEEDQKLIAYVQRHGEGGWRTLPDKAGLKRCGKSCRLRWANYLRPDIKRGEFSQDEEDSIINLHAIHGNKWSAIARKIPRRTDNEIKNHWNTHIKKC
>AT5G60890._.
KGAWTPEEDQKLIAYLHLHGEGGWRTLPEKAGLKRCGKSCRLRWANYLRPDIKRGEFSPEEDDTIIKLHALKGNKWAAIATSLAGRTDNEIKNYWNTNLKKR
>AT3G01140._.
KGPWTPEEDQKLLAYIEEHGHGSWRSLPEKAGLQRCGKSCRLRWTNYLRPDIKRGKFTVQEEQTIIQLHALLGNRWSAIATHLPKRTDNEIKNYWNTHLKKR
>AT5G15310._.
KGPWTPEEDQKLLAYIEEHGHGSWRSLPEKAGLHRCGKSCRLRWTNYLRPDIKRGKFNLQEEQTIIQLHALLGNRWSAIATHLPKRTDNEIKNYWNTHLKKR
>Os02g36890_.
KGPWTPEEDQKLLAYIEQHGHGCWRSLPTKAGLRRCGKSCRLRWTNYLRPDIKRGKFTLQEEQTIIQLHALLGNRWSAIATHLPKRTDNEIKNYWNTHLKKR
>Os04g38740_.
KGPWTPEEDQKLLAYIEQHGHGCWRSLPSKAGLQRCGKSCRLRWTNYLRPDIKRGKFSLQEEQTIIQLHALLGNRWSAIATHLPKRTDNEIKNYWNTHLKKR
>Am010.533_.
KGPWTPEEDQKLLAYIEEHGHGSWRALPVKAGLLRCGKSCRLRWTNYLRPDIKRGKFSLQEEQTIIQLHALLGNRWSAIATHLPRRTDNEIKNYWNTHLKKR
>Os08g33660_.
KGPWTPEEDQKLLAYIEEHGHGSWRALPSKAGLQRCGKSCRLRWTNYLRPDIKRGKFSLQEEQTIIQLHALLGNRWSAIATHLPKRTDNEIKNYWNTHLKKR
>Os02g42870_.
KGPWTPEEDKLLVDYIQANGHGSWRLLPKLAGLNRCGKSCRLRWTNYLRPDIKRGPFTAEEQKSIVQLHGIVGNKWSMIAAQLPGRTDNEIKNYWNTHLKKQ
>Os04g45060_.
KGPWTPDEDKLLVDYVQANGSGNWRLLPKLAGLNRCGKSCRLRWTNYLRPDIKRGPFTPEEHKSILQLHAIVGNKWSMIAAQLPGRTDNEIKNYWNTNVKKQ
>AT3G61250._.
KGPWTPEEDEVLVAHIKKNGHGSWRTLPKLAGLLRCGKSCRLRWTNYLRPDIKRGPFTADEEKLVIQLHAILGNRWAAIAAQLPGRTDNEIKNLWNTHLKKR
>AT1G18710._.
KGEWTAEEDQKLGAYINEHGVCDWRSLPKRAGLQRCGKSCRLRWLNYLKPGIRRGKFTPQEEEEIIQLHAVLGNRWAAMAKKMQNRTDNDIKNHWNSCLKKR
>AT1G74430._.
KGEWTAEEDRKLVVYINEHGLGEWGSLPKRAGLQRCGKSCRLRWLNYLRPGIKRGKFTPQEEEEIIKYHALLGNRWAAIAKQMPNRTDNDIKNHWNSCLKKR
>AT3G28470._.
KGLWTEEEDAKILAYVAIHGVGNWSLIPKKAGLNRCGKSCRLRWTNYLRPDLKHDSFSTQEEELIIECHRAIGSRWSSIARKLPGRTDNDVKNHWNTKLKKK
>Am133.30_.
KGPWTPEEDAKILAYISGHGTGNWTAVPKKAGLKRCGKSCRLRWTNYLRPDLKHDRFTPQEEDLIVSLHAAIGSRWSLIAAHLPGRTDNDIKNYWNTKLRKK
>Os03g18480_.
KGPWTAEEDAKLLAYTSTHGTGNWTSVPQRAGLKRCGKSCRLRYTNYLRPNLKHENFTQEEEELIVTLHAMLGSRWSLIANQLPGRTDNDVKNYWNTKLSKK
>Pp12_17180_.
KGAWAAEEDEKLRKYVETHGTGHWRSVGKKAGLQRCGKSCRLRWTNYLRPDIRHGSFDPEEEDLIVKLHAAHGSRWSLIAAQMPGRTDNDIKNHWNTRLKKK
>Pp3_19360V_.
KGAWAAEEDEKLRKYVETYGTGHWRSVGKKAGLQRCGKSCRLRWTNYLRPDIRHGSFTQEEENLIVKLHAAHGSRWSLIAAQMPGRTDNDIKNHWNTRLKKK
>Pp4_12510V_.
KGAWAAEEDEKLRKYVETYGTGHWRSVGKKAGLRRCGKSCRLRWTNYLRPDIRHGSFTPQEEDLIVKLHAAHGSRWSLIAAQMPGRTDNDIKNHWNTRLKKK
>Pp1_42920V_.
KGAWGADEDEKLRKYVEKYGTGHWRSVGKKAGLQRCGKSCRLRWTNYLRPDIRHGSFSEEEEDLIVKLHTSHGSRWSLIAAQLPGRTDNDIKNHWNTRLKKK
>Pp10_12410_.
KGAWTAEEDEKLRKHVETYGTGHWRSVGKLAGLQRCGKSCRLRWTNYLRPDIRHGSFSSEEENLIVKLHEAHGSRWSLIAAQMPGRTDNDIKNHWNTRLKKK
>Sp0177s001_.
KGAWTAEEDEKLRIYVETYGTGHWRSVGKKAGLQRCGKSCRLRWTNYLRPDIRHGSFTADEEDLIVKLHATHGSRWSLIAAKMPGRTDNDIKNHWNTRLKKK
>Sp0010s020_.
KGAWTAEEDEKLRLYVEINGTGHWRSVGKKAGLQRCGKSCRLRWTNYLRPDIRHGSFSSAEEDLIVKLHASHGSRWSLIAAKMPGRTDNDIKNHWNTRLKKK
>Sp0063s000_.
KGAWTAEEDEKLRVYVETNGTGHWRSVGKKAGLLRCGKSCRLRWTNYLRPDIRHGSFTSDEEDLIVKLHATHGSRWSLIAAKMPGRTDNDIKNHWNTRLKKK
>Sp0015s007_.
KGAWTAEEDNKLRAYVEANGTGHWRSVGKKAGLQRCGKSCRLRWTNYLRPDIRHGSFTSDEEELIIELHATHGSRWSLIAAKMPGRTDNDIKNHWNTRLKKR
>Sp0041s008_.
RGAWTAEEDEKLRAYVGSHGTGHWRSVGRKAGLQRCGKSCRLRWTNYLRPNIRHGSFTPYEEDLIVKLHSSLGSRWSLIAARMPGRTDNDIKNHWNTRLKKK
>Sp0250s001_.
RGAWTAEEDEKLLAYVGSHGTGHWRSVGRKAGLQRCGKSCRLRWTNYLRPNIRHGSFTPDEEDLIVKLHSSLGSRWSLIAAKMPGRTDNDIKNHWNTRLKKK
>Sp0045s009_.
RGAWTAEEDEKLRAYVAAHGTGHWRSVGRKAGLQRCGKSCRLRWTNYLRPNIRHGSFTPDEEDLIVKLHSSLGSRWSLIAAKMPGRTDNDIKNHWNTRLKKK
>Mp0024s009_.
KGAWTTEEDEKLRKYIEAHGTGHWRSVGRKAGLQRCGKSCRLRWTNYLRPDIKHGNFSPEEEKLIVDLHASFGSRWSLIAARLPGRTDNDIKNHWNTRLKKK
>Sp0030s000_.
RGPWAPEEDTKLLAHIRQHGTGSWRTLPKKAGLRRCGKSCRLRWTNYLRPDLKHGHFTDREEQLIVNLHAALGSRWSLIAAQLPGRTDNDVKNYWNTRLKKK
>Pp1_21610V_.
RGPWTPEEDDKLVTWIAQYGAGSWRTLPKRAGLRRCGKSCRLRWTNYLRPDLKHGRFSEYEEQLIVHLHATLGSRWSLIAAQLPGRTDNDVKNYWNSRLKRK
>Pp17_19780_.
RGPWTPEEDAKLLACIAQHGTGSWRTLPKKAGLQRCGKSCRLRWTNYLRPDLKHGRFTDHEEQLIVNLHAALGSRWSLIAAQLPGRTDNDVKNYWNTRLKKK
>Pp14_12390_.
RGPWTPEEDAKLLACIAQHGTGSWRTLPKKAGLQRCGKSCRLRWTNYLRPDLKHGRFTDHEEQLIVNLHAALGSRWSLIAAQLPGRTDNDVKNYWNTRLKKK
>Sp0143s004_.
RGPWTPEEDAKLLACIAQHGTGSWRTLPKKAGLQRCGKSCRLRWTNYLRPDLKHGRFTDHEEKLIVNLHAALGSRWSLIAAQLPGRTDNDVKNYWNTRLKKK
>Os04g39470_.
RGQWTPEEDNKLLSYITQYGTRNWRLIPKNAGLQRCGKSCRLRWTNYLRPDLKHGEFTDAEEQTIIKLHSVVGNRWSVIAAQLPGRTDNDVKNHWNTKLKKK
>AT5G56110._.
RGQWTPEEDNKLASYIAQHGTRNWRLIPKNAGLQRCGKSCRLRWTNYLRPDLKHGQFSEAEEHIIVKFHSVLGNRWSLIAAQLPGRTDNDVKNYWNTKLKKK
>Os06g14670_.
KGPWTAEEDQKLVAFLLTHGHCCWRVVPKLAGLLRCGKSCRLRWTNYLRPDLKRGLLSDDEERLVIDLHAQLGNRWSKIAARLPGRTDNEIKNHWNTHIKKK
>Os02g49986_.
KGPWTADEDQKLVTFLLSNGHCCWRLVPKLAGLLRCGKSCRLRWTNYLRPDLKRGLLSEEEEKLVIDLHEQLGNRWSKIAARLPGRTDNEIKNHWNTHIKKK
>Os08g33150_.
KGPWTAEEDQKLITFLLTNGQCCWRAVPKLAGLLRCGKSCRLRWTNYLRPDLKRGLLSDAEEKIVVDLHAQLGNRWSKIASHLPGRTDNEIKNHWNTHIKKK
>Os09g23620_.
KGPWTAEEDQKLVSFLLGNGQCCWRAVPKLAGLLRCGKSCRLRWTNYLRPDLKRGLLSETEEKTVIDLHEQLGNRWSKIASHLPGRTDNEIKNHWNTHIKKK
>AT5G16600._.
KGPWTIEEDKKLINFILTNGHCCWRALPKLSGLLRCGKSCRLRWINYLRPDLKRGLLSEYEEQKVINLHAQLGNRWSKIASHLPGRTDNEIKNHWNTHIKKK
>AT1G66230._.
KGPWTAEEDRKLINFILTNGQCCWRAVPKLSGLLRCGKSCRLRWTNYLRPDLKRGLLSDYEEKMVIDLHSQLGNRWSKIASHLPGRTDNEIKNHWNTHIKKK
>Am091.4_.
KGPWTADEDKKLINFILTNGQCCWRAVPKLAGLLRCGKSCRLRWTNYLRPDLKRGLLSESEEQMVIDIHAYLGNRWSKIAAHLPGRTDNEIKNYWNTHIKKK
>AT4G22680._.
KGPWTVEEDKKLINFILTNGHCCWRALPKLAGLRRCGKSCRLRWTNYLRPDLKRGLLSHDEEQLVIDLHANLGNKWSKIASRLPGRTDNEIKNHWNTHIKKK
>AT4G12350._.
KGPWTAEEDKKLINFILTNGHCCWRALPKLAGLRRCGKSCRLRWTNYLRPDLKRGLLSDAEEQLVIDLHALLGNRWSKIAARLPGRTDNEIKNHWNTHIKKK
>AT5G62320._.
KGPWTVEEDGKLVDFLRARGNCCWRDVPKLAGLRRCGKSCRLRWTNYLRPDLKRGLFTEEEIQLVIDLHARLGNRWSKIAVELPGRTDNDIKNYWNTHIKRK
>Os09g36250_.
RGPWTAEEDKKLMSFILTNGHCCWRAVPKLAGLLRCGKSCRLRWTNYLRPDLKRGLLTDAEEQLVIDLHAKLGNRWSKIAAKLPGRTDNEIKNHWNTHIKKK
>Am049.47_.
RGPWNAEEDKKLMNFILNNGQNCWRLVPKLAGLLRCGKSCRLRWTNYLRPDLKRGALSEFEENKIIELHSRLGNRWSRIASQLPGRTDNEIKNHWNTRIKKK
>AT5G14340._.
RGPWTIEEDHRLMNFILNNGIHCWRIVPKLAGLLRCGKSCRLRWINYLRPDLKRGGFTDAEEDRIMELHSQLGNRWSKIASHFSGRTDNEIKNHWNTKIKKK
>Pp9_15975V_.
RGPWTVEEDQKLVSYITNNGLGCWRATPKLAGLLRCGKSCRLRWINYLRPDLKRGIFSEEEENLILDAHATLGNRWSRIAAQLPGRTDNEIKNYWNTRLKKR
>Pp9_15970V_.
RGPWTVEEDQKLVSYITNNGLGCWRATPKLAGLLRCGKSCRLRWINYLRPDLKRGIFSEEEENLILDAHATLGNRWSRIAAQLPGRTDNEIKNYWNTRLKKR
>Pp15_15960_.
RGPWTSEEDQKLVSHITNNGLSCWRAIPKLAGLLRCGKSCRLRWTNYLRPDLKRGIFSEAEENLILDLHATLGNRWSRIAAQLPGRTDNEIKNYWNTRLKKR
>Pp19_20750_.
RGPWAADEDKKLVSYINAHGVSCWRAIPKLAGLLRCGKSCRLRWTNYLRPDLKRGGFTDAEENLILDLHATLGNRWSKIAMQLPGRTDNEIKNYWNTHLKKK
>Sp0085s003_.
KGPWTAEEDQKLVSFINAHGLGCWRAVPKLAGLLRCGKSCRLRWTNYLRPDLKRGIFADAEEQLILDLHASLGNRWSRIAAQLPGRTDNEIKNYWNTRLKKK
>Sp0083s004_.
KGPWTAEEDEKLVSFINTHGLGCWRAVPKLAGLLRCGKSCRLRWTNYLRPDLKRGIFAEAEEQLILELHASLGNRWSRIAAQLPGRTDNEIKNYWNTRLKKK
>Am068.48_.
RGPWTPEEDEVLVAYIAREGEGRWRTLPKRAGLLRCGKSCRLRWMNYLRPCVKRGHIAPDEEDLILRLHRLLGNRWSLIAGRIPGRTDNEIKNFWNTHLSKK
>Am068.46_.
RGPWSPEEDEVLVAYIAREGEGRWRTLPKRAGLLRCGKSCRLRWMNYLRPCVKRGHIAPDEEDLILRLHRLLGNRWSLIAGRIPGRTDNEIKNFWNTHLSKK
>Am068.49_.
RGPWTPEEDEVLVAYIAREGEGRWRTLPKRAGLLRCGKSCRLRWMNYLRPCVKRGHIAPDEEDLILRLHRLLGNRWSLIAGRIPGRTDNEVKNFWNTHLSKK
>Am068.74_.
LGPWTPEEDEVLAAYIGSEGEGRWRTLPKHAGLLRCGKSCRLSWMNYLRPCVKRGRIGADEEDLILRLYRLLGNRWSLIAGRIPGRTDNEIKNYWNTHLSKK
>AT3G13540._.
RGPWTVEEDEILVSFIKKEGEGRWRSLPKRAGLLRCGKSCRLRWMNYLRPSVKRGGITSDEEDLILRLHRLLGNRWSLIAGRIPGRTDNEIKNYWNTHLRKK
>Os01g50110_.
RGPWTPEEDEVLARFVAREGCDRWRTLPRRAGLLRCGKSCRLRWMNYLRPDIKRCPIADDEEDLILRLHRLLGNRWSLIAGRLPGRTDNEIKNYWNSHLSKK
>Am024.337_.
KGPWTPEEDFLLINYINAHGEGGWTNLPKKAGLLRCGKSCRLRWMNYLRPDVKRGYILPEEEDLILRLHRLLGNRWSLIAGRIPGRTDNEIKNYWNTHLSKL
>Smoe98669_.
RGPWTPEEDMLLTKHIEQHGEGNWRALPKAAGLLRCGKSCRLRWVNYLRPNVKRGNISEDEEDLIIMLHALLGNRWSLIAARMPGRTDNEIKNYWNTHLSKK
>Am030.93_.
RGPWIAREDTLLKRYIETHGEGRWRSLPKKAGLLRCGKSCRLRWMNYLRPNIKRGNIKQDEEELIVRLHALLGNRWSLIAGRLPGRTDNEIKNYWNTHLSKN
>Smoe109587_.
RGPWTREEDALLIKYITAHGEGSWRTLPKQAGLRRCGKSCRLRWINYLRPDLKRGNITEEEDELIIKLHSLLGNRWSLIAGRLAGRTDNEIKNYWNTHLKKK
>Mp0006s022_.
RGPWTREEDLKLTDYISKHGEGCWRTLPKNAGLLRCGKSCRLRWINYLRPDLKRGNISEEEDNLIITLHSLLGNRWSLIAGRLPGRTDNEIKNYWNTHLKKK
>Mp0073s003_.
KGPWTREEDIRLKEYITKHGHSCWRTLPKAAGLQRCGKSCRLRWINYLRPDLKRGNFLDEEEQLIITLQSLLGNRWSLIAGRLPGRTDNEIKNHWNTHLKKK
>AT4G34990._.
KGAWTKEEDDKLISYIKAHGEGCWRSLPRSAGLQRCGKSCRLRWINYLRPDLKRGNFTLEEDDLIIKLHSLLGNKWSLIATRLPGRTDNEIKNYWNTHVKRK
>AT2G16720._.
KGAWTKEEDERLVSYIKSHGEGCWRSLPRAAGLLRCGKSCRLRWINYLRPDLKRGNFTHDEDELIIKLHSLLGNKWSLIAARLPGRTDNEIKNYWNTHIKRK
>Os08g43550_.
KGAWTKEEDERLVAYIRAHGEGCWRSLPKAAGLLRCGKSCRLRWINYLRPDLKRGNFTADEDDLIIKLHSLLGNKWSLIAARLPGRTDNEIKNYWNTHIRRK
>AT4G38620._.
KGAWTKEEDERLVAYIKAHGEGCWRSLPKAAGLLRCGKSCRLRWINYLRPDLKRGNFTEEEDELIIKLHSLLGNKWSLIAGRLPGRTDNEIKNYWNTHIRRK
>Os09g36730_.
KGAWTKEEDDRLIAYIKAHGEGCWRSLPKAAGLLRCGKSCRLRWINYLRPDLKRGNFTEEEDELIIKLHSLLGNKWSLIAGRLPGRTDNEIKNYWNTHIRRK
>Am055.19_.
KGAWTKEEDERLISHIRAHGEGCWRSLPKAAGLLRCGKSCRLRWINYLRPDLKRGNFTEEEDELIIKLHSLLGNKWSLIAGRLPGRTDNEIKNYWNTHIRRK
>AT4G09460._.
KGAWTKEEDQRLVDYIRNHGEGCWRSLPKSAGLLRCGKSCRLRWINYLRPDLKRGNFTDDEDQIIIKLHSLLGNKWSLIAGRLPGRTDNEIKNYWNTHIKRK
>AT1G35515._.
KGAWTKEEDQRLIDYIRNHGEGSWRSLPKSVGLLRCGKSCRLRWINYLRPDLKRGNFTDGEEQIIVKLHSLFGNKWSLIAGKLPGRTDNEIKNYWNTHIKRK
>AT1G22640._.
KGAWTKEEDQLLVDYIRKHGEGCWRSLPRAAGLQRCGKSCRLRWMNYLRPDLKRGNFTEEEDELIIKLHSLLGNKWSLIAGRLPGRTDNEIKNYWNTHIKRK
>Am139.15_.
KGAWTKEEDQRLIAYIRAHGEGCWRSLPKAAGLLRCGKSCRLRWINYLRPDLKRGNFTEEEDELIIKLHSLLGNKWSLIAGRLPGRTDNEIKNYWNTHIKRK
>Os05g35500_.
KGAWTKEEDQRLIAYIRAHGEGCWRSLPKAAGLLRCGKSCRLRWMNYLRPDLKRGNFTDDEDELIIRLHSLLGNKWSLIAGQLPGRTDNEIKNYWNTHIKRK
>Os01g65370_.
KGAWTKEEDQRLIAYIKAHGEGCWRSLPKAAGLLRCGKSCRLRWMNYLRPDLKRGNFTDDDDELIIKLHALLGNKWSLIAGQLPGRTDNEIKNYWNTHIKRK
>Os12g07640_.
KGAWTKEEDQRLIAHINQHGEGCWRSLPKAAGLLRCGKSCRLRWINYLRPDLKRGNFTDEEDELIIKLHELLGNKWSLIAGRLPGRTDNEIKNYWNTHIKRK
>Am005.249_.
KGAWTKQEDEKLIAYIRKHGEGCWRSLPEAAGLLRCGKSCRLRWINYLRPDLKRGNFAEDEEDLIIKLHALLGNRWSLIAGRLPGRTDNEVKNYWNSHLRRK
>Sp0111s004_.
RGPWTEAEDAILSAYIKAHGEGSWRTLPKAAGLARCGKSCRLRWINYLRPDIKRGKISSDEDDLIITLHALLGNRWSLIAGRIPGRTDNEIKNYWNTHLKRK
>Sp0119s006_.
KGPWTEAEDRILSAYIKAHGAGCWRTLPKAAGLARCGKSSRLRWINYLRPDLKRGNISPDEDDLIITLHSLLGNRWSLIAGRIPGRTDNEIKNYWNTHLKRK
>Pp26_13600_.
KGPWTEAEDTTLSAYIKAHGEGNWRLLPKCAGLSRCGKSCRLRWLNYLRPGLKKGKFSWDEEDLIVTLHALLGNRWSLIAGRIPGRTDNEIKNYWNTHLSRK
>Pp13_5070V_.
KGPWTEAEDKILTECVEKYGDRCWRQIPKHGGLLRDGKSCRLRWKNYLKPGLKRGKFSKDEDEFIITLHALLGNRWSLIAGRIPGRTDNEIKNHWNTHLKKR
>Smoe29437_.
RGPWTLEEDALLLRHMKLYGDGNWRKVPKAAGCLRCGKSCRLRWLNYLRPDLKRGSFSEDEDALIIKLHSLLGNRWSIIAGRIPGRSDNEIKNYWN------
>Pp2_31770V_.
KGPWTEEEDAILIAFIKADGEGNWRTLPKRSGLKRCRKSCRLRWMNYLRPDLERGNFSPEEDELIIKLHSLLENRWSLIAGRIPGRKDNEIKNYWNSRLRRR
>Pp11_10350_.
KGPWTAEEDSILTAFVRANGEGNWRILPKRAGLKRCRKSCRLRWMNYLRPDLKRGNFSPDEDELIIKLHSLLGNKWSLIAGRIPGRTDNEIKNYWNSRLKRN
>AT1G56650._.
KGAWTTEEDSLLRQCINKYGEGKWHQVPVRAGLNRCRKSCRLRWLNYLKPSIKRGKLSSDEVDLLLRLHRLLGNRWSLIAGRLPGRTANDVKNYWNTHLSKK
>AT1G66370._.
KGTWTTEEDILLRQCIDKYGEGKWHRVPLRTGLNRCRKSCRLRWLNYLKPSIKRGKLCSDEVDLVLRLHKLLGNRWSLIAGRLPGRTANDVKNYWNTHLSKK
>AT1G66390._.
KGAWTAEEDSLLRLCIDKYGEGKWHQVPLRAGLNRCRKSCRLRWLNYLKPSIKRGRLSNDEVDLLLRLHKLLGNRWSLIAGRLPGRTANDVKNYWNTHLSKK
>AT1G66380._.
KGAWTAEEDSLLRQCIGKYGEGKWHQVPLRAGLNRCRKSCRLRWLNYLKPSIKRGKFSSDEVDLLLRLHKLLGNRWSLIAGRLPGRTANDVKNYWNTHLSKK
>Os03g29614_.
RGAWTAMEDDILVSYIAKHGEGKWGALPKRAGLKRCGKSCRLRWLNYLRPGIKRGNISGDEEELILRLHTLLGNRWSLIAGRLPGRTDNEIKNYWNSTLSKR
>Os06g10350_.
RGAWTSKEDDVLASYIKSHGEGKWREVPQRAGLRRCGKSCRLRWLNYLRPNIKRGNI-DDDEELIVRLHTLLGNRWSLIAGRLPGRTDNEIKNYWNSTLSRK
>AT5G35550._.
RGAWTDHEDKILRDYITTHGEGKWSTLPNQAGLKRCGKSCRLRWKNYLRPGIKRGNISSDEEELIIRLHNLLGNRWSLIAGRLPGRTDNEIKNHWNSNLRKR
>Am024.223_.
KGAWTAQEDTILTRYINTHGEGKWRALPKRSGLKRCGKSCRLRWLNYLRPNIKRGNISCEEEDLIIRLHNLLGNRWSLIAGRLPGRTDNEIKNYWNTNLGKK
>Am024.221_.
RGAWTTQEDKILTDYINTHGEGKWRTLPKKAGLKRCGKSCRLRWLNYLRPDIKRGNISDEEEDLIIRLHKLLGNRWSLIAGRLPGRTDNEIKNYWNTNLGKK
>Am024.225_.
KGAWTAEEDQILSQCIKTHGAKKWQSIPAKAGLKRCGKSCRLRWLNYLRPCIKRGNISEEEEDLIIRLHKLLGNRWSLIAGRLPGRTDNEIKNYWNTYLSKK
>Am024.222_.
KGAWTAQEDKILTDYIKTHGEGKWRTLSQSTGLKRCGKSCRLRWLNYLRPDIKRGNFSDQEEDLIIRLHKLLGNRWSLIAGRLPGRTDNEIKNYWNTYLVKK
>AT3G27920._.
KGLWTVEEDNILMDYVLNHGTGQWNRIVRKTGLKRCGKSCRLRWMNYLSPNVNKGNFTEQEEDLIIRLHKLLGNRWSLIAKRVPGRTDNQVKNYWNTHLSKK
>AT5G40330._.
KGLWTVEEDKILMDYVRTHGQGHWNRIAKKTGLKRCGKSCRLRWMNYLSPNVNRGNFTDQEEDLIIRLHKLLGNRWSLIAKRVPGRTDNQVKNYWNTHLSKK
>AT5G14750._.
KGLWTVEEDKILMDYVKAHGKGHWNRIAKKTGLKRCGKSCRLRWMNYLSPNVKRGNFTEQEEDLIIRLHKLLGNRWSLIAKRVPGRTDNQVKNYWNTHLSKK
>AT5G52600._.
RGLWKPEEDMILKSYVETHGEGNWADISRRSGLKRGGKSCRLRWKNYLRPNIKRGSMSPQEQDLIIRMHKLLGNRWSLIAGRLPGRTDNEVKNYWNTHLNKK
>Am024.329_.
R-LWSHEEDLRLIRHIEAYGKGSWTTLPQKAGLNRNSKSCRLRWMNYLRPDIKHGNFSPEEDDLILRLHRLVENRWSLIAGRVPGRTDSQIKNFWNTRYRGK
>Am019.235_.
KGPWSPEEDAKLKAFIEQQGTGNWIALPQKIGLKRCGKSCRLRWLNYLRPNIKHGGFSEEEDRIICSLYISIGSRWSIIAAQLPGRTDNDIKNYWNTKLKKK
>Am044.207_.
KGPWSPEEDAKLKAFIEQHGTGNWIALPQKIGLKRCGKSCRLRWLNYLRPNIKHGGFSEEEDDIICSLYISIGSRWSIIAAQLPGRTDNDIKNYWNTRLKKK
>AT5G65790._.
KGPWSPEEDAKLKDYIENSGTGNWIALPQKIGLRRCGKSCRLRWLNYLRPNIKHGGFSEEEDNIICNLYVTIGSRWSIIAAQLPGRTDNDIKNYWNTRLKKK
>AT3G49690._.
KGPWSPEEDAKLKSYIENSGTGNWIALPQKIGLKRCGKSCRLRWLNYLRPNIKHGGFSEEEENIICSLYLTIGSRWSIIAAQLPGRTDNDIKNYWNTRLKKK
>AT5G57620._.
KGPWSPEEDVKLKDYIDKYGTGNWIALPQKIGLKRCGKSCRLRWLNYLRPNIKHGGFSEEEDRIILSLYISIGSRWSIIAAQLPGRTDNDIKNYWNTKLKKK
>Os03g56090_.
KGPWSPEEDAKLKSYIEQNGTGNWIALPQKIGLKRCGKSCRLRWLNYLRPNIKHGGFSEEEDRIILSLYISIGSRWSIIAAQLPGRTDNDIKNYWNTRLKKK
>AT4G37780._.
KGPWSTEEDAVLKSYIEKHGTNNWISLPQRIGIKRCGKSCRLRWLNYLRPNLKHGGFTDEEDYIICSLYITIGSRWSIIASQLPGRTDNDIKNYWNTRLKKK
>Os10g35660_.
KGKWSKEEDDLIKNHMEKYGIRSWQALSDALGLQRCGRSCRSRWLNYLRPGLKHGDFSPAEERIICKMYSKKGSSWSAIAAQLPGRTDLAVKNYWNSTLKKR
>Os08g15020_.
KGPWSPEEDAMLKNYIEEHGTGNWIALPHKIGLKRCGKSCRLRWLNYLRPNIKHGDFTPEEDSIICSLYISIGSRWSIIAAQLPGRTDNDVKNYWNTKLKKR
>Os09g26170_.
KGPWAPEEDAALKAYVDAHGTGNWIALPHKIGLNRCGKSCRLRWLNYLRPNIRHGGFTEDEDRLICSLYIAIGSRWATIAAQLPGRTDNDIKNYWNSKLKRR
>Os02g54520_.
KGPWSPEEDAKLKAYIEENGTGNWIALPQKIGLKRCGKSCRLRWLNYLRPNIKHGDFTEEEEHIICSLYISIGSRWSIIAAQLPGRTDNDIKNYWNTKLKKK
>AT2G36890._.
RGPWSPEEDAKLKDYIEKQGTGNWIALPHKAGLRRCGKSCRLRWLNYLRPNIRHGDFTEEEDNIIYSLFASIGSRWSVIAAHLQGRTDNDIKNYWNTKLKKK
>AT5G23000._.
RGPWSPEEDSKLRDYIEKYGNGNWISFPLKAGLRRCGKSCRLRWLNYLRPNIKHGDFSEEEDRIIFSLFAAIGSRWSIIAAHLPGRTDNDIKNYWNTKLRKK
>Am076.56_.
KGPWSPDEDLKLKEYIEKNGTGNWISLPQKAGLKRCGKSCRLRWLNYLRPNIKHGEFSDEEDRIICNLFASIGSRWSVIAAQLPGRTDNDIKNYWNTKLKKK
>Os01g52410_.
RGPWSEEEDAILRSFVERFGNGNWIALPHKAGLKRCGKSCRLRWLNYLRPAIRHGGFTDEEDNLILSLYGEMGSKWSVIASKLPGRTDNDVKNYWNTKLKKR
>Os01g09590_.
RGPWSPEEDDALRDYINRHGTGNWISLPNKAGLRRCGKSCRLRWLNYLRPDIRHGAFTDEEDAIITSLYSKLGSKWSTIAAQLERRTDNDVKNHWNTKLKRR
>Am056.195_.
RGPWSPEEDNALRNYVQRYGTGNWIALPQKAGLKRCGKSCRLRWLNYLRPDIKHGGFTEEEDNIIISLYKTIGSRWSVIASQLPGRTDNDVKNYWNTKLKKK
>Os01g49160_.
RGPWSPEEDELLRSYVRSHGTGNWIALPQKAGLNRCGKSCRLRWLNYLRPDIKHGGYTDQEDRIICSLYNSIGSRWSIIASKLPGRTDNDVKNYWNTKLKKK
>Os05g48010_.
RGPWSPEEDEQLRSYVQSHGIGNWIALPQKAGLNRCGKSCRLRWLNYLRPDIKHGGYTEQEDHIICSLYNSIGSRWSIIASKLPGRTDNDVKNYWNTKLKKK
>Mp0874s000_.
KGPWSPDEDAKLKAFIDQNGTGNWITLPSKAGLKRCGKSCRLRWINYLRPDIKHGSFTEDEETLIYKLHASIGSRWSLIAAKLPGRTDNDIKNYWNTRLKKK
>Mp0034s003_.
KGPWSPEEDAKLKSFIEHNGTGNWITLPSKAGLKRCGKSCRLRWINYLRPDIKHGSFTEEEEKTIYRLHAQIGSRWSLIAAQLPGRTDNDIKNYWNTRLKKK
>Os07g43580_.
KGPWTPEEDLVLVSYVQEHGPGNWRAVPTRTGLMRCSKSCRLRWTNYLRPGIKRGNFTDQEEKLIVHLQALLGNRWAAIASYLPERTDNDIKNYWNTHLKRK
>Os08g33940_.
KGPWTPEEDLMLVAYVQEHGPGNWRAVPTNTGLMRCSKSCRLRWTNYLRPGIKRGNFTDQEEKLIVHLQALLGNRWAAIASYLPERTDNDIKNYWNTHLKKK
>Os09g24800_.
KGPWTPEEDLMLVSYIQEHGAGNWRAVPTNTGLMRCSKSCRLRWTNYLRPGIKRGNFTEQEEKLIVHLQALLGNRWAAIASYLPERTDNDIKNYWNTHLKKK
>AT5G62470._.
KGPWTPEEDIILVSYIQEHGPGNWRSVPTHTGL-RCSKSCRLRWTNYLRPGIKRGNFTEHEEKTIVHLQALLGNRWAAIASYLPERTDNDIKNYWNTHLKKK
>AT3G47600._.
KGPWTPEEDIILVSYIQEHGPGNWRSVPTHTGLRRCSKSCRLRWTNYLRPGIKRGNFTEHEEKMILHLQALLGNRWAAIASYLPERTDNDIKNYWNTHLKKK
>Am010.457_.
KGPWTPEEDIILVSYIQEHGPGNWRAVPTNTGLLRCSKSCRLRWTNYLRPGIKRGNFTEHEEKIIIHLQALLGNRWAAIASYLPQRTDNDIKNYWNTHLKKK
>AT1G74650._.
KGPWTPEEDIILVSYIQQHGPGNWRSVPANTGLLRCSKSCRLRWTNYLRPGIKRGNFTQPEEKMIIHLQALLGNRWAAIASYLPQRTDNDIKNYWNTHLKKK
>AT3G28910._.
KGPWTPEEDIILVTYIQEHGPGNWRAVPTNTGLLRCSKSCRLRWTNYLRPGIKRGNFTEHEEKMIVHLQALLGNRWAAIASYLPQRTDNDIKNYWNTHLKKK
>AT1G08810._.
KGPWTPEEDIILVSYIQEHGPGNWRSVPTNTGLLRCSKSCRLRWTNYLRPGIKRGNFTPHEEGMIIHLQALLGNKWASIASYLPQRTDNDIKNYWNTHLKKK
>Os11g35390_.
KGPWTPEEDIILVSYIQQHGPGNWRSVPENTGLMRCSKSCRLRWTNYLRPGIKRGNFTPHEEGIIIHLQALLGNKWAAIASYLPQRTDNDIKNYWNTHLKKK
>Os12g03150_.
KGPWTPEEDIILVSYIQEHGPGNWRSVPINTGLMRCSKSCRLRWTNYLRPGIKRGNFTAHEEGIIVHLQSLLGNRWAAIASYLPQRTDNDIKNYWNTHLKKK
>Os11g03440_.
KGPWTPEEDIILVSYIQEHGPGNWRSVPINTGLMRCSKSCRLRWTNYLRPGIKRGNFTAHEEGIIVHLQSLLGNRWAAIASYLPQRTDNDIKNYWNTHLKKK
>Os03g26130_.
KGPWTPEEDMVLASYVQEHGPGNWRAVPPRTGLLRCSKSCRLRWTNYLRPGIRRGGFSHHEERLILHLQALLGNRWAAIASYLPHRTDNDVKNFWNTHLKKK
>AT3G12820._.
RGPWSDEESERLRSFILKNGHQNWRSLPKLAGLMRCGKSCRLRWINYLRPGLKRGNFTKEEEDTIIHLHQAYGNKWSKIASNFPGRTDNEIKNVWNTHLKKR
>AT1G56160._.
RGPWSPQEDLTLITFIQKHGHQNWRSLPKLAGLLRCGKSCRLRWINYLRPDVKRGNFSKKEEDAIIHYHQTLGNKWSKIASFLPGRTDNEIKNVWNTHLKKR
>AT1G79180._.
RGPWSPEEDIKLISFIQKFGHENWRSLPKQSGLLRCGKSCRLRWINYLRPDLKRGNFTSEEEETIIKLHHNYGNKWSKIASQLPGRTDNEIKNVWHTHLKKR
>AT1G16490._.
RGPWSHDEDLKLISFIHKNGHENWRSLPKQAGLLRCGKSCRLRWINYLRPDVKRGNFSAEEEDTIIKLHQSFGNKWSKIASKLPGRTDNEIKNVWHTHLKKR
>Os04g50770_.
KGSWTPEEDMRLVAYIQKYGHANWRALPKQAGLLRCGKSCRLRWINYLRPDLKRGNFTAEEEETIIKLHGLLGNKWSKIASCLPGRTDNEIKNVWNTHLKKR
>Os02g46780_.
RGSWTPQEDMRLIAYIQKHGHANWRALPKQAGLLRCGKSCRLRWINYLRPDLKRGNFTADEEDTIIKLHGLLGNKWSKIASCLPGRTDNEIKNVWNTHLKKR
>Am032.36_.
KGAWTPSEDMKLVSYIKNHGHGNWRALPKQAGLLRCGKSCRLRWTNYLRPDIKRGNFSREEEETIIKLHELWGNRWSLIASRLPGRTDNEIKNVWNTHLKKR
>Os04g43680_.
KGPWTPEEDKVLVAHIQRHGHGNWRALPKQAGLLRCGKSCRLRWINYLRPDIKRGNFSKEEEDTIIHLHELLGNRWSAIAARLPGRTDNEIKNVWHTHLKKR
>Os02g41510_.
RGPWTAEEDRILVAHIERHGHSNWRALPRQAGLLRCGKSCRLRWINYLRPDIKRGNFTREEEDAIIHLHDLLGNRWSAIAARLPGRTDNEIKNVWHTHLKKR
>Os10g33810_.
RGAWSPEEDDRLVAYIRRHGHPNWRALPKQAGLLRCGKSCRLRWINYLRPDIKRGNFTADEEDLIVRLHNSLGNRWSAIAAQMPGRTDNEIKNVWHTHLKKR
>AT3G23250._.
RGPWTPEEDQILVSFILNHGHSNWRALPKQAGLLRCGKSCRLRWMNYLKPDIKRGNFTKEEEDAIISLHQILGNRWSAIAAKLPGRTDNEIKNVWHTHLKKR
>AT1G06180._.
KGPWSAEEDRILINYISLHGHPNWRALPKLAGLLRCGKSCRLRWINYLRPDIKRGNFTPHEEDTIISLHQLLGNRWSAIAAKLPGRTDNEIKNVWHTHLKKR
>AT2G31180._.
RGPWTPEEDQILINYIHLYGHSNWRALPKHAGLLRCGKSCRLRWINYLRPDIKRGNFTPQEEQTIINLHESLGNRWSAIAAKLPGRTDNEIKNVWHTHLKKR
>AT3G62610._.
KGRWTAEEDRTLSDYIQSNGEGSWRSLPKNAGLKRCGKSCRLRWINYLRSDIKRGNITPEEEDVIVKLHSTLGTRWSTIASNLPGRTDNEIKNYWNSHLSRK
>AT2G47460._.
RGRWTAEEDQILSNYIQSNGEGSWRSLPKNAGLKRCGKSCRLRWINYLRSDLKRGNITPEEEELVVKLHSTLGNRWSLIAGHLPGRTDNEIKNYWNSHLSRK
>AT5G49330._.
RGRWTAEEDEILTKYIQTNGEGSWRSLPKKAGLLRCGKSCRLRWINYLRRDLKRGNITSDEEEIIVKLHSLLGNRWSLIATHLPGRTDNEIKNYWNSHLSRK
>Os01g19970_.
RGRWTKEEDEKLARYIRENGEGAWRSMPKNAGLLRCGKSCRLRWINYLRADLKRGNISPQEEDIILNLHATLGNRWSLIAGHLPGRTDNEIKNYWNSHLSRK
>Os03g19120_.
RGRWTTEEDEKLAGYIAKHGEGSWRSLPKNAGLLRCGKSCRLRWINYLRAGVKRGNISNQEEDVIIKLHATLGNRWSLIASHLPGRTDNEIKNYWNSHLSRQ
>Sp0050s003_.
RGPWTQSEDHRLIQYISVHGEGCWRTLPKAAGLLRCGKSCRLRWINYLRPNLKRGNISEEEDRLITQLHAALGNRWSIIAARMPGRTDNEIKNYWNTHLKKK
>Os01g18240_.
KGLWSPEEDEKLMNHITKHGHGCWSTVPKLAGLQRCGKSCRLRWINYLRPDLKRGAFSQEEEDLIVELHAVLGNRWSQIATRLPGRTDNEIKNLWNSCIKKK
>Os05g04820_.
KGLWSPEEDEKLMNHITKHGHGCWSSVPKLAGLQRCGKSCRLRWINYLRPDLKRGAFSQEEEDLIIELHAVLGNRWSQIAAQLPGRTDNEIKNLWNSCIKKK
>AT1G09540._.
KGLWSPEEDEKLLTHITNHGHGCWSSVPKLAGLQRCGKSCRLRWINYLRPDLKRGAFSPEEENLIVELHAVLGNRWSQIASRLPGRTDNEIKNLWNSSIKKK
>AT1G57560._.
KGLWSPEEDEKLLNYITKHGHGCWSSVPKLAGLERCGKSCRLRWINYLRPDLKRGAFSSEEQNLIVELHAVLGNRWSQIAARLPGRTDNEIKNLWNSCIKKK
>AT5G26660._.
KGLWSPEEDEKLLNYITRHGHGCWSSVPKLAGLQRCGKSCRLRWINYLRPDLKRGAFSQDEESLIIELHAALGNRWSQIATRLPGRTDNEIKNFWNSCLKKK
>AT4G01680._.
KGLWSPEEDEKLLRYITKYGHGCWSSVPKQAGLQRCGKSCRLRWINYLRPDLKRGAFSQDEENLIIELHAVLGNRWSQIAAQLPGRTDNEIKNLWNSCLKKK
>Am045.155_.
KGLWSPEEDEKLLRHITKYGHGCWSSVPKQAGLQRCGKSCRLRWINYLRPDLKRGTFSQQEENMIIELHAVLGNRWSQIAAQLPGRTDNEIKNLWNSCIKKK
>Am083.33_.
KGLWSPQEDEKLMKHITQFGIGCWSSVPKQAGLQRCGKSCRLRWINYLRPDLKRGSFSHQEENIIISLHAVLGNRWSQIAAQLPGRTDNEIKNLWNSCLKKK
>Os05g46610_.
KGLWSPEEDDKLYNHIIRHGVGCWSSVPKLAGLQRCGKSCRLRWINYLRPDLKRGSFSQQEEDLIVALHEILGNRWSQIASHLPGRTDNEIKNFWNSCLKKK
>Os01g50720_.
KGLWSPEEDEKLYNHIYRYGVGCWSSVPKLAGLQRCGKSCRLRWINYLRPDLKRGSFSQQEEDAIVGLHEILGNRWSQIASHLPGRTDNEIKNFWNSCLKKK
>Os01g36460_.
RGLWSPEEDEKLFNHISRYGVGCWSSVPKLAGLERCGKSCRLRWINYLRPDLKRGSFSQQEEELIISLHKILGNRWSQIAAQLPGRTDNEIKNFWNSCLKKK
>Os07g44090_.
RGLWSPEEDEKLMNHIAKYGHGCWSSVPKLAGLERCGKSCRLRWINYLRPDLKRGAFSQEEEDLIIHLHSMLGNKWSQIAAQLPGRTDNEVKNFWNSYIKKK
>Os03g25550_.
RGLWSPEEDEKLMNHIAKYGHGCWSSVPKLAGLERCGKSCRLRWINYLRPDLKRGTFSQEEEDLIIQLHSMLGNKWSQIAAQLPGRTDNEVKNFWNSYIKKK
>Smoe437219_.
KGLWSPEEDEKLVRYITKYGHKCWSIVPKHAGLQRCGKSCRLRWINYLRPDLKRGHFSQQEEELIVKLHAVLGNRWAQIATQLPGRTDNEIKNFWNSCLRKK
>Sp0011s005_.
KGLWSPEEDEKLVRYITKYGHGCWSAVPKQAGLQRCGKSCRLRWINYLRPDLKRGGFSSSEEKLIIDLHAVLGNRWSQIATHLPGRTDNEIKNFWNSCIKKK
>Sp0131s002_.
KGLWSPEEDERLVQYITTYGHGCWSAVPKQAGLQRCGKSCRLRWINYLRPDLKRGGFSSAEEKLIIDLHAGLGNRWSQIATQLPGRTDNEIKNFWNSCIKKK
>Pp17_7730V_.
KGLWSPEEDEKLVRFITKHGHGCWSAVPKQAGLQRCGKSCRLRWINYLRPDLKRGVFSAAEENLIIDLHAVLGNRWSQIATQLPGRTDNEIKNFWNSCIKKK
>Pp26_1390V_.
KGLWSPEEDEKLVRYVTKHGHGCWSVVPKQAGLQRCGKSCRLRWINYLRPDLKRGVFSAAEENLIIDLHAVLGNRWSQIATQLPGRTDNEIKNFWNSCIKKK
>Pp15_1270V_.
KGLWSPEEDDKLVRYITQHGHGCWSAVPKQAGLQRCGKSCRLRWINYLRPDLKRGVFSATEESLIIDWHAALGNRWSQIATQLPGRTDNEIKNFWNSCIKKK
>Pp9_10290V_.
KGLWSPEEDEKLVRYISKHGHGCWSAVPKQAGLQRCGKSCRLRWINYLRPDLKRGVFSPAEENLIIDLHAVLGNRWSQIATQLPGRTDNEIKNFWNSCIKKK
>Pp15_7790V_.
KGLWSPEEDEKLVRYITKHGHGCWSAVPKQAGLQRCGKSCRLRWINYLRPDLKRGVFSPAEENLIIDLHAVLGNRWSQIATQLPGRTDNEIKNFWNSCIKKK
>Sp0066s010_.
KGLWSPEEDEKLVRYITKCGHGCWSAVPKQAGLQRCGKSCRLRWINYLRPDLKRGGFSPAEENLIVDLHAVLGNRWSQIATQLPGRTDNEIKNFWNSCIKKR
>Os07g31470_.
RGLWSPEEDEKLVRYISEHGHSCWSSVPKHAGLQRCGKSCRLRWINYLRPDLKRGTFSEQEERTIIDVHRILGNRWAQIAKHLPGRTDNEVKNFWNSCIKKK
>AT3G12720._.
RGLWSPEEDEKLLRYITTHGHPSWSSVPKLAGLQRCGKSCRLRWINYLRPDLRRGSFNEEEEQIIIDVHRILGNKWAQIAKHLPGRTDNEVKNFWNSCIKKK
>Am032.229_.
RGLWSPEEDEKLIRYVTTYGHRCWSSVPKEAGLQRCGKSCRLRWINYLRPDLKRGSFSPQEERIIIDVHNLVGNRWAQIAKHLPGRTDNEVKNYWNSCIKKK
>Os01g51260_.
RGLWSPEEDEKLVKYISTHGHGCWSSVPRLAGLQRCGKSCRLRWINYLRPDLKRGSFSQQEESLIIELHRVLGNRWAQIAKHLPGRTDNEVKNFWNSTIKKK
>AT3G13890._.
RGLWSPEEDEKLINYINSYGHGCWSSVPKHAGLQRCGKSCRLRWINYLRPDLKRGSFSPQEAALIIELHSILGNRWAQIAKHLPGRTDNEVKNFWNSSIKKK
>Mp0072s007_.
KGLWSPDEDEKLVRYIRAHGHGCWSAVPKFAGLSRCGKSCRLRWINYLRPDLKRGAFSQEEEKTIIELHAVLGNRWSQIATHLPGRTDNEIKNYWNSCIKKK
>Os08g05520_.
RGLWSPEEDEKLIRYITTHGYGCWSEVPEKAGLQRCGKSCRLRWINYLRPDIRRGRFTAEEEKLIISLHAIVGNRWAHIASHLPGRTDNEIKNYWNSWIKKK
>Am001.72_.
RGLWSPEEDEKLVRYITSNGYGCWSEVPEKAGLQRCGKSCRLRWINYLRPDIRRGRFTSEEEKIIINLHAVVGNRWAHIASHLPGRTDNEIKNYWNSWIKKK
>AT1G63910._.
RGLWSPEEDEKLIRYITTHGYGCWSEVPEKAGLQRCGKSCRLRWINYLRPDIRRGRFSPEEEKLIISLHGVVGNRWAHIASHLPGRTDNEIKNYWNSWIKKK
>AT5G12870._.
KGLWSPEEDSKLMQYMLSNGQGCWSDVAKNAGLQRCGKSCRLRWINYLRPDLKRGAFSPQEEDLIIRFHSILGNRWSQIAARLPGRTDNEIKNFWNSTIKKR
>AT3G08500._.
KGLWSPDEDEKLIRYMLTNGQGCWSDIARNAGLLRCGKSCRLRWINYLRPDLKRGSFSPQEEDLIFHLHSILGNRWSQIATRLPGRTDNEIKNFWNSTLKKR
>Am022.393_.
KGLWSPEEDEKLMRYMMGNGQGCWSDVARNAGLQRCGKSCRLRWINYLRPDLKRGAFSPQEEELIVHLHSILGNRWSQIAMRLPGRTDNEIKNFWNSTIKKR
>Os12g33070_.
KGLWSPEEDEKLVAYMLRSGQGSWSDVARNAGLQRCGKSCRLRWINYLRPDLKRGAFSPQEEDLIVNLHAILGNRWSQIAARLPGRTDNEIKNFWNSTIKKR
>Os02g42850_.
KGLWSPEEDQKLRDYILRHGHGCWSALPANAGLQRNGKSCRLRWINYLRPGLKHGVFSPEEEETVMSLHAALGNKWSRIARHLPGRTDNEVKNYWNSYLKKR
>Os04g45020_.
KGLWSPEEDQKLRDFILRYGHGCWSAVPVKAGLQRNGKSCRLRWINYLRPGLKHGMFSREEEETVMNLHATMGNKWSQIARHLPGRTDNEVKNYWNSYLKKR
>Os02g02370_.
KGLWSPEEDQRLRDYIVKHGLGCWSAVPAKAGLQRNGKSCRLRWINYLRPGLKRGMFSQEEEDIVINLQAKLGNKWSQIAMHLPGRTDNEVKNYWNSYLKKR
>Am036.42_.
KGLWSPDEDQRLRDYVLRFGHGCWSSVPIRAGLQRNGKSCRLRWINYLRPGLKRGLFTPQEHETILRLHATLGNKWSQIATHLPGRTDNEIKNYWNTYLKKK
>AT4G25560._.
KGLWSPEEDEKLRSFILSYGHSCWTTVPIKAGLQRNGKSCRLRWINYLRPGLKRDMISAEEEETILTFHSSLGNKWSQIAKFLPGRTDNEIKNYWHSHLKKK
>AT5G52260._.
KGLWSPEEDQKLKSFILSRGHACWTTVPILAGLQRNGKSCRLRWINYLRPGLKRGSFSEEEEETILTLHSSLGNKWSRIAKYLPGRTDNEIKNYWHSYLKKR
>AT3G48920._.
KGLWSPEEDEKLRSHVLKYGHGCWSTIPLQAGLQRNGKSCRLRWVNYLRPGLKKSLFTKQEETILLSLHSMLGNKWSQISKFLPGRTDNEIKNYWHSNLKKG
>Os01g07450_.
KGLWSPEEDERLATHIARFGVSCWSSVPDLAGLQRCGKSCRLRWMNYLRPDLKRGRFSHHEEELILALHDKLGNSWSQIAARLPGRSDNEIKNFWNARLRKK
>AT5G49620._.
RGPWTVEEDLELINYIASHGEGRWNSLARCAELKRTGKSCRLRWLNYLRPDVRRGNITLEEQLLILELHTRWGNRWSKIAQYLPGRTDNEIKNYWRTRVQKH
>AT3G06490._.
RGPWTAEEDFKLMNYIATNGEGRWNSLSRCAGLQRTGKSCRLRWLNYLRPDVRRGNITLEEQLLILELHSRWGNRWSKIAQYLPGRTDNEIKNYWRTRVQKH
>AT1G48000._.
RGPWTVEEDMKLVSYISLHGEGRWNSLSRSAGLNRTGKSCRLRWLNYLRPDIRRGDISLQEQFIILELHSRWGNRWSKIAQHLPGRTDNEIKNYWRTRVQKH
>Os07g48870_.
RGPWTVEEDLLLVNYIAAHGEGRWNALARCAGLKRTGKSCRLRWLNYLRPDVRRGNMTAEEQLLILELHGRWGNRWSKIAQHLPGRTDNEIKNYWRTRVQKH
>Os03g20090_.
RGPWTVEEDLLLVNYIAAHGEGRWNSLARSAGLKRTGKSCRLRWLNYLRPDLRRGNITPQEQLLILELHSRWGNRWSKIAQHLPGRTDNEIKNYWRTRVQKH
>AT1G68320._.
RGPWTLEEDTLLTNYILHNGEGRWNHVAKCAGLKRTGKSCRLRWLNYLKPDIRRGNLTPQEQLLILELHSKWGNRWSKIAQYLPGRTDNEIKNYWRTRVQKQ
>AT1G25340._.
KGPWTLEEDTLLTNYISHNGEGRWNLLAKSSGLKRAGKSCRLRWLNYLKPDIKRGNLTPQEQLLILELHSKWGNRWSKISKYLPGRTDNDIKNYWRTRVQKQ
>Os01g03720_.
RGPWTLEEDNLLMNYIACHGEGRWNLLARCSGLKRTGKSCRLRWLNYLKPDIKRGNLTPEEQLLILELHSRWGNRWSRIAQHLPGRTDNEIKNYWRTRVQKQ
>Am079.58_.
RGPWTLEEDTLLIHYIACHGEGRWNMLAKYSGLKRTGKSCRLRWLNYLKPDIKRGNLTPEEQLLILELHSKWGNRWSRIAQHLPGRTDNEIKNYWRTRVQRQ
>Am003.210_.
RGPWTVEEDMILVNYIANHGEGRWNSLARCAGLKRTGKSCRLRWLNYLRPDVRRGNITPEEQLMILELHSRWGNRWSKIAQHLPGRTDNEIKNYWRTRVQKH
>AT2G47190._.
KGPWTEEEDAILVNFVSIHGDARWNHIARSSGLKRTGKSCRLRWLNYLRPDVRRGNITLEEQFMILKLHSLWGNRWSKIAQYLPGRTDNEIKNYWRTRVQKQ
>Os05g04210_.
RGPWTVEEDMLLVDYIANHGEGRWNSLARCAGLRRTGKSCRLRWLNYLRPDVRRGNITADEQLLILDLHSRWGNRWSKIAQYLPGRTDNEIKNYWRTRVQKH
>Os12g37690_.
RGPWTVDEDLTLVNYIADHGEGRWNSLARAAGLKRTGKSCRLRWLNYLRPDVKRGNFTADEQLLILDLHSRWGNRWSKIAQHLPGRTDNEIKNYWRTRVQKH
>Os11g45740_.
RGPWTVDEDLTLINYISDHGEGRWNALARAAGLKRTGKSCRLRWLNYLRPDVKRGNFTAEEQLLILDLHSRWGNRWSKIAQHLPGRTDNEIKNYWRTRVQKH
>Os01g19330_.
RGPWTVEEDAVLAGYVAANGEGRWNELARAAGLRRTGKSCRLRWLNYLRPDVRRGDFTPQEQLLILELHFRWGNRWSRIAQHMPGRTDNEIKNYWRTRVQKH
>AT5G40350._.
KGPWTMEEDLILINYIANHGEGVWNSLAKSAGLKRTGKSCRLRWLNYLRPDVRRGNITPEEQLTIMELHAKWGNRWSKIAKHLPGRTDNEIKNFWRTKIQKY
>AT3G27810._.
KGPWTMEEDLILINYIANHGDGVWNSLAKSAGLKRTGKSCRLRWLNYLRPDVRRGNITPEEQLIIMELHAKWGNRWSKIAKHLPGRTDNEIKNFWRTRIQKY
>AT3G01530._.
KGPWTMEEDFILFNYILNHGEGLWNSVAKASGLKRTGKSCRLRWLNYLRPDVRRGNITEEEQLLIIQLHAKLGNRWSKIAKHLPGRTDNEIKNFWRTKIQRH
>Os01g45090_.
KGPWTLEEDLILVSYISQNGEGSWDNLARSAGLNRNGKSCRLRWLNYLRPGVRRGSITPEEDMVIRELHSRWGNRWSKIAKHLPGRTDNEIKNYWRTKIHRK
>Os05g49310_.
KGPWTMEEDLSLVNYIAANGEGAWNTLARAAGLNRTGKSCRLRWLNYLRPDVRRGNITPEEHTLIVELQARWGNRWSKIARYLPGRTDNEVKNFWRTKIQKK
>Am01267.1_.
RGPWMEEEDIKLAMSVKLIGERRWDHIAQVSGLKRSGKSCRLRWMNYLRPDLKQGRMTAQEECLVLQLHAQWGNKWSRIARRLPGRTDNEIKNYWRTHLRKE
>AT3G53200._.
RGPWLEEEDERLVKVISLLGERRWDSLAIVSGLKRSGKSCRLRWMNYLNPTLKRGPMSQEEERIIFQLHALWGNKWSKIARRLPGRTDNEIKNYWRTHYRKK
>Os11g47460_.
KGPWTEQEDLQLVCTVRLFGDRRWDFVAKVSGLNRTGKSCRLRWVNYLHPGLKHGRMSPKEEHLIIELHARWGNRWSRIARRLPGRTDNEIKNYWRTHMRKK
>Os12g37970_.
KGPWTEQEDLQLVCTVRLFGERRWDFIAKVSGLNRTGKSCRLRWVNYLHPGLKRGRMSPHEERLILELHARWGNRWSRIARRLPGRTDNEIKNYWRTHMRKK
>AT3G46130._.
KGPWTEQEDILLVNFVHLFGDRRWDFIAKVSGLNRTGKSCRLRWVNYLHPGLKRGKMTPQEERLVLELHAKWGNRWSKIARKLPGRTDNEIKNYWRTHMRKK
>AT5G59780._.
KGPWTEQEDILLVNFVHLFGDRRWDFVAKVSGLNRTGKSCRLRWVNYLHPGLKRGKMTPQEERLVLELHAKWGNRWSKIARKLPGRTDNEIKNYWRTHMRKK
>Os01g74410_.
KGPWTEQEDVQLVWFVRLLGERRWDFLAKVSGLQRSGKSCRLRWVNYLHPGLKRGRMSPEEERMVVQLHAKLGNRWSRIAKSIPGRTDNEIKNYWRTHLRKL
>Am145.39_.
KGPWTEQEDLQLVCYVGLFGERRWDFIAKVSGLNRSGKSCRLRWVNYLRPDLKRGKITPQEECLILDLQSRWGNRWSRIARKLPGRTDNEIKNYWRTHMRKK
>AT3G24310._.
KGPWTAEEDRLLIDYVQLHGEGRWNSVARLAGLKRNGKSCRLRWVNYLRPDLKRGQITPHEETIILELHAKWGNRWSTIARSLPGRTDNEIKNYWRTHFKKK
>AT4G13480._.
KGPWTAEEDRLLIEYVRVHGEGRWNSVSKLAGLKRNGKSCRLRWVNYLRPDLKRGQITPHEESIILELHAKWGNRWSTIARSLPGRTDNEIKNYWRTHFKKK
>Os03g04900_.
KGPWTALEDRLLTEYVQQHGEGSWNSVAKLTGLRRSGKSCRLRWVNYLRPDLKRGKITPDEETVILQLHAMLGNRWSAIARCLPGRTDNEIKNYWRTHFKKA
>Os04g42950_.
KGPWTSQEDALLVEHVRQHGEGRWNSVSKLTGLKRSGKSCRLRWVNYLRPDLKRGKITPQEESIIVQLHALWGNRWSTIARSLPGRTDNEIKNYWRTHFKKG
>Os02g40530_.
KGPWTAQEDKLLVEYVRQHGEGRWNSVAKITGLKRSGKSCRLRWVNYLRPDLKRGKITPQEESVILELHALWGNRWSTIARSLPGRTDNEIKNYWRTHFKKG
>Am039.132_.
RGPWTAEEDKLLIQYVRMHGEGRWNSAAESVGLKRSGKSCRLRWVNYLRPDLKKGHITPEEERLIVELHARWGNRWSTIARSLPGRTDNEIKNYWRTHFKKK
>AT3G30210._.
KGPWTLEEDKLLAEYVTSHGEGRWSTVAKCAGLNRSGKSCRLRWVNYLRPGLKRGQITPQEEGIILELHSLWGNKWSTIARYLPGRTDNEIKNYWRTHYKKN
>AT5G55020._.
KGPWTAAEDEILAAYVRENGEGNWNAVQKNTGLARCGKSCRLRWANHLRPNLKKGSFTGDEERLIIQLHAQLGNKWARMAAQLPGRTDNEIKNYWNTRLKRL
>AT4G26930._.
KGPWTVAEDETLAAYVREYGEGNWNSVQKKTWLARCGKSCRLRWANHLRPNLRKGSFTPEEERLIIQLHSQLGNKWARMAAQLPGRTDNEIKNYWNTRLKRF
>Os06g40330_.
KGPWTPDEDKRLREYVEAHGEGNWNRVQRNAGLNRCGKSCRLRWANHLKPDLKKGPFSKEEEEMIIKLHLWLGNKWAKMANSLPGRTDNEIKNFWNTRCKRI
>Os03g38210_.
KGPWTTAEDAVLVQHVRQHGEGNWNAVQRMTGLLRCGKSCRLRWTNHLRPNLKKGSFSPDEELLIAQLHAQLGNKWARMASHLPGRTDNEIKNYWNTRTKRR
>Os06g46560_.
KGPWTQAEDKLLVDHVRRHGEGNWNAVRRETGLQRCGKSCRLRWANHLRPDLRKGPFSPDEERLILRLHGLLGNKWARISSYLHGRTDNEIKNYWNTRLKRR
>Ss610S0208_.
KGPWTAEEDAILFAYVTEHGEGKWNVVEKRTGLRRCGKSCRLRWANHLRPDLRKGSFTAEEEALVVLLHTTLGNKWANMAAYLPGRTDNEIKNFWNTRLKRR
>Ss186S0085_.
KGPWTAEEDAILFAYVTEHGEGKWNVVEKRTGLRRCGKSCRLRWANHLRPDLRKGSFTAEEEALVVLLHTTLGNKWANMAAYLPGRTDNEIKNFWNTRLKRR
>AT2G32460._.
KGPWTTTEDAILTEYVRKHGEGNWNAVQKNSGLLRCGKSCRLRWANHLRPNLKKGSFTPDEEKIIIDLHAKLGNKWARMASQLPGRTDNEIKNYWNTRMKRR
>Am037.85_.
KGPWTSAEDAILVEYVKKHGEGNWNAVQKNSGLSRCGKSCRLRWANHLRPNLKKGSFSPEEERLILHLHAKLGNKWARMAAQLPGRTDNEIKNYWNTRIKRR
>AT5G06100._.
KGPWSSAEDDILIDYVNKHGEGNWNAVQKHTSLFRCGKSCRLRWANHLRPNLKKGAFSQEEEQLIVELHAKMGNRWARMAAHLPGRTDNEIKNYWNTRIKRR
>AT3G11440._.
KGPWTSTEDGILIDYVKKHGEGNWNAVQKHTSLARCGKSCRLRWANHLRPNLKKGAFSQEEEQLIVEMHAKMGNKWAQMAEHLPGRTDNEIKNYWNTRIKRR
>Os01g59660_.
KGPWTSAEDAILVDYVKKHGEGNWNAVQKNTGLFRCGKSCRLRWANHLRPNLKKGAFTAEEERLIIQLHSKMGNKWARMAAHLPGRTDNEIKNYWNTRIKRC
>Am038.91_.
KGPWTSAEDAVLIEYVKKHGEGNWNAVQKHSGLSRCGKSCRLRWANHLRPNLKKGAFTADEERLIIELHAKIGNKWARMASQLPGRTDNEIKNYWNTRIKRR
>Sp0126s003_.
KGPWTSAEDAILVSYVSKHGEGNWNSVQKHSGLFRCGKSCRLRWANHLRPNLKKGAFSPDEERNIVELHSKFGNKWARMAAQLPGRTDNEIKNYWNTRIKRR
>Sp0221s001_.
KGPWTSAEDAILVSYVSKHGEGNWNAVQKHSGLFRCGKSCRLRWANHLRPNLKKGAFSPDEERTILDLHSKFGNKWARMAAQLPGRTDNEIKNYWNTRIKRR
>Sp0019s014_.
KGPWTSTEDAILVSYVNKHGEGNWNSVQKHSGLYRCGKSCRLRWANHLRPNLKKGAFTPDEERTIVELHSKLGNKWARMAAQLPGRTDNEIKNYWNTRIKRR
>Pp15_24080_.
KGPWTSAEDSILISYVTKHGEGNWNSVQKHSGLFRCGKSCRLRWANHLRPNLKKGAFTPEEERTIVELHAKLGNKWARMAAQLPGRTDNEIKNYWNTRIKRR
>Pp9_24170V_.
KGPWTSAEDSILISYVTKHGEGNWNSVQKHSGLFRCGKSCRLRWANHLRPNLKKGAFTPEEERIIVELHAKIGNKWARMAAQLPGRTDNEIKNYWNTRIKRR
>Mp1089s000_.
KGPWTSAEDAILVAYVTKHGEGNWNSVQKHSGLYRCGKSCRLRWANHLRPNLKKGAFTPEEERMIIELHAKLGNKWARMAAQLPGRTDNEIKNYWNTRIKRR
>Mp0023s010_.
KGSWTSEEDAILVAYVTKHGEGNWKKVQKFAGINRSAKSCRLRWANHLRPNLKKGAFTPEEELTIIELHAQLGNKWARMASQLPGRTDNEIKNYWNSLIRRT
>Smoe84369_.
KGPWTSAEDSILVAYVQKHGEGNWNNVQKQSGLYRCGKSCRLRWANHLRPNLKKGAFTPEEERLIIELHAKLGNKWARMATQLPGRTDNEIKNYWNTRIKRR
>Smoe81112_.
KGPWTSAEDAILVAYVSKHGEGNWNNVQKHSGLSRCGKSCRLRWANHLRPNLKKGAFTPDEERLIIELHAKLGNKWARMAAQLPGRTDNEIKNYWNTRIKRR
>AT2G26950._.
KSKWKPEEDRILKDYVIQYGDRTWTHVPKRTGLPHNPASCRFRWMNHLKPSLKKGPFTDEEEKRVLQLHAVLGNKWSQMAREFPGRTDNEIKNFWNARRMRL
>AT2G26960._.
KGPWTQAEDNLLIAYVDKHGDGNWNAVQNNSGLSRCGKSCRLRWVNHLRPDLKKGAFTEKEEKRVIELHALLGNKWARMAEELPGRTDNEIKNFWNTRLKRL
>Os05g41166_.
KGPWTSWEDSILEKYIKKHGERNWKLVQKNTGLLRCGKSCRLRWMNHLRPNLKKGAFSKEEENKIINLHRKMGNKWSRMAADLPGRTDNEIKNYWNTRIKKC
>Kf097_0190_.
RGPWAEWEDELLVKYVAKYGEGNWASVKEKPGLKRCGKSCRLRFLNHLKPGLKKGAFSEDEEDLIFTLHTYYGNKWSRIALELPGRTDNEIKNFYHYKCKKL
>Kf493_0040_.
RGPWTKEEDAMLADYVQRFGPKDWSSVPMKTGLNRCGKSCRLRYVNHLRPNLKKEAFSDDEEQMVIHLQAQLGNKWAAIAAQMPGRTDNEIKNLWNTRIKKR
>Os12g38400_.
RQRWRPEEDAILLAYVRQYGPREWSLVSQRMPLHRDAKSCLERWKNYLRPGIKKGSLTDDEQRLVIRLQAKHGNKWKKIAAEVPGRTAKRLGKWWEVFKEKQ
>AT2G37630._.
RQRWSGEEDALLRAYVRQFGPREWHLVSERMPLNRDAKSCLERWKNYLKPGIKKGSLTEEEQRLVIRLQEKHGNKWKKIAAEVPGRTAKRLGKWWEVFKEKQ
>Am044.255_.
RQRWQPEEDALLRAYVKQYGPKEWNLVSQRMPLHRDAKSCLERWKNYLKPGIKKGSLSQEEQALVVALQAKYGNKWKKIAAEVPGRTAKRLGKWWEVFKEKQ
>Sp0001s007_.
RQRWQAEEDNVLREYVKQYGPRDWHLVSERMTLDRDAKSCVERWKNYLKPDIKKGSLTEEEQQLVISLQAKYGNKWKKIAAEVPGRTAKRLGKWWEAYKDKQ
>Mp0040s000_.
RQRWQPEEDDLLRNYVQEFGAKDWGKVSERTALDRDAKSCMERWKNYLKPGIKKTPLTQEEKNLVISLQEKYGNKWKKIAAEVPGRTAKRLGKWWEVYKEKE
>Smoe140962_.
RQRWQPEEDAILCAYVTQYGADDWNLISERMPLDRDPKSCHERWKNYLKPGIKKGPLTDEEQQLVIKLQTKYGNKWKRIAAEVPGRTAKRLGKWWEVYKERL
>Cs7402S1T1_.
KGDWSEEEDALLTAYVLEHGACDWPSVPAKAGLGRYYKSCRLRWVNYLDPRLKKDPYTEEEKAKIVALQNSLGNKWSLIAKQLPGRTDNGIKNWWNTDGIRE
>Cs7402S0T1_.
KGDWSEEEDALLTAYVLEHGACDWPSVPAKAGLGRYYKSCRLRWVNYLDPRLKKDPYTEEEKAKIVALQNSLGNKWSLIAKQLPGRTDNGIKNWWNTDGIRE
>Kf279_0100_.
KGLWTQEEDNTLALCVQRFKEGNWSTIAMKCGLQRSGKSCRLRWVKHLSPHVRSGPLTEEEQRKVIELQKVHGNKWSHIAQFLPGRSDNTIKNFWNSHRKRL
>Cs31134S0T_.
KGLWTTEEDMILTQCVLRFKEGNWSTIALKSGLNRSGKSCRLRWVKHLSPNVKNGPLSADEQEKVIRLQAKHGNKWAFIANHLPGRSDNTIKNFWNSHRKRT
>Ss698S0226_.
KGTWLPEEDRILIAYVERHGPKDWNALLTK-GLKRNGKSCRLRWVNQLQPGLQRGRFTEAEERRVVELQATFGNRWSQIAKHLQGRTDNDVKNFWNLHLKRM
>Ss654S0219_.
KGTWLPEEDRILIAYVERHGPKDWNALLTK-GLKRNGKSCRLRWVNQLQPGLQRGRFTEAEERRVVELQATFGNRWSQIAKHLQGRTDNDVKNFWNLHLKRM
>Sp0015s025_.
KGPWMPEEDEILVDYVRQFGARDWSSIRSKGLLPRTGKSCRLRWVNKLKPDLKRSKFAPEEEKLVVEMQAKLGNKWAKIASCLPGRTDNDVKNFWSTRQKRI
>Mp0019s007_.
KGPWMPEEDEILVEYVRQFGARDWSSIRSKGLLPRTGKSCRLRWVNKLKPDLKRSKFSPEEEKLVVEMQAKLGNKWAKIASCLPGRTDNDVKNFWSTRQKRI
>Pp8_16720V_.
KGPWMPEEDEILVEYVRQFGARDWSSIRTKGLLPRTGKSCRLRWVNKLKPDLKRSKFSPEEEKLVVEMQAKLGNKWAKIASCLPGRTDNDVKNFWSTRQKRI
>Smoe59725_.
KGPWMPEEDEILVEYVRQYGPRDWSSIRSKGLLPRTGKSCRLRWVNKLKPDLKSGKFSPEEEKLVVEMQSKLGNKWAKIASCLPGRTDNDVKNFWST-----
>Am111.43_.
KGPWMPEEDEILLEYVRHHGPRDWSAIRSKGLLPRTGKSCRLRWVNKLKPDLKTGKFSPEEERIVIELQAKFGNKWARIATYLPGRTDNDVKNFWSTRQKRL
>Os04g46384_.
KGPWMAEEDEVLLEHVRTHGPMDWSSIRSKGLLPRTGKSCRLRWVNKLRPNLKSGKFTAEEERVVIELQAQFGNKWARIATYLQGRTDNDVKNFWSTRQKRL
>AT3G60460._.
KGPWKAEEDEVLINHVKRYGPRDWSSIRSKGLLQRTGKSCRLRWVNKLRPNLKNGKFSADEERTVIELQSEFGNKWARIATYLPGRTDNDVKNFWSSRQKRL
>Cs4710S0T9_.
KGPWSPEEDSRLQESVSVLGPRNWSAIAKTI-PGRSGKSCRLRWCNQLNPGVVRRPFTEEEDRKIIEAHKQHGNKWASIARLLPGRTDNAIKNHWNSTLRRK
>Pp6_24650V_.
KGPWSPEEDVVLNRLVEKFGARNWSLIARGI-PGRSGKSCRLRWCNQLNPGVKRKPFTEEEDRAIVAAHAIHGNKWASIARMLPGRTDNAIKNHWNSTLRRK
>Pp5_2150V3_.
KGPWSPEEDVVLNRLVEKFGARNWSLIARGI-PGRSGKSCRLRWCNQLNPGVKRKPFTEEEDRAIVAAHAIHGNKWASIARMLPGRTDNAIKNHWNSTLRRK
>Sp0009s006_.
KGPWSPEEDVVLNRLVEKFGARNWSLIARGI-PGRSGKSCRLRWCNQLNPGVKRKPFTVDEDRAIVAAHAIHGNKWASIARMLPGRTDNAIKNHWNSTLRRK
>Mp0007s027_.
KGPWSPEEDVILSKLVDKFGARNWSLIARGI-PGRSGKSCRLRWCNQLNPVVKRKPFTEEEDRAIVTAHAVHGNKWASIARMLPGRTDNAIKNHWNSTLRRK
>Am029.245_.
KGPWSPEEDAVLSRLVSKFGARNWSLIARGI-PGRSGKSCRLRWCNQLDPCVKRKPFTEEEDRTIVAAHAIHGNKWAAIARLLQGRTDNAIKNHWNSTLRRK
>AT2G39880._.
KGPWLPEQDEALTRLVKMCGPRNWNLISRGI-PGRSGKSCRLRWCNQLDPILKRKPFSDEEEHMIMSAQAVLGNKWSVIAKLLPGRTDNAIKNHWNSNLRRK
>AT3G55730._.
KGPWSTEEDAVLTKLVRKLGPRNWSLIARGI-PGRSGKSCRLRWCNQLDPCLKRKPFSDEEDRMIISAHAVHGNKWAVIAKLLTGRTDNAIKNHWNSTLRRK
>AT3G09230._.
KGPWSKEEDDVLSELVKRLGARNWSFIARSI-PGRSGKSCRLRWCNQLNPNLIRNSFTEVEDQAIIAAHAIHGNKWAVIAKLLPGRTDNAIKNHWNSALRRR
>Os01g63160_.
KGPWSSDEDTLLSNLVEKLGPRNWTLIARGI-PGRSGKSCRLRWCNQLDPQVKRKPFTEEEDRIIMAAHAIHGNKWAAIAKLLVGRTDNAIKNHWNSTLRRR
>Kf085_0320_.
KSSWSPEEDRLLVELVRKHGAQSWSLIAKQI-AGRSNKSCRLRWCNQLNPEVRKEPFTPDEDRALLAAHERHGNKWAAIAKELPGRTDNAIKNHWNSYLARK
>Cs80S07818_.
KTTWSAEEDELLRALVTQYGPRNWGIIARGI-AGRSSKSCRLRWCNQLNPDVKHVPFTEEEDALILEEHRKHGNKWATIARALPGRTDNQIKNHWNSTLLRK
>Mcom74650_.
------QEDARLSMLVMTHGARNWSFIAEGI-PSRSSKSCRLRWCNQLDPALRRDNFSDAEDRTIMAAYKKLGNRWASIAKLLPGRTDNAVKNHLHAKLRAK
>Mpus130146_.
------QEDARLTALVEAHGPRNWSFIARGL-KDRSSQSCRLRWCNQLNPALRRDTFTPAEERTLLAAYKKLGNRWAAIAKVLPGRTDNAVKNHLNSKLR--
>Cs293S0032_.
KSAWNPEEDRILQELIAEHGPRNWSVIARGL-EGRSSKSCRLRWCNQLSPHVRKEPFTETEDRAIIRAHALHGNKWAIIAKLLPGRTDNAIKNHWNSTLRRK
>Os05g28320_.
KGSWSPEEDEQLRGAVARHGPRNWTAISEEV-PGRSGKSCRLRWCNQLSPGVHRRPFTPDEDALIVAAHAKYGNKWATIARLLDGRTDNSVKNHWNSSLRRN
>Ss582S1727_.
QRRWQP-EDENLRKLVKKLGPRNWTLIARGV-TGRSGKSCRLRWCNQLDPAVDRTPFTEAEDAAILAAHLEHGNHWAAIARCLPGRTDNAIKNHWNSTLKRK
>Cs31S04789_.
SLLCELQEDQLLRSLVLKFGPQNWSLISHGI-RGRSGKSCRLRWCNQLNPAVLKTPFTEAEDAAILAAHIEHGNKWASIARLIPGRTDNAIKNHWNSSLRRR
>Cv00585023_.
------QEDDLLRQLIKEYGPKNWSIIANGI-KGRSGKSCRLRWCNQLNPEVKKDPFSQWEDAVIIMAHQKHGNAWARISKLLVGRTDNAVKNHWNSTLKRK
>Kf455_0030_.
KGPWSAAEDDLLHRLVEHFGPRNWTLIARGI-QGRSGKSCRLRWCNQLNPQVKRKPFTDEEDAKIIAAHAEHGNKWATIARLLPGRTDNAIKNHWNSTLSRR
>Cs5684S0T5_.
KGPWSKEEDDKLRKLIEHHGARNWTIIADGL-NGRSGKSCRLRWCNQLNPEVNKQPFTEDEDKEIIRAHEKHGNKWAIIARSLPGRTDNAIKNHWNSTLKRK
>Sp0017s014_.
KGPWSPEEDAALQRLVEKHGARNWSLISKGI-PGRSGKSCRLRWCNQLSPLVHHRPFTALEDSAIIQAHNLYGNKWATIARILPGRTDNAIKNHWNSTLRRR
>Sp0000s014_.
KGPWSPEEDAALQQLVEKHGARNWSLISKGI-PGRSGKSCRLRWCNQLSPLVQHRPFTALEDSAIIQAHKLHGNKWATIARSLPGRTDNAIKNHWNSTLRRR
>Sp0217s004_.
KGPWSPEEDAALQQLVEKHGARNWSLISKGI-PGRSGKSCRLRWCNQLSPSVQHRPFTAFEDSAIIQAHHLHGNKWATIARILPGRTDNAIKNHWNSTLRRR
>Mp0032s015_.
KGPWSPEEDAALQRLVDKYGARNWSLISKGI-PGRSGKSCRLRWCNQLSPQVQHRPFTAAEDAAIIQAHAHHGNKWATIARLLPGRTDNAIKNHWNSTLRRR
>Pp23_7530V_.
KGPWSPEEDAALQQLVEKYGARNWSLISKGI-PGRSGKSCRLRWCNQLSPQVQHRPFTTAEDETIIAAHSQHGNKWATIARLLPGRTDNAIKNHWNSTLRRR
>Pp20_8950V_.
KGPWSPEEDSALQQLVDKYGPRNWSLIGKGI-PGRSGKSCRLRWCNQLSPQVQHRPFTTVEDETIIAAHSQHGNKWATIARLLPGRTDNAIKNHWNSTLRRR
>Smoe77255_.
RGPWSPEEDANLQKLIQKYGARNWSLISKGV-PGRSGKSCRLRWCNQLSPQVEHKPFSCAEDAIIIEAHAQHGNKWATIARLLPGRTDNAIKNHWNSTLRRR
>Smoe99462_.
KGPWSPEEDAALQKLVDKYGARNWSLISKGI-AGRSGKSCRLRWCNQLSPQVEHRPFTAAEDATIIKAHSQHGNKWATIARLLPGRTDNAIKNHWNSTLRRR
>Os01g74590_.
KGSWRAEEDALLTRLVAQHGPHRWSIISGAI-PGRSGKSCRLRWCNQLSPAVQHRPFTPQEDALLAAAHARHGNKWATIARLLPGRTDNSVKNHWNSNLRRC
>Am007.133_.
KGSWSPEEDATLSRLVAHHGARNWSAISAGI-PGRSGKSCRLRWCNQLSPNVHHRPFSPAEDAAIVEAHARHGNKWATIARLLPGRTDNAIKNHWNSTLRRS
>AT5G67300._.
KGPWSPEEDEQLRRLVVKYGPRNWTVISKSI-PGRSGKSCRLRWCNQLSPQVEHRPFSAEEDETIARAHAQFGNKWATIARLLNGRTDNAVKNHWNSTLKRK
>AT3G50060._.
KGPWSQEEDEQLRRMVEKYGPRNWSAISKSI-PGRSGKSCRLRWCNQLSPEVEHRPFSPEEDETIVTARAQFGNKWATIARLLNGRTDNAVKNHWNSTLKRK
>AT4G37260._.
KGPWSPEEDDLLQRLVQKHGPRNWSLISKSI-PGRSGKSCRLRWCNQLSPEVEHRAFSQEEDETIIRAHARFGNKWATISRLLNGRTDNAIKNHWNSTLKRK
>AT2G23290._.
KGPWSPEEDDLLQSLVQKHGPRNWSLISKSI-PGRSGKSCRLRWCNQLSPEVEHRGFTAEEDDTIILAHARFGNKWATIARLLNGRTDNAIKNHWNSTLKRK
>Am006.100_.
KGPWSPEEDEQLRKLVQKHGPRNWSLISKSI-PGRSGKSCRLRWCNQLSPQVEHRAFTAEEDETIVRAHAQFGNKWATIARLLSGRTDNAIKNHWNSTLKRK
>Os09g01960_.
KGPWSPEEDEALQRLVGRHGARNWSLISKSI-PGRSGKSCRLRWCNQLSPQVEHRPFTPEEDDTILRAHARFGNKWATIARLLAGRTDNAIKNHWNSTLKRK
>Os06g43090_.
RGPWSPEEDEALRRLVERHGARNWTAIGREI-PGRSGKSCRLRWCNQLSPQVERRPFTAEEDATILRAHARLGNRWAAIARLLQGRTDNAVKNHWNCSLKRK
>Os02g09480_.
KGPWSPEEDEALRRLVERHGARNWTAIGRGI-PGRSGKSCRLRWCNQLSPQVERRPFTAEEDAAILRAHARLGNRWAAIARLLPGRTDNAVKNHWNSSLKRK
>Kf455_0010_.
KGWWSPEEDNLLSRLVKKFGARNWHFISPVM-AGRSAKSCRLRWCNQLNPDVEKRPFTAEEDDIILQAHTVHGNKWATIAKLLPGRTDNAVKNHFNSILRRT
>Cre09.g399_.
KGAWTPEEDALLTKLIATYGTKNWSVVAAGI-KGRSGKSCRLRWHNQLNPDVKKEPFSEWEDAVIILAHEVHGNKWAAIAKLLSGRTDNSVKNHWNATLKRK
>Vc0012s016_.
KGAWTPEEDALLTKLITTYGTKNWSIVAAGI-RGRSGKSCRLRWHNQLNPDVKKEPFSEWEDAVIILAHDVHGNKWAAIAKLLCGRTDNSVKNHWNATLKRK
>Csub12896_.
KGAWTPEEDEALKRLVLMHGPKNWSLIAGGI-HGRSGKSCRLRWCNQLDPGVIKDPFSEWEDAVIINAHIAHGNKWAVIAKLLPGRTDNGVKNHWNSTLKRK
>PNH01298.1_.
RGPWTPEEDKMLTELVLSCGAQRWSTIAESI-IGRSGKSCRLRWWNHLSPQVKKGPFSDFEDAVIVRSHEKYGNKWSVIAKLLPGRTDNAVKNRWNSTLKRK
>Cre16.g677_.
RGPWTPEEDKQLTDLVLSCGAQRWSTIAESI-PGRSGKSCRLRWWNHLSPQVKKGPFSDFEDAVIVRSHEKYGNKWSVIAKLLPGRTDNAVKNRWNSTLKRK
>GpKXZ42126_.
RGPWTPEEDKMLTNLVLTCGAQRWSTIAESI-EGRSGKSCRLRWWNHLSPQVKKGPFSEFEDAVIVRSHEKYGNKWSVIAKLLPGRTDNAVKNRWNSTLKRK
>Vc0023s001_.
RGPWTPEEDKQLTELVTNCGAQRWSTIAESI-PGRSGKSCRLRWWNHLSPQVKKGPFSEFEDAVIVRSHEKYGNKWSVIAKLLPGRTDNAVKNRWNSTLRRK
>PNH04309.1_.
-GPWTPEEDNILRQLVTTHGARNWTRIAEVI-PGRTGKSCRLRWLNQLSPVVKCGPFTIEEDAVILWAHSLYGNKWASIAKHLPGRTDNNIKNRW-------
>Vc0002s048_.
KGPWTPEEDEVLRGLVVTHGARNWTKIAECI-PGRSGKSCRLRWLNQLSPHVRGGPFTPEEDAVILWAHLQYGNKWASISKHLPGRTDNHIKNRWNCTLKKR
>GpKXZ54653_.
KGPWTPEEDAILRQLVLSQGPRNWTSIASCI-PGRSGKSCRLRWLNQLSPAVKSGPFSAEEDAVILWAHMQYGNKWASIAKHLPGRTDNHIKNRWNCTLKKK
>Vc0011s001_.
KGPWTPEEDTILRQLVMSQGPRNWTSIAACI-PGRSGKSCRLRWLNQLSPSVKSGPFSAEEDAVILWAHMQYGNKWASIAKHLPGRTDNHIKNRWNCTLKKK
>Cre14.g621_.
QGPWTAEEDAVLKSLIAQRGPRQWTRIAENI-PGRSGKSCRLRWLNQLSPALKTSPWEPQEDAVILWAHLHYRNRWCEIAKHLPGRTDNHIKNRWNCTLKKR
>CeGAX76914_.
DDTIKAEEDEALTKLVNKHGPRNWTVMAKHI-PGRSGKSCRLRWLNQLNPQVRKGPFTSEEDSVILVAHEIYGNKWATIAKLLPGRTDNSVKNHWNSTLKRR
>Ds0015s000_.
KGPWTHEEDEHLVRLVDKFGARNWSGMSKHI-KGRSGKSCRLRWLNQLNPNVKKGPFTAEEDRSIIALHKIHGNKWATIAKNLPGRTDNAVKNHWNSTLRRR
>Mn01389731_.
KGPWTPEEDALLLRCVAKHGPKNWSLIARSI-PGRTGKSCRLRWLNQLNPNVKKEPFSGEEDAIIMAAHTLLGNKWASISKLLVGRTDNSVKNHWNSTLKRR
>Sp0031s016_.
RGHWRPAEDEKLRELVSQYGPQNWNLIAEKL-QGRSGKSCRLRWFNQLDPRINRRPFTEEEEDRLLAAHQFHGNKWAMIARLFPGRTDNAVKNHWHVVMARK
>Sp0044s000_.
RGHWRPAEDEKLRELVSQYGPQNWNLIAEKL-QGRSGKSCRLRWFNQLDPRINRRPFTEEEEDRLLSAHRFHGNKWAMIARLFPGRTDNAVKNHWHVVMARK
>Pp11_2650V_.
RGHWRPVEDQKLRELVSLHGPQNWNLIAEKL-QGRSGKSCRLRWFNQLDPRINRRPFTEEEEERLLAANQLQGNKWALIARLFPGRTDNAVKNHWHVLTARK
>Pp7_21220V_.
RGHWRPAEDDKLRELVSQFGPQNWNLIAEKL-QGRSGKSCRLRWFNQLDPRINRHPFSEEEEERLLIAHKRYGNKWALIARLFPGRTDNAVKNHWHVVTARQ
>Pp1_1650V3_.
RGHWRPAEDDKLRELVSQYGPQNWNLIAEKL-QGRSGKSCRLRWFNQLDPRINRRPFTEEEEDRLLAAHRFHGNKWAMIARLFPGRTDNAVKNHWHVVMARK
>Pp2_34670V_.
RGHWRPAEDDKLRELVSQYGPQNWNLIAEKL-HGRSGKSCRLRWFNQLDPRINRRPFTEEEEDRLLSAHRFHGNKWAMIARLFPGRTDNAVKNHWHVVMARK
>Pp4_13790V_.
RGHWRPAEDEKLRELVSQYGPQNWNLIAEKL-HGRSGKSCRLRWFNQLDPRINRRPFTEDEEERLLAAHSFHGNKWAMIARLFLGRTDNAVKNHWHVVMARK
>Pp12_10360_.
RGHWRPAEDEKLRELVSQYGPQNWNLIAEKL-HGRSGKSCRLRWFNQLDPRINRRPFTEDEEERLLAAHRFHGNKWAMIARLFPGRTDNAVKNHWHVVMARK
>Pp3_12080V_.
RGHWRPEEDENLRKLVSRFGPQNWNLIAQKL-HGRSGKSCRLRWFNQLDPRINRRPFTDDEEERLLAAHRFHGNKWAMIARLFPGRTDNAVKNHWHVVMARK
>Sp0037s005_.
RGHWRPAEDEKLRELVSHYGPQNWNLIAEKL-QGRSGKSCRLRWFNQLDPRINRRPFTEEEEERLLAAHRFHGNKWAMIARLFPGRTDNAVKNHWHVVMARK
>Os08g33800_.
RGHWRPAEDAKLRELVALYGPQNWNLIADKL-DGRSGKSCRLRWFNQLDPRISKRPFSDEEEERLMAAHRFYGNKWAMIARLFPGRTDNAVKNHWHVIMARK
>Os01g16810_.
RGHWRPAEDAKLKDLVAQYGPQNWNLIAEKL-DGRSGKSCRLRWFNQLDPRINRRAFTEEEEERLMAAHRAYGNKWALIARLFPGRTDNAVKNHWHVLMARR
>Am119.82_.
RGHWRPAEDAKLKELVAQFGPQNWNVIAERL-EGRSGKSCRLRWFNQLDPRINRRAFSEEEEERLLAAHRLYGNKWAMIARLFPGRTDNAVKNHWHVIMARK
>Am010.503_.
RGHWRPAEDAKLKELVALYGPQNWNLIAEKL-EGRSGKSCRLRWFNQLDPRINRRAFSEEEEERLMAAHRLYGNKWAMIARLFPGRTDNAVKNHWHVIMARK
>AT3G29020._.
RGHWRISEDTQLMELVSVYGPQNWNHIAESM-QGRTGKSCRLRWFNQLDPRINKRAFSDEEEERLLAAHRAFGNKWAMIAKLFNGRTDNALKNHWHVLMARK
>AT5G39700._.
GGHWTLSEDLKLKELVAVFGPQNWKFIGEKM-EPRTSLSCRQRWFNQLDPKINKRNFTDEEEEKLLRAHILYGNKWSKIAKLFNRRTDHAVKNHWHSLMNRI
>AT1G26780._.
RGHWRPAEDVKLKELVSIYGPQNWNLIAEKL-QGRSGKSCRLRWFNQLDPRINRRAFTEEEEERLMQAHRLYGNKWAMIARLFPGRTDNSVKNHWHVVMARK
>AT1G69560._.
RGHWRPAEDTKLKELVAVYGPQNWNLIAEKL-QGRSGKSCRLRWFNQLDPRINRRAFTEEEEERLMQAHRLYGNKWAMIARLFPGRTDNSVKNHWHVIMARK
>Smoe38644_.
RGHWRPAEDDKLKQLVALHGPQNWNVIAENL-HGRSGKSCRLRWFNQLDPRINRRPFSEEEEDRLMAAHQIHGNKWALIARLFPGRTDNAVKNHWHVIMARK
>Smoe80553_.
RGHWRPAEDEKLKELVRIHGPQNWNVIAEKL-EGRSGKSCRLRWFNQLDPRINRKPFSEEEEERLLAAHQLHGNKWAMIARIFPGRTDNAVKNHWHVVMARK
>Smoe6282_.
RGHWRPSEDEKLRELVALHGPQNWNLIAEKL-EGRSGKSCRLRWFNQLDPRINRQPFSEEEEERLLAAHTFHGNKWALIARLFPGRTDNAVKNHWHVIMARK
>Smoe6091_.
RGHWRPGEDDKLKELVALHGPQNWNMIAEKL-QGRSGKSCRLRWFNQLDPRINRQPFTEEEEERLLAAHRFHGNKWAMIARLFPGRTDNAVKNHWHVVMARK
>Mp0008s002_.
RGHWRPAEDEKLRELVSQYGPQNWNLIAEKL-QGRSGKSCRLRWFNQLDPRINRRPFSEEEEEKLLAAHRFHGNKWAMIARLFPGRTDNAVKNHWHVVMARK
>Os11g10130_.
RGHWRPGEDEKLRQLVEKYGPQNWNSIAEKL-EGRSGKSCRLRWFNQLDPRINKRPFTEEEEERLLAAHRHHGNKWALIARHFPGRTDNAVKNHWHVVRARR
>Am186.1_.
RGHWRPGEDEKLRQLVEQYGPQNWNSIAEKL-QGRSGKSCRLRWFNQLDPRINRRPFTPEEEERLLSAHRHHGNKWALIARLFPGRTDNAVKNHWHVIMARK
>Am024.83_.
RGHWRPSEDDKLKELVDKYGPHNWNAIAEKL-QGRSGKSCRLRWFNQLDPRINRSPFTEEEEERLLASHRLHGNRWAIIARLFPGRTDNAVKNHWHVIMARK
>Os03g51110_.
RGHWRPSEDEKLKELVARYGPHNWNAIAEKL-QGRSGKSCRLRWFNQLDPRINRSPFTEEEEELLLASHRAHGNRWAVIARLFPGRTDNAVKNHWHVIMARR
>AT1G17950._.
RGHWRPAEDEKLRELVEQFGPHNWNAIAQKL-SGRSGKSCRLRWFNQLDPRINRNPFTEEEEERLLASHRIHGNRWSVIARFFPGRTDNAVKNHWHVIMARR
>AT1G73410._.
RGHWRPAEDEKLKDLVEQYGPHNWNAIALKL-PGRSGKSCRLRWFNQLDPRINRNPFTEEEEERLLAAHRIHGNRWSIIARLFPGRTDNAVKNHWHVIMARR
>AT5G17800._.
RGHWRPTEDAKLKELVAQFGPQNWNLISNHL-LGRSGKSCRLRWFNQLDPRINKRAFTEEEEFRLLAAHRAYGNKWALISRLFPGRTDNAVKNHWHVIMARR
>AT4G33450._.
RGHWRPVEDDNLRQLVEQYGPKNWNFIAQHL-YGRSGKSCRLRWYNQLDPNITKKPFTEEEEERLLKAHRIQGNRWASIARLFPGRTDNAVKNHFHVIMARR
>Ap01139818_.
RTCWSPE-------LVETYGPQNWSLIAKSLGSGRNGKSCRLRWFNQLDPNLKKEAFTQEEEEEILLRHGELGNRWAAIAKYLPGRTDNAIKNYWNGHLKKR
>Hesp_KDD74_.
RSP----EDVKLIQLVETYGPQNWSLIAKSLGSGRNGKSCRLRWFNQLDPNLRKEPFSAEEEEIIIYRHAQLGNKWAAISKYLPGRTDNAIKNYWNGHLKKR
>Cv00584834_.
--------------LLQTYGPQNWSLIAKSLGSGRNGKSCRLRWFNQLDPSLKKEPFTPEEEEMIVAKHAELGNKWAQIAKFLPGRTDNAIKNYWN------
>Mn01389371_.
RATWSPEEDARLLDLVGRYGPQNWTAIAGHMGGGRNSKSCRLRWFNQLDPRVNKEPFTEEEKQVIIEMHAQMGNKWALIAKHLPGRTDNAIKNYWCA--RDA
>Mn01390514_.
R-PWTQEEDASLREQVSLHGPQNWSHVAKAL-KGRNGKSCRLRWVNQLAPDLKQESFTPEEDTILLEAHKVLGNKWTAIAKLLPGRTDNAIKNRWHAWLKKK
>Csub44671_.
GTTWKPEEDRRLQKVMSELGTSSWSAVAKRLGGGRTGKSCRLRWFNQLCPTLKREPFSSQEDQIVIQAHAKYGNQWALIAKLLEGRTDNAIKNRWNSTLKRK
>Ot02284014_.
KSAWTPEEDEMLREQIERLGPGNWTAIAEAL-PGRSSKSCRLRWCNQLNPNVKRGPFTPEEDNTILMQHAIHGNKWAVISRYMPGRTDNQVKNRFNSTLRRL
>Oluc9404_.
-----EQEDELLRRQIERLGPGNWTAIAEAL-TGRSSKSCRLRWCNQLNPSVKRGPFTAEEDSTILAQHAIHGNKWAVISRSMPGRTDNQVKNRFNSTLRR-
>Bp00751472_.
KSAWTIEEDTLLREQIQRLGPGNWTAIAERL-PGRSSKSCRLRWCNQLNPTVKRGPFTPEEDAQILAAHAVHGNKWAVISRSMPGRTDNQVKNRFNSTLRRT
>Mcom73264_.
-----PQEDALLREQIQKLGPGNWTAIAEAL-PGRSSKSCRLRWCNQLNPMVKRGPFTEDEDRAILAAHAIHGNKWAVISRSIPGRTDNQVKNRFNSTLRR-
>Mpus39026_.
KNSWTPEEDERLRERIAAHGPGNWSAVAAFL-EGRSSKSCRLRWCNQLNPDVKRGPFTAEEDKLILAAHAMHGNKWAIISRSIPGRTDNQVKNRYNSTLRRV
>Entfi10596_.
KGPWSQEEDERLRELVERLGPRNWSAIALGL-KGRSGKSCRLRWFNQLNPEVKKGPFSSEEDTVILAGHAQHGNKWAIIARELPGRTDNAIKNH--------
>Cre02.g108_.
YKAWSKEEDDLLRALVDRHGANKWTEIAASL--GRTGKSCRLRWVNQLRGDLVMGAFSPAEDQRIVELQATLGNRWSAIAKELPGRTDNMIKNRWNSYLKRR
>Vc0017s020_.
YRAWTKEEDEQLRSLVETHGANKWTEIAAGL--GRTGKSCRLRWVNQLRGDLLTSAFTPAEDQKIVEMQATYGNKWSAIARELPGRTDNMVKNRWNSYLKRR
>CeGAX79843_.
YVPWTKEEDTRLRELVEQCGAKNWSKIAEHM-PTRTSKSCRLRWLNQLRPNVQTGGFTAEEDERIIKAQAELGNKWTTIAAMLPGRTDNAVKNRWNSALRKR
>Os03g13310_.
KVGWSKEEDKLLRELVRKQGGKDWGVIATAF--GRTDKSCRLRWRQHLDPSVDVAPFSAGEDRKIVELHRVHGNRWATIAAFLPGRSDNAIKNRWNTHLRKR
>Os08g34960_.
KTPWTQEEDEALRRAVREHRRQNWAEIALAL-PRRGPKSCRLRWCQHLSPELDSRVFTAEEDAIILAQQRVHGNKWATIARCLPGRYDNAVKNRWNSALRKL
>PNH04238.1_.
VQPWFEEETQRLVALVASLGEEDWSEVARRL-GGRTPKQVREKFKNDLRPGIQNKAWTMKEENVLALAHLRHRNRWADVAQYLPKRFENTIKNRW-------
>PNH04233.1_.
VQPWFEEETQRLVALVQSLGGEDWSEIARRL-GGRTPKQVREKFKNDLRPGIQNKAWTMKEEYVLALAHSRHRNRWADVAQYLPKRSENTIKNRW-------
>Vc0014s006_.
SRPWSQEESEWLIQVVSKTST-NWQDVAKQV-PGRTGKQCREKWKNDLRPNICKEPWSLKEEYVLAVAHSLHGNRWSEVAKYLPTRPENTIKNRWYATNRAK
>Cre03.g144_.
SRPWTQEETDWLITVVSRLGTDNWQEVARQV-PGRTGKQCREKWKNDLRPNISKDPWSLKEEYVLALAHSLHGNRWSEVARYLPTRPENTIKNRWYATNRAK
>GpKXZ46859_.
RRAWTKIEKNSLEHAVSALAPGDWRVVARAV-PGRTAKQCREKWLSDLRPGIDQGAWALQEEYVLALAHSRVGNKWAEIARYLPTRPINRVKNRWHSARRAT
>CeGAX76297_.
VGYWTSDEMTLLAAAVKAVDNGYWEKVASLV-PRRTAKQCRTKWLNEMREGICKGPWSLREEYILILVHSAVGNKWSKISKYLNGRPENTVKNHWSATSRSK
>CeGAX72556_.
SKKWTEEEMQRLVYSINTQGRDNWAEVSKVL-PGRTGKQCREKWKNDLRPDINKEPWTAREEYILARLHSEVGNQWAEIAKYLNGRSENSIKNHWNATLRSK
>Ds0270s000_.
SKKWSQKEVEQLLDAINAARCSNWAYVAIHV-PTRTGKQCREKYKNDLRPDLSKSPWTGQEEYILARAHCEIGNLWAEIGQFLPGRSENTIKNKWNATLRAK
>Vc0008s000_.
RKPWTKCQHEKLIAAVEAHQKANWTVVAESV-PGRSGKQCRERWHNCSRPNAVRGQWTEDEDRIIARGHATWGTAWTRIARNLGRRTENQVKNRWSTVVRAT
>GpKXZ42748_.
RRPWTQSQHDRLVKAVEAQQRANWTLVAESV-PGRTGKQCRERWHNCSRPNAVRGQWAEEEDRVIARGHAMWGAAWTRISRNLERRTENQVKNRWSTIARAA
>Kf026_0540_.
RANWSKEEDVVLRAFVAKEGMDRWASAGRVL-GKRTGKQCRNRWYNVLDPNLTDSDWTEEEEQRLVALHREIGSRWAMLARHMPGRSENAIKNHWHCTARCK
>Kf150_0040_.
LPKWSKKEDVVLLNFVKENGKAGWARVGRML--GRTGKQCRNRFYNALDPELSAKEWTAEEDRCMVELHKRFGCRWAILARHLPGRGQNTIKNHWNCVARTC
>Kf064_0290_.
RSNWTKDDDAALVAFVEKHGLAQWAKAGRTL--GRTGKQCRNRWSNTLEPGLKDVEWTNEEERRLVQFHRQFGSKWATLSRHMPGRSPNAIKNHWNNTIKCK
>Kf043_0140_.
RTIWTPEEDRKLREHVGAHGTQGWSRFANTL-ADRSGKQCRNRWYHVLDPELSREEWTEEEEQILVDLHRRIGKRWALLARQIKGRSETAVKNHWNSVNRTK
>Kf011_0100_.
RPSWTQEEDEVLTDFVGKHGLGEWAAAAQVL-PGRTKKQCRNRWYNALVSASKQAPWTKEEEAQLEQLHRQYGDKWTTIAKHMPDSTRSEVKNHWSRMNPGK
>Kf052_0040_.
RAPWTKEEDEKLSSLVQVHGTKTWAFISKQF-SNRNGKQCRERWHNHLSPGLKKVDWTPEEEQKLIQLHLQFGNRWVEIAKHLPGRSDNAIKNHWNSTARRK
>Gs00570673_.
SLGWTEQEDRRLVELHRKYG-NRWALIKKFM-GGKTGQQCLKRWRYTLDPTVRKDSWTKEETERLMKLHEELGSKWSDIARLGTGRTDIQCRYRYFRVLAGK
>Cv00584370_.
-GVWTDEEDALLALWQGRVGN-KWSEVARHI-PGKTGQQCAQRWRHRVNPNISREKWSAEEDARLALLVDKHGNSWAEISRRLPG-----------------
>PNH06274.1_.
REKWTPEEDSLLIKLVGELGAGKWASLARHLP-GRTDQQCMGRWRRHLDPSIRKDAWSAEEDSLLQALHQKHGACWSLIAKALAHRTPQQCRGRWCILTGAG
>Cs5139S0T5_.
AEPWTVEEDERLQAAVLQHGENNPALVG--L-PGKTAEQCLSRWRHLQSNKLSKGPWTEDEDERVLEMFHEYGKKWRIIAEGLPGRTRKEVKKRWRKVLIHE
>Mp0092s000_.
STVWTTEDDETLQAAVEKFKGGNWKKIAASL-PNRSDDQCLHRWQKVLRPTLVKGYWNKEEDDELLELVHKFGTKWAAIARSLPGRTGKQCRESC------V
>Cs18204S0T_.
KGKWAPEEDAVLRSAVALHGVGAWVKIGSLV-PGRSDMQCRERWVNVLDPGLKKAGWTPEEDKLLEEAVAKYGSKWTLVSACVQPRTDNQCLRRWKALHPAE
>Mn01389219_.
GGIWKNTEDEILKAAVMKYGLNQWARISSLL-VRKSAKQCKARWYEWLDPAIKKTEWTREEDEKLLHLAKLLPTQWRTIAP-IVGRTPAQCLERYEKLLD-M
>Cm00553665_.
RGPWQPCEDERLKALVNMLGVGAWPRIAQYM-VNRSGKQCRERYINNLAPGIVKTEWTRNEEMRLVQLQAIYGNRWSVIAKEFPGRTDNAVKNRFNSYLRRL
>PuOSX71512_.
RGPWTAVEDATIVRLVGRLGTNKWAALAGAL-PGRHGKQARERWVNHLDPSIVKAPWSAAEEATLAALHGRWGNAWARIAAALPGRTDNAVKNHYNSYVRRA
>PuOSX74889_.
R-PWTAAEDEALRRPVSVYGTTSWSRIAADMG-DRNGKQCRERWFHQLNPAIFRGSWSPDEDASLLSLQRQHGNAWATIARSLPGRTGNQVKNRFN-TIRKC
>Ds0302s000_.
RGTWSSYEDESLKRLVSIHGEGHWSKIAQHLSCGRIGKQCRERWLHHLQPGICHTPWSEAEAVQLVSLHEQLGNHFSAIAKYLPGRTENSCKNFWNATRRCK
>Smoe72632_.
------QEDEMLRELVKRHGTKKWHIISAKM-QNKTPRECRRRWRTYLHMCMNKSSWSAEEDRMLLEGHNAYGNRWTEIAKMVPGRTDNAVKNRFNALCKKR
>Mp0123s001_.
PATFTEQEDEFLRELVKRHGTKKWHIISAKM-HNKTPRECRKRWRTYLHMCMNKSSWSEEEDRLLIEGHNAYGNRWTEIAKMVPGRTDNAVKNRYNALCKKR
>Kf048_0440_.
CSQWQEQEDEILKELVKRHGSKKWDLVAARL-PGRSAPDCKERWHAQLHASMNKSSWTEEEDKKLLEARKECGNKWMEIAQRVPGRTDNAVKNRYQALKRRQ
>Mp0007s026_.
LVVWSQEEDELLREQVRVYGIERWARVAEGL-PGKTSRQCRRRWNMFLNVVSKRGGWTDEEDNLLLENHDRFGNRWTEIAKNLPGRTDNAVKNRYSVLCKKQ
>Cs19119S0T_.
TVTWTEQEDDILREQVKRHGTQKWALVAAKL-GNKTSKQCRRRWQICLNMAGKKGGWTSEEDQMLLEGHVKYGNRWTEIAKMVPGRTDNAVKNRFCALSKKQ
>Kf793_0050_.
PVIWSTEEDEQLRDLVGKYGTQKWAAIAGKM-AEKTSKQCRRRWQIIMNLIGKKGGWSEEEDRLLLEGHRNYGNRWTEIAKLVPGRTDNAVKNRYCALAKKI
>Ss610S1776_.
AVSWADHEDAALKGLIARYGTTKWSLIASKL-PGKTNKQCRRRWQACLNAAGNKGVWTPEEDLALVEGHKLFGNRWTEIAKLVPGRTDNAAKNRYGAICKRE
>Ss186S0915_.
AVSWADHEDGALRDLIARYGTTKWSLIASKL-PGKTNKQCRRRWQACLNAAGNKGVWTPEEDLALVEGHKLFGNRWTEIAKLVPGRTDNAAKNRYGAICKRE
>Kf565_0070_.
TTIWTEDEDKLLYELVARFGTSKWSLVASKF-ENKTNKQCRRRWQTCSNVMGAKGAWTAEEDNQLIEGHAFFGNRWTDIAKLVPGRTDNAAKNRYFALLRKQ
>Mesvi1090S_.
PTPWTKKEDDDLRALVSIHGSRRWSLIATKL-GTKASKQCRRRWQNYLSVELKKGGWSPQEDKVLLEGHQVYGNRWTEIAKMVKGRTDNAVKNRFCALCKKR
>Cs26S04210_.
QTAWTKEEDEQLRELVARHGTKKWALIASKI-STKASKQCRRRWQNFLNVCIKKGGWSPEEDELLLEGHRRYGNRWTEIAKMVQGRTDNAVKNRYSALCKKG
>PNH06350.1_.
TATWSDQEDETLRKLVKEYGPKKWSVIAAKL-KSKGSKQCRRRWKNYLNADLKSGGWTAEEDRVLMEGHRLHGNKWTEIARMVGGRTDNAVKNRWAALCKRD
>Cre02.g103_.
TATWTDQEDETLRKLVKEYGPKKWSVIAQKL-KTKGSKQCRRRWKNYLNADLKSGGWTAEEDRILMEGHRLYGNKWTEIAKMVGGRTDNAVKNRYAALCKRD
>Vc0024s000_.
--QWSAHEDEQLRKLVKEYGPKRWSVIASKL-KTKGSKQCRRRWKNHLNADLKSGGWTADEDRILLEGHRLYGNKWTEIAKMVGGRTDNAVKNRYAALCKRD
>Vc0004s031_.
KTAWTESEDALLRQLVEEKGPKNWGLIAAQI-KTKSGKQCRRRWTNFLNADLKTGGWTPQEDNILMEGHKMHGNKWTEIAKMVGGRTDNAVKNRFAAISKRF
>CeGAX85517_.
SSAWTQEEDEALRALVAEYGPKKWSAIANIL-VSKGSKQCRRRWKNYLNADLKKGGWSKDEDAILLEGHSMYGNKWTEIAKMVGGRTDNAVKNRWHAICKRS
>CeGAX77066_.
SSAWTQEEDEALRALVAEYGPKKWSAIANVL-GSKGSKQCRRRWKNYLNADLKKGGWSKDEDAILLEGHSMYGNKWTEIAKMVGGRTDNAVKNRWHAICKRS
>Ds0400s000_.
--VWTEQEDAKLRELVAEYGSKKWSLIAQKL-GSKGSKQIRRRWNNVLNADNKQGGWSLEEDRVLLEGHQKYGNKWTKIAEMVGGRTDNAVKNRWHALCKRG
>Bp00751114_.
-MAWTEEEDEQLRKLVAEFGPKKWVFVASKM-ENKGGKQCRRRWQNYLNCDNKQGGWSPEEDEVLMREHKIVGNKWTEIAKAVGGRTDNAVKNRYAALMTKQ
>Mcom80246_.
--MWTDEEDEQLRALVAEYGVKKWALISTKM-AAKGAKQCRRRWQNYLNNDIKQGGWSEEEDRILLEGHRLHGNKWTEIARMVTGRTDNAV-----------
>Cs66S00574_.
LVAWLPEEDERLRQLVTRHGTKKWAYISSQLGCNKQSKHCRRRWQNLLATRVKKGGWSATEDELLLQGHSLYGNKWTEIAKMVHGRTDNAVKNRFNALCRRR
>AT2G02820._.
IVTWSPEEDDILRKQISLQGTENWAIIASKF-NDKSTRQCRRRWYTYLNSDFKRGGWSPEEDTLLCEAQRLFGNRWTEIAKVVSGRTDNAVKNRFTTLCKKR
>AT1G14350._.
IVTWSQEEDVILREQITLHGTENWAIIASKF-KDKSTRQCRRRWYTYLNSDFKRGGWSPEEDMLLCEAQRVFGNRWTEIAKVVSGRTDNAVKNRFTTLCKKR
>Am010.370_.
IVTWTPQEDDLLREQIRINGTESWTAIASKF-KDKTSRQCRRRWYTYLNSDFKKGGWSAEEDKLLCEAQKIFGNRWTEIAKVVSGRTDNAVKNRFTTLCKKK
>Os07g43420_.
IVSWSTEEDDVLRTQIALHGTDNWTIIAAQF-KDKTARQCRRRWYNYLNSECKKGGWSREEDLLLCEAQKVLGNKWTEIAKVVSGRTDNAVKNRFSTLCKRR
>Ot02284059_.
-MPWTTREEEKLRDIIARHGAKRWNAIATMMDEPKTAKQCRRRYTGHLTNEIKEHEWTREEDDALLEAHERLGNKWTEIARIVGGRTDNGAKNRYKALVQKL
>Oluc41981_.
--MWTSDEDEKLLALIEKHGARRWNSLASAM-ETKTAKQCRRRWSGHLTTEIKEHEWTEAEDLALLDAHEKLGNKWTAIAKLVGGRTDNGAKNRFKALVDKQ
>Cv00584309_.
------QEDEQLRELVAVHGTKAWAKIASLI-RTKGSKQCRRRWKNFLNMSAKTCSWSPEEDATLIDAHRRLGNRWTEISKIFGDRTDNAVKNRWHALIRK-
>Ap01139921_.
--IWTPEEDEELQHLVDAHGSKKWALISSKL-RSKSSKQCRRRWKNFLSINAKTCSWSTDEDAQLMAAHAELGNRWTEISRIFGDRTDNAVKNRWHALVRKH
>Mpus55785_.
SRSWLPSEDDLVRTLVTEHGPRKWKLIATRL-KTKTQKQVYARWRDYLQPGLTTKPWSRDEQTRLIELQAHVGNQWAVLARLMPGRSPNAIKNRFHATKRKL
>Mcom113455_.
SRSWLPSEDELVRALVAQHGPRKWTLIASRL-KTKTQKQVYARWRDYLQPGLTTKPWSKEEQAKLVELQGHVGNQWAVLARLMPGRSPNAIKNRFHATKRKM
>Mn01390691_.
NDAQCVQEDVYLMASVEKYGTQRWSQISKGLS-GRTSKACSHRWRTYLQPGVKNTPFSDWEVAVVVEAHKHVGNQWSTIARMLPGRTNAAVKNFWYAYTRRS
>Mp0056s012_.
TPLWSKKEDKQLGRLVALYGTNSWSIIASCF-PGWTDKHCKDRWCEYLDPSIKKGPWTEEEDKILRVAHNHYGNKWTSISKLIPGRTDNAVKNRFYSAMKRR
>Gs00570853_.
---WSAEEDQKLEELVKQFGSKQWSLIASKI-GQRSGKQCRERWTNQLKPDIRRSNWTEEEEKILYEAHAKFGNKWAEISKLLPGRTDNAVKNHWNSSMRRR
>Cc00571266_.
SASWTPQEDARLVELVKKESAVTWSRVASQL-TNRTGKQCRERYLNQLKPGIRRDPWSPEEERILRETHAKIGNKWVTIAQQLPGRTDNCVKNHWNSMLRKR
>Ot02283980_.
KGQWSTEEDQKLVGLVEKYGVRRWSYIARAL-SGRVGKQCRERWNNHLAPDIKRGTWTLDEEEKFIEAHLELGNKWSYIAKRLPGRTENSVKNHWNATRRRK
>Oluc8749_.
KGQWSAEEDGRLADLVAKYGTRRWSHIARAL-ENRVGKQCRERWNNHLAPDIKRGSWSTEEEDTFIRAHGELGNKWSDIAKLLEGRTENSVKNHWNATKRRK
>Bp00751094_.
KPKWSKEEDEELIRLVAKFGT-RWSSVSRAL-NGRVGKQCRERWNHHLRPDIRRGLWSTKEESKLIELHKVLGNKWADIAKGLPGRTENSVKNHWNATLRRG
>Bp00751039_.
KGQWSKEEDEELVRLVTQFGTRKWSSVSRAL-NGRVGKQCRERWNNHLRPDIRRGSWSTKEESKLIELHKVLGNKWADIAKGLPGRTENAVKNHWNATLRR-
>Mcom83790_.
KGGWTPEEDAHLLRLVEEHGTKEWSKIARLL-HMRAGKQCRERWHNHLQPNIKRGPWTEEEERALIAAHEKLGNRWADIAAEIPGRTENAVKNHWNATNRRR
>Mcom74639_.
KGLWTPEEDAHLLRLVEEHGTKEWSKIARLL-HMRDGKQCREHWHNHLQPDIKRGPWTEEEERALIAVHEKLGNRWVDIAAEIPGRTDNAVKNHWNATKKRR
>Mn01389828_.
KGGWTPEEDAKVVGLVGEHGVRNWKKIADAFENQRNPKQCRERWNNHLDPNIKRDPWTEEEERELVEGHKTWGNQWSRIARRLPGRAENAIKNLWNTTRRRN
>AT5G40430._.
KKRWTESEDIKLKEMVALEPK-KWTKVAKHF-EGRTPKQCRERWHNHARPNVKKTTWSEEEDQILIEVHKVIGAKWIQISEQLPGRSYNNVKNHWNTTKRRV
>AT2G25230._.
KVNWTESEDIKLKEIMALGPKNKWTKVAKKF-EGRTGKQCRERWYNHARPNIKKTAWSEEEDQILIEAHKVLGTKWVEIAQQLPGRSDNNIKNHWNTTKRRV
>AT5G40360._.
KGQWTPTEDELLVRMVKSKGTKNWTSIAKMF-QGRVGKQCRERWHNHLRPNIKKNDWSEEEDQILIEVHKIVGNKWTEIAKRLPGRSENIVKNHWNATKRRL
>AT3G27785._.
KGQWTPEEDKLLVQLVDLHGTKKWSQIAKML-QGRVGKQCRERWHNHLRPDIKKDGWTEEEDIILIKAHKEIGNRWAEIARKLPGRTENTIKNHWNATKRRQ
>Os06g06740_.
KGQWTLEEDRKLVKLVEQFGLRKWSHIAQIL-PGRVGKQCRERWHNHLRPNIKKDTWSEEEDIVLIQTHKEVGNKWAEIAKHLPGRTENSIKNHWNATKRRQ
>Os12g07610_.
KGHWTVEEDRKLVKLVEQFGLKKWSLIGGML-PGRVGKQCRERWFNHLRPNIKKDTWSEEEDMVLIQIHKEVGNRWAEIAKCLPGRTENSIKNHWNATKRRQ
>Am096.31_.
KGQWTLEEDRLLIHLVDQYGVRKWSQIAKMF-KGRVGKQCRERWHNHLRPNIKKDTWTEEEEKLLVQAHLEIGNKWAEIARRLPGRTENAIKNHWNATKRRQ
>AT4G18770._.
KGQWTAEEDRVLIQLVEKYGLRKWSHIAQVL-PGRIGKQCRERWHNHLRPDIKKETWSEEEDRVLIEFHKEIGNKWAEIAKRLPGRTENSIKNHWNATKRRQ
>Os07g14110_.
KGGWTREEDEVLRQMVRHHGDRKWAEIAKSL-PGRIGKQCRERWTNHLHPDIKKGIWTEEEDRKLIKAHQTYGNRWSAIARSLPGRSENTVKNRWNATKRSL
>Os07g12130_.
KGGWTREEDEVLRQMVRHHGDRKWAEIAKSL-PGRVGKQCRERWTNHLHPDIKKDIWTEEEDRMLIEAHQTYGNSWSAIAKQLPGRSENTIKNHWNATKRSL
>Os01g63680_.
KGAWTRQEDEVLKQMVILHGDRKWATIAKSL-PGRIGKQCRERWTNHLRPDIKKDVWTEEDDRMLIEAHKTYGNRWSVIARCLPGRSENAVKNHWNATKRSL
>Am001.525_.
KGQWSSEEDKMLVRLVDEFGEKKWSQIACRL-VGRVGKQCRERWHNHLRPDIKKDAWSEEEERTLVEAHADVGNRWAEIAKCLPGRTENSIKNHWNATKRRQ
>AT5G11050._.
KGQWTADEDRKLIKLVMQHGERKWAVISEKL-EGRAGKQCRERWHNHLRPDIKKDSWSEEEERLLVEAHTRIGNKWAEIAKLIQGRTENSIKNHWNATKRRQ
>AT5G58850._.
KGQWTAEEDRKLIRLVRQHGERKWAMISEKL-EGRAGKQCRERWHNHLRPDIKKDGWSEEEERVLVESHMRIGNKWAEIAKLIPGRTENSIKNHWNATKRRQ
>Pp17_12730_.
KGLWTIEEDRHLIELVKRYGQQRWTLIANYL-SGRIGKQCRERWHNHLRPDIKKEGWSSEEEEYLVFVHNTLGNRWADIAKL-PGRTENAIKNHWNATMRRK
>Sp0033s018_.
KGQWSPREDRYLMELVERHGQQCWSLIATFL-TGRIGKQCRERWHNHLRPHIKRDGWNKEEEEALVSAHNNLGNRWADIAKLIPGRTENAIKNHWNATMRRK
>Sp0306s001_.
KGQWTPEEDRFLMELVERHGQQRWSLIATYL-TGRIGKQCRERWHNHLRPDIKRDGWNIEEEEALVSAHNKLGNRWADIAKLIPGRTENAIKNHWNATMRRK
>Mp0001s006_.
KGQWTPEEDRYLMELVERHGHQRWSLIATYL-KGRIGKQCRERWHNHLRPDIKRDGWNTEEEEALVSAHNKLGNRWADIAKMIPGRTENAIKNHWNATMRRK
>Pp6_23360V_.
KGQWTPEEDRYLVELVERHGQQRWSLIATQL-TGRIGKQCRERWHNHLRPDIKRDGWNTEEEEALVSAHNKLGNRWADIAKMIPGRTENAIKNHWNATMRRK
>Pp5_7650V3_.
KGQWSPEEDRYLVGLVEMHGQQRWSLIATQL-PGRIGKQCRERWHNHLRPDIKRDGWNTEEEEALVSAHNKLGNRWADIAKMIPGRTENAIKNHWNATMRRK
>Csub9603_.
KGNWLADEDDRLKQLVKTEGEGQWSAIARHF-PGRIGKQCRERWHNQLRPDIKREAWTDEEETILIEAHRRVGNKWADIAKVITGRTENAVKNHWNATLRRR
>Cv00585013_.
-------------RLVRDHGQSNWSLIAKHF-SGRIGKQCRERWHNQLRPDIRREAWEGGEERLLIEAHKRIGNKWADIAKLIPGRTENAVKNHWNATLRRK
>Ap01140119_.
--TLNA--SLPLRRLVQAHGEGPWSTIARAF-EGRTGKQCRERWANHLRPNIRRGAWREEEELRFVDCHRTVGNRWADIAKRIPGRTENAVKNHWNATLRRK
>Cre01.g034_.
KGGWSPEEDALLTRLVKKFGEGNWSPIARALATGRIGKQCRERWNHHLSPGLRKDPWTPEEEVLVVDAHKRLGNRWSDIARCIPGRSENAVKNHWNATLRKR
>Vc0001s078_.
KGGWTAEEDAHLARLVLEYGEGNWSPIARALSTGRIGKQCRERWNHHLSPGLRKGPWGPEEEILLADAHRRLGNKWSDIARCIPGRSENAVKNHWNATLRKR
>CeGAX76251_.
RGVWTKEEDAALVRLVEVMGQGNWSPIARALENGRIGKQCRERWNHHLMPDIKKDPWSIEEEALMAASHKNLGNRWSDIAKAIQGRSENAVKNHWNATLRRR
>CeGAX75414_.
KGGWTEEEDAFLRDLVIEHGEGSWSFVAESLDVGRIGKQCRERWTHHLRPDLKKDPWSNSEEFLLVSAHKKLGNRWSDISKMIPGRSENSVKNHWNAVLRRK
>Cre03.g197_.
KGGWSAVEDTTLKRLVEEFGEGNWSVIARHLDSGRIGKQCRERYNHHLRPDIKKDAWTEEEESLLVAAHLRYGNRWSDIAKVIRGRTENAVKNHWNATLRRK
>Vc0011s030_.
KGGWTNVEDQILKRLVDEFGEGNWSVIARHLESGRIGKQCRERYNHHLRPDIKKDAWTEEEEALLVSAHLKFGNRWSDIAKVIKGRTENAVKNHWNATLRRK
>PNH12315.1_.
KGGWSPAEDAILKRLVEEHGQGNWSVIARHLESGRIGKQCRERFNHHLRPDIKKDAWTEEEEELLVAAHLRFGNRWSDIARHIQGRTENSVKNHWNATLRRK
>Csub46919_.
KGGWTTEEDAKLKELVDKYGEGSWSKLVPHF-QGRIGKQLRERWNHELRPDILKGSWTEEEEAMLVVQHRIYRNAWADIAKMLPGRTCNAVKNHWNATLRRV
>Mn01390485_.
KGGWRHEEDEALTTLVTHKGEGNWSEIARDLELGRVGKQCRERWNHHLRPDINKTPWTLAEEQLLMQSHRRYGNRWSEISKLMPGRTENAIKNFWNATLRRK
>Mcom73784_.
---WTVQEDNQLRRLVDEHGHRKWSFIASKM-SGRRGKQCRDRWLNHLKPDIRRGEWTQEEERILVEGHRMLGTRWAALAKLLPGRPENAIKNHWHATLRCK
>Mpus133654_.
---WTLQEDNVLRKLVGEHGHRKWSFIASKM-NGRRGKQCRDRWLNHLKPDIRRGEWTAEEERILVEGHRMLGTRWAALAKLLPGRPENAIKNHWHATLRCK
>Ot02284031_.
SQQWRKHEDEELLQLIAKHGAKRWSYIASLMPGGRRGKQCRDRYLNHLRPGIVIGEWTTEEEQILVEGHKALGTKWAALAKLLPGRPENAIKNHWHATMRCK
>Oluc40769_.
--QWTVREDKELLQLIDKYGAKRWSYIASLM-RHRRGKQCRDRYLNHLRPGIKTGEWSKEEELILVEGHKVLGTKWAALAKLLTGRPENAIKNHWHATLRCK
>Bp00750850_.
HQTWTTEEDERLCALVERFGSKKWSFLAQLM-VDRKGKQCRDRYINHLAPSIKRGEWTVEEEYMVVQGHRVLGTRWAALAKVVPGRPENAVKNHWHACRRTK
>Mp0085s009_.
KGHWGIADDRLLIKLVNTYGTRRWSLIATFM-SNRLGKQCRERWVNHLQPNIKKEDWTHEEEQLLVRAHAAFGNKWSVIAKMLPGRTDNSIKNHWHAALRKK
>Smoe100734_.
KGQWSLAEDKSLVKLVKQYGTRRWSLISTFM-ANRSGKQCRERWVNHLQPDIRKEGWTKEEEELLVQAHSYFGNKWSAIAKMLPGRTDNSIKNHWHAALRKK
>Cs259S0028_.
KGQWTIEEDEALLQLVERYGAKRWSLIAAHM-PGRIGKQCRERWHNHLQPDIKKDVWTPEEEARLVAAHSMWGNKWANIAKMLPGRTDNAIKNHWHATMRRK
>Mesvi458S0_.
KGQWTAEEDAHLISLVEMHGPKKWSLIAAQM-PGRIGKQCRERWHNHLQPEIKKDTWSPEEEARLVAAHSLYGNRWASISKVLPGRTDNAIKNHWHATMRRK
>Kf698_0010_.
RRMWNSTEDSILVKLVQEFGPTRWKEKAERI-PGRTARQCRERWHNHLEHNLNKGPWSEEEKVTLAVLYSQLGPKWSLIAKYLPGRSDNCVKNHWYAAVKRK
>Kf937_0030_.
KGQWSQEEDALLLRLVAQGGAKNWKAKAQHL-TGRVAKQCRERWHNHLAPDVNKDPWSAEEEAQLAAAYSQHGPKWSQIAKVLPGRTDNAIKNHWNAIGKRK
>Cs1149S1T2_.
KGQWTQEEDRKLRDLVKLHGPRSWAIIATSL-PGRAGKQCRERYHNHLKPDIKKDSWTPEEEQALVEAHHRLGNRWAEIAKLLPGRTDNAIKNHWNSTNRRK
>Mn01389635_.
KGTWKPEEDEALRRAVDRAGDKNWMAVAREVGGGRTAKQCRGRYMHHLKPGLKRGPWTWEEEETLVRSHQLLGNSWSKIAKYLPGRTETDIKNHWNCTLRKK
>Mp0318s000_.
KGYWIKEEDDKMLELVNTLGTKSWAAIASSL-PGRNGKQCRERWFNHLDPQLKKEPWSEAEDIMLFWAHQRFGNRWADIAKIIPGRSENSIKNRWNTGLKKR
>Gs00570594_.
KGTWTKEEDKLLLKLTSLFGSRNWSVIGNFF-PGRTGKQCRERWMNHLDPNVRREPWTKEEDETIIRLHQQLGNKWAAMAKVLPGRTDNAIKNRWNATLKRL
>Cm00553498_.
KGPWTPAEDALLLSLVAQFGIQAWTAVAACM--GRSGKQCRERWLNQLDPSVRRGAWTFEEDEALVLLHARFGNCWAKMSKYLPGRTDNAIKNRWNSSMHRR
>PuOSX70207_.
KGPWSAAEDATLRTLVRKAGARNWAVIAATL-RGRTGKQCRERWLNHLDPAIVKAAWTATEDETLLELHGRLGNAWAKISKHLPGRTDNNIKNRWNSTLRRR
>Cc00571231_.
RGPWTKDEDAMLISLVNAHGPRNWTSLATRM-TSRSGKQCRERWLNHLNPDIKKGAWSVAEDETLVDLHRTHGNRWSEIARHLPGRTDNAIKNHWNSTIKRK
>Cc00571243_.
KGPWRPEEDRILTDLVGKMGARRWTVIASHI-VGRTGKQARERWLNQLSPDLTKRGWTAEEDQIVMEAHARLGNRWSEIAKLLKGRTDNATKNRFNTTIRRQ
>Cm00553817_.
KGPWRPEEDELLRSLVEKMGPRRWSLIAEHI-PGRTGKQARERWLNQLSPQICKRPWTPEEDRIIISAHARLGNRWSEIARMLQGRTDNAVKNRFNSFIRRA

## Sheet: Supplementary file3
>33AT3G09370.2.149
---TVSPTHR----------YLG-----RTSGPIRR-AKGG----------WTPE--------------EDETL------R-------QAVDT-FK----------GKS-WKNIAKSF------PDRTEVQCLHRWQKVLNP---------------------------DLI-------------------------------------------------------------------------------------------------------------------K--------G-------------------------------------P----------------------------WTH---------------E----------------E…
>33AT3G18100.1.148
------------------------------------------------------------------------------------------------------------------------------RTPFQCLARYQRSLNPSIL----------------------------------------------------------------------------------------------------------------------------------------------K--------K-------------------------------------E----------------------------WTA---------------E----------------E…
>33AT4G00540.1.155
------------FAI--DDSSKG-----RVSGPTRRSTKGG----------WTAE--------------EDQIL------T-------NVVKK-YQ----------GRN-WKRIAECLPGSE-ENRRNDVQCQHRWLKVLDP---------------------------SLQ-------------------------------------------------------------------------------------------------------------------K--------G-------------------------------------A----------------------------WKK---------------E----------------E…
>33AT4G32730.2.148
--QGDLKGK------------QG-----RTSGPARRSTKGQ----------WTPE--------------EDEVL------C-------KAVER-FQ----------GKN-WKKIAECF------KDRTDVQCLHRWQKVLNP---------------------------ELV-------------------------------------------------------------------------------------------------------------------K--------G-------------------------------------P----------------------------WSK---------------E----------------E…
>33AT5G02320.1.149
TPATVSSFPR------------------RTSGPMRR-AKGG----------WTPE--------------EDETL------R-------RAVEK-YK----------GKR-WKKIAEFF------PERTEVQCLHRWQKVLNP---------------------------ELV-------------------------------------------------------------------------------------------------------------------K--------G-------------------------------------P----------------------------WTQ---------------E----------------E…
>33AT5G11510.1.148
--ERIPKLR------------HG-----RTSGPARRSTRGQ----------WTAE--------------EDEIL------R-------KAVHS-FK----------GKN-WKKIAEYF------KDRTDVQCLHRWQKVLNP---------------------------ELV-------------------------------------------------------------------------------------------------------------------K--------G-------------------------------------P----------------------------WTK---------------E----------------E…
>33Charophyta.C.braunii.g18982.6
---------------------------------------------------------------------MDETL------R-------RAVQC-YK----------GKN-WKRIAEFF------ADRTDVQCLHRWQKVLNP---------------------------DLV-------------------------------------------------------------------------------------------------------------------K--------G-------------------------------------P----------------------------WTK---------------E----------------E…
>33Charophyta.C.braunii.g2811.7
------------------------------------------------------------------------------------------------------------------------------RTAGQCLTRFQRSLNAQIL----------------------------------------------------------------------------------------------------------------------------------------------N--------S-------------------------------------K----------------------------WIP---------------Q----------------E…
>33Charophyta.Chrsp117S08655.149
-------------------------------------ALECRL---QWINVQNPSINKS-ASW---TLEEDKRLQEL-AKE-------------HS----------ETN-WAVIASTL-----GTNRTAAQCLRRYMRDRKESER----------------------------------------------------------------------------------------------------------------------------------------------R--------G-------------------------------------E----------------------------WTL---------------E----------------E…
>33Charophyta.Chrsp135S02138.146
--------------------------------------------------------------------------------S-------------------------G---------------------------------------------------------------SVN--------------------------------------------------------------------------------------------------------------------------AGGG-----------------------------------PMRRVTKK------------------PYFWTK---------------E----------------E…
>33Charophyta.Chrsp33S05002.149
--AEALPPV------------KG-----RTGGPTRRSSKGG----------WTKE--------------EDETL------R-------RAVQL-YQ----------GKN-WKKIAEFF------TDRTDVQCLHRWQKVLNP---------------------------ELV-------------------------------------------------------------------------------------------------------------------K--------G-------------------------------------P----------------------------WTK---------------E----------------E…
>33Charophyta.Colsc11853S1T10330.149
--------IVW----------LG-----NADGGTNEKLRSSPM------RVWSPE--------------EDEAL------V-------KAVKM-YR----------GKN-WKHIAAQV------PNRTDVQCLQRWRKVLIPGLK----------------------------------------------------------------------------------------------------------------------------------------------K--------G-------------------------------------P----------------------------WTQ---------------K----------------E…
>33Charophyta.Colsc17374S1T21460.209
---------------------------------------------------------------------------------------------------------------------------------------------------------------------------------------------------------------------------------------------------------------------------------------------------------------------------------------------------------------------------------------------------------------…
>33Charophyta.Colsc2613S0T5607.149
--LHSLPPV------------RG-----RTGGPTRKSSKGG----------WTAE--------------EDETL------R-------RAVQQ-YK----------GKN-WKKIADHF------PDRTDVQCLHRWQKVLNP---------------------------DLV-------------------------------------------------------------------------------------------------------------------K--------G-------------------------------------P----------------------------WTK---------------E----------------E…
>33Charophyta.Colsc6783S0T6932.261
-----------------------------NGQATARSSSGDRGSDGRMRNVWTPH--------------EDEAL------R-------KAVGM-YK---G------KQR-WKSIAAHV------PHRTNKQCWQHWMKALSP---------------------------VLM-------------------------------------------------------------------------------------------------------------------K--------GR-----------------------------------------------------------------WTK---------------E----------------E…
>33Charophyta.Entfi2098S10473.141
-----------------------------------QLSQAS----------EVSDVDLKDLP------PVDERL------R-------RAVQK-HN----------GKN-WKKIAEFF------PDRTDVQCLHRWQKVLNP---------------------------ELV-------------------------------------------------------------------------------------------------------------------K--------G-------------------------------------P----------------------------WTE---------------E----------------E…
>33Charophyta.Mesen614S00992.198
-----------------------------------RSASACKI---RYLNYEDPRINH--AEW---TRDEDKRLLAL-VDR-------------RG----------GPFDWAALAAGL-----GGGRTAVQCLTRFQRSLNPKLL----------------------------------------------------------------------------------------------------------------------------------------------R--------S-------------------------------------E----------------------------WTA---------------Q----------------E…
>33Charophyta.Mesvi3902S00530.149
PSRHDDPPE-------------------RKGGPTRRSSKGG----------WTDE--------------EDEQL------R-------QAVEL-YK----------GKN-WKKIAECF------PDRTDVQCLHRWQKVLNP---------------------------DLV-------------------------------------------------------------------------------------------------------------------K--------G-------------------------------------P----------------------------WTK---------------E----------------E…
>33Charophyta.Spisp176S08658.146
-------------------------------------MACC----------ISAL--------------QDEIL------R-------RAVQC-YK----------GKN-WKKIAEFF------SDRTDVQCLHRWQKVLNP---------------------------DLV-------------------------------------------------------------------------------------------------------------------K--------G-------------------------------------P----------------------------WTK---------------E----------------E…
>33Charophyta.Spisp383S14287.149
----LTPPLR----------HRR-----RTGGPTRRSSKGG----------WTPQ--------------EDEIL------R-------RAVQC-YK----------GKN-WKKIAEFF------SDRTDVQCLHRWQKVLNP---------------------------DLV-------------------------------------------------------------------------------------------------------------------K--------G-------------------------------------P----------------------------WTK---------------E----------------E…
>33Chlorophyta.ALZF_scaffold_2019465.149
----------------------------RRGGPSRQSSKGG----------WTSD--------------EDEVL------R-------RAVHK-FN----------GKN-WKSISEYC------NGRSDVQCLHRWQKVLNP---------------------------EVI-------------------------------------------------------------------------------------------------------------------K--------A-------------------------------------P----------------------------WTQ---------------A----------------E…
>33Chlorophyta.AYPS_scaffold_2011064.149
--ALSLPPV------------LG-----KTGAPKRKSSKGG----------WTNE--------------EDEIL------R-------RAVQQ-CE----------GKN-WKKIAEYF------TDRSDVQCLHRWQKVLNP---------------------------DLI-------------------------------------------------------------------------------------------------------------------K--------G-------------------------------------P----------------------------WTP---------------D----------------E…
>33Chlorophyta.BTFM_scaffold_2045013.149
-----LPPV------------TG-----KVGGPTRKSSKGG----------WTPE--------------EDEIL------R-------RAVAH-HK----------GKN-WKQIATFF------QGRTDVQCLHRWQKVLNP---------------------------ELV-------------------------------------------------------------------------------------------------------------------K--------G-------------------------------------P----------------------------WTK---------------E----------------E…
>33Chlorophyta.BZSH_scaffold_2037422.149
---------------------EG-----KTGVPARRSSKGG----------WTPE--------------EDETL------R-------RAVAL-HG----------GKC-WKQIASYF------TGRTDVQCLHRWQKVLNP---------------------------ELI-------------------------------------------------------------------------------------------------------------------K--------G-------------------------------------S----------------------------WTK---------------E----------------E…
>33Chlorophyta.DVYE_scaffold_2079942.149
-----LPPV------------EG-----KTGGPTRKSSKGG----------WTSE--------------EDEVL------R-------RAVAF-HG----------GRN-WKQIATYF------HGRTDVQCLHRWQKVLNP---------------------------ELV-------------------------------------------------------------------------------------------------------------------K--------G-------------------------------------S----------------------------WTE---------------E----------------E…
>33Chlorophyta.DXNY_scaffold_2036710.150
-------------------------------GPLRRSSE------------WSDI--------------MDERL------K-------AAVQK-HG----------AKN-WKAISQYF------TDKTDVQCLHRWQKVLNP---------------------------ELI-------------------------------------------------------------------------------------------------------------------K--------G-------------------------------------P----------------------------WSP---------------E----------------E…
>33Chlorophyta.DZPJ_scaffold_2008031.149
-----LPPV------------AG-----PAGAPTRKSSKGG----------WTTE--------------EDETL------R-------RAVAL-HN----------GRN-WKKIATYF------KGRTDVQCLHRWQKVLNP---------------------------ELV-------------------------------------------------------------------------------------------------------------------K--------G-------------------------------------Q----------------------------WTK---------------E----------------E…
>33Chlorophyta.EEJO_scaffold_2038120.149
--------L------------EG-----KTQPKVRRNGRGG----------WTKQ--------------EDDLL------R-------RLVAQ-FG----------AKN-WKKIAEQF------MGRSDVQCLHRWQKVLNP---------------------------DVH-------------------------------------------------------------------------------------------------------------------K--------G-------------------------------------P----------------------------WTA---------------E----------------E…
>33Chlorophyta.ENAU_scaffold_2020072.149
-----LPPV------------EG-----KTGGPTRKSSKGG----------WTPE--------------EDEIL------R-------RAVAL-HG----------GKN-WRAVASYF------EARTDVQCLHRWQKVLNP---------------------------ELR-------------------------------------------------------------------------------------------------------------------K--------G-------------------------------------S----------------------------WTT---------------E----------------E…
>33Chlorophyta.GXBM_scaffold_2000830.149
----ELPPV------------NG-----KTGAPTRRSAVGG----------WTAE--------------EDEVL------R-------RAVSY-YG----------AKN-WKKIAEHF------EERTDVQCLHRWQKVLNP---------------------------ELV-------------------------------------------------------------------------------------------------------------------K--------G-------------------------------------P----------------------------WTP---------------E----------------E…
>33Chlorophyta.HYHN_scaffold_2002029.149
-----VPDV------------EG-----PVGGPTRRSSKGG----------WTPQ--------------EDGVL------R-------RAVQI-YQ----------GKN-WKKIAEFF------PDRTDVQCLHRWQKVLNP---------------------------DLV-------------------------------------------------------------------------------------------------------------------K--------G-------------------------------------P----------------------------WTP---------------E----------------E…
>33Chlorophyta.IJMT_scaffold_2007383.149
---------------------------------QKA-PKGK----------WTEE--------------EDRLL------Q-------NAVNE-FG----------AKN-WKKIAEAV------PERTDVQCLHRWQKVLNP---------------------------ELV-------------------------------------------------------------------------------------------------------------------K--------G-------------------------------------S----------------------------WTK---------------E----------------E…
>33Chlorophyta.ISIM_scaffold_2034344.149
-----LPPV------------QG-----KVGGPTRRSSKGG----------WTSK--------------EDDIL------R-------SAVQH-FN----------GKN-WKKIAEYF------PDRTDVQCLHRWQKVLNP---------------------------DLV-------------------------------------------------------------------------------------------------------------------K--------G-------------------------------------P----------------------------WTE---------------E----------------E…
>33Chlorophyta.JMTE_scaffold_2001157.149
----------------------------KLGGPTRKSSKGG----------WTPE--------------EDDVL------R-------RAVQA-QD----------GKN-WKKVAEYF------PDRTDVQCLHRWQKVLNP---------------------------NLV-------------------------------------------------------------------------------------------------------------------K--------G-------------------------------------P----------------------------WSD---------------D----------------E…
>33Chlorophyta.JMUI_scaffold_2054709.149
--LRVLPPV------------EG-----RTGGPTRKSAKGN----------WTEE--------------EDEVL------R-------RAVSH-YG----------GRN-WKKIAEHF------EGKTDVQCLHRWQKVLNP---------------------------DLV-------------------------------------------------------------------------------------------------------------------K--------G-------------------------------------S----------------------------WTP---------------E----------------E…
>33Chlorophyta.MCPK_scaffold_2015012.155
----------------------------RVGGPTRRSAKGG----------WTPA--------------EDDVL------R-------RAVAI-YK----------GKN-WKKIAEYFKTNEGVEKRTDVQCLHRWQKVLNP---------------------------ELV-------------------------------------------------------------------------------------------------------------------K--------G-------------------------------------P----------------------------WLK---------------E----------------E…
>33Chlorophyta.MFYC_scaffold_2030014.149
--AQGLPAV------------QG-----KVGGPTRKSAKGG----------WTDA--------------EDDIL------R-------RAVAI-ND----------GKN-WKKIAEFL------PDRTDVQCLHRWQKVLNP---------------------------ELV-------------------------------------------------------------------------------------------------------------------K--------G-------------------------------------P----------------------------WTK---------------E----------------E…
>33Chlorophyta.MMKU_scaffold_2009424.150
----------------------------------RRTSQAG----------WTPE--------------EDDRL------R-------AKVDE-FG----------GKK-WKQVAECF------EGRTDVQCLHRWQKVLNP---------------------------DLV-------------------------------------------------------------------------------------------------------------------K--------G-------------------------------------M----------------------------WTK---------------E----------------E…
>33Chlorophyta.MMKU_scaffold_2009748.149
-----LPTV------------KG----QRIGGPTRRSSKGG----------WTDE--------------EDDTL------R-------RAVAK-YN----------GKN-WKKIAEYF------PTRTDVQCLHRWQKVLNP---------------------------DLV-------------------------------------------------------------------------------------------------------------------K--------G-------------------------------------P----------------------------WTN---------------E----------------E…
>33Chlorophyta.MXDS_scaffold_2025937.149
--LEALPPV------------EG-----KTGGPTRKSTKGG----------WTPE--------------EDEVL------R-------RAVSL-HG----------GKN-WRAVASYF------DCRTDVQCLHRWQKVLNP---------------------------ELR-------------------------------------------------------------------------------------------------------------------K--------G-------------------------------------S----------------------------WTK---------------E----------------E…
>33Chlorophyta.NKXU_scaffold_2006078.149
------------------------------GGPTRKSAKGG----------WTPE--------------QDELL------R-------RAVHH-HG----------GRN-WKQVAEYF------EDRTDVQCLHRWQKVLNP---------------------------ELV-------------------------------------------------------------------------------------------------------------------K--------G-------------------------------------P----------------------------WTK---------------E----------------E…
>33Chlorophyta.PZBH_scaffold_2029849.128
----------------------------------------------------------------------------------------------------------GKN-WKKIAEYF------NGRTDVQCLHRWQKVLNP---------------------------DLF-------------------------------------------------------------------------------------------------------------------K--------G-------------------------------------P----------------------------WTA---------------Q----------------E…
>33Chlorophyta.QJYX_scaffold_2002111.129
----------------------------------------------------------------------------------------------------------GKN-WKKIAEYF------NGRTDVQCLHRWQKVLNP---------------------------DLF-------------------------------------------------------------------------------------------------------------------K--------G-------------------------------------P----------------------------WTA---------------Q----------------E…
>33Chlorophyta.RAWF_scaffold_2043426.149
--LRVLPPV------------EG-----RTGGPTRKSSKGN----------WTEE--------------EDEIL------R-------RAVSH-YG----------GRN-WKKIAEHF------EGKTDVQCLHRWQKVLNP---------------------------DLV-------------------------------------------------------------------------------------------------------------------K--------G-------------------------------------S----------------------------WTP---------------E----------------E…
>33Chlorophyta.SDPC_scaffold_2071226.149
-----LPPV------------EG-----KTGGPTRKSSKGG----------WTAE--------------EDEIL------R-------RAVAF-HG----------GRN-WKQIATYF------HGRTDVQCLHRWQKVLNP---------------------------ELV-------------------------------------------------------------------------------------------------------------------K--------G-------------------------------------S----------------------------WTE---------------E----------------E…
>33Chlorophyta.TGNL_scaffold_2003036.149
-----LPPV------------EG-----NIGKPKRRSSKGG----------WTDQ--------------EDETL------R-------RAVQL-YQ----------GKN-WKKIAEFF------DDRTDVQCLHRWQKVLNP---------------------------ELI-------------------------------------------------------------------------------------------------------------------K--------E-------------------------------------P----------------------------WTA---------------E----------------E…
>33Chlorophyta.TNAW_scaffold_2013286.149
--AALLPPV------------EG-----PTGGPTRKSSKGK----------WTPE--------------EDETL------R-------RAVAH-LK----------GKN-WKKIAEYF------TDRTDVQCLHRWQKVLNP---------------------------ALV-------------------------------------------------------------------------------------------------------------------K--------G-------------------------------------P----------------------------WTE---------------A----------------E…
>33Chlorophyta.VFIV_scaffold_2000249.149
--------------------------------PTRKASEPRP---------WTEE--------------EDELV------L-------QAISR-YG----------TCN-WVKIAEHV------PGRTNTQCLLRWQRVLDP---------------------------ELV-------------------------------------------------------------------------------------------------------------------K--------G-------------------------------------A----------------------------WTP---------------E----------------E…
>33Chlorophyta.VFIV_scaffold_2045305.149
--LRVLPPV------------EG-----RTGGPTRKSAKGN----------WTEE--------------EDEIL------R-------RAVSH-YG----------GRN-WKKIAEHF------EGKTDVQCLHRWQKVLNP---------------------------DLV-------------------------------------------------------------------------------------------------------------------K--------G-------------------------------------S----------------------------WTA---------------E----------------E…
>33Chlorophyta.VJDZ_scaffold_2003791.149
-------------------------------LLTCR-PQGP-------------------L------------------------------------------------------------------------------------------------------------KRIN------------------------------------------------------------------------------------------------------------------R--------G-------------------------------------A----------------------------WTA-------------------------------HE…
>33Chlorophyta.XIVI_scaffold_2009367.145
--AKALPPV------------HG-----PTGGPTRRSAKGK----------WTSE--------------EDETL------R-------RAVSH-HK----------GKN-WKKIAEYF------SDRTDVQ----WQKVLNP---------------------------ALV-------------------------------------------------------------------------------------------------------------------K--------G-------------------------------------P----------------------------WTK---------------G----------------E…
>33Chlorophyta.XJGM_scaffold_2021505.149
-----LPEL------------EG-----KMGGPTRRSSKGG----------WTAD--------------EDDIL------R-------RAVQL-YK----------AKN-WKKIAEFF------PDRTDVQCLHRWQKVLNP---------------------------ELV-------------------------------------------------------------------------------------------------------------------K--------G-------------------------------------P----------------------------WTA---------------E----------------E…
>33Chlorophyta.XOAL_scaffold_2000074.149
----------------------------KVGGPTRRSTKGG----------WTSE--------------EDDVL------R-------RAVQQ-YN----------SKN-WKKIAEFL------VNRTDVQCLHRWQKVLNP---------------------------DLV-------------------------------------------------------------------------------------------------------------------K--------G-------------------------------------P----------------------------WTK---------------E----------------E…
>33Chlorophyta.ZDOF_scaffold_2037206.150
-------------------------------GPLRRSSE------------WSDI--------------MDERL------K-------AAVQK-HG----------AKN-WKAISQYF------TDKTDVQCLHRWQKVLNP---------------------------ELI-------------------------------------------------------------------------------------------------------------------K--------G-------------------------------------P----------------------------WSP---------------E----------------E…
>33Chromista.APTP_scaffold_2007843.152
------------------------------------TTMPK----------WTKT--------------EDKQL------A-------GLVAGRAE---------DEVD-WYEVANGI-----GNGRTGSQCSSRWQKVLHP---------------------------ETI-------------------------------------------------------------------------------------------------------------------K--------G-------------------------------------A----------------------------WTA---------------E----------------E…
>33Chromista.APTP_scaffold_2007844.152
------------------------------------TTMPK----------WTKT--------------EDKQL------A-------GLVAGRAE---------DEVD-WYEVANGI-----GNGRTGSQCSSRWQKVLHP---------------------------ETI-------------------------------------------------------------------------------------------------------------------K--------G-------------------------------------A----------------------------WTA---------------E----------------E…
>33Chromista.APTP_scaffold_2011351.141
---------------------------------------------------------------------------------------------------------------------------------------------------------------------------------------------------------------------------------------------------------------------------------------------------------------------------------------------------------------------------WSS---------------E----------------E…
>33Chromista.APTP_scaffold_2011352.141
---------------------------------------------------------------------------------------------------------------------------------------------------------------------------------------------------------------------------------------------------------------------------------------------------------------------------------------------------------------------------WSS---------------E----------------E…
>33Chromista.APTP_scaffold_2013197.153
---------------------------------------------------WTDE--------------QSALL------R-------QLVDE-NG----------PKD-WPNIAKKI------PPKTELQCMLHWNHVINPELT-------------------KG-------------------------------------------------------------------------------------------------------------------------K--------G-------------------------------------S----------------------------WKP---------------E----------------E…
>33Chromista.APTP_scaffold_2014781.151
------------------------------GARSKGPKGGK----------WTKE--------------EDCRL------R-------EIVEL-QG----------ARN-WRMVAEQL-----GTPRSDVQCLHRWNKVLRP---------------------------GLH-------------------------------------------------------------------------------------------------------------------K--------G-------------------------------------P----------------------------WTE---------------E----------------E…
>33Chromista.APTP_scaffold_2015032.141
-------------------------------------------------------------------------S------R---------------------K----------------------------------SSKAPR------------------------------------------------------------------------------------------------------------------------------------------------R---------------------------------------------------------------------------WQP---------------I----------------E…
>33Chromista.APTP_scaffold_2015233.144
---------------------------------SRDPGSDA----------------------------SETGL------R---------------------V----------------------------------KRNKPV------------------------------------------------------------------------------------------------------------------------------------------------K---------------------------------------------------------------------------WSV---------------E----------------E…
>33Chromista.ASZK_scaffold_2017583.148
----------------------------------RKPIKTR----------WSAA--------------EDSKL------K-------QLVDV-HG----------SGN-WRVVAESI------PGKTDMQCFHRWTKVFNGG----------------------------T-------------------------------------------------------------------------------------------------------------------K--------G-------------------------------------P----------------------------WSP---------------E----------------D…
>33Chromista.ASZK_scaffold_2018663.143
---------------------------------------------------------------------------------------------------------------------------------------------------------------------------------------------------------------------------------------------------------------------------------------------------------------------------------------------------------------------------WLA---------------E----------------E…
>33Chromista.ASZK_scaffold_2018664.142
-----------------------------------------------------------------------------------------------------------------------------------------------------------------------------------------------------------------------------------------------------------------------------------------------R---------------------------------------------------------------------------WSP---------------E----------------E…
>33Chromista.ASZK_scaffold_2018665.146
----------------------------------------G-----------------------------------------------------VD----------GER-WS---------G------------DKGQDRHD---------------------------T-V-------------------------------------------------------------------------------------------------------------------R--------RR-----------------------------------------------------------------WLA---------------E----------------E…
>33Chromista.ASZK_scaffold_2021490.139
----------------------------------------------------------------------------------------------------------------------------------------------R------------------------------------------------------------------------------------------------------------------------------------------------R---------------------------------------------------------------------------WQP---------------H----------------E…
>33Chromista.BAKF_scaffold_2004116.147
--------------------------------------KRK----------WTAE--------------EDMRL------A-------ALVET-YK----------GKN-WKKVAEGL------EGRTDVQCLHRWQKVLNP---------------------------DLV-------------------------------------------------------------------------------------------------------------------K--------G-------------------------------------P----------------------------WSK---------------E----------------E…
>33Chromista.BOGT_scaffold_2000384.151
---------------------------------RKPAPGGK----------WSND--------------EDSRL------R-------TIVDD-LG----------PKN-WKKIADAL-----GPTRTDVQCLHRWNKVLKP---------------------------GLH-------------------------------------------------------------------------------------------------------------------K--------G-------------------------------------P----------------------------WTE---------------E----------------E…
>33Chromista.BOGT_scaffold_2006869.149
-------------------------------GDKSRSSRGK----------WTIE--------------EDEIL------R-------NAVLT-HG----------GRN-WKKISEYLE------GRTDVQCLHRWQKVLRP---------------------------GLV-------------------------------------------------------------------------------------------------------------------K--------G-------------------------------------P----------------------------WTV---------------E----------------E…
>33Chromista.DBYD_scaffold_2009689.143
-------------------------------------SKGK----------WSPE--------------EDEIL------R-------SAVNQ-HG----------GRN-WKKISSYLN------DRTDVQCLHRWQKVLR-------------------------------------------------------------------------------------------------------------------------------------------------------------------------------------------------P----------------------------WTE---------------E----------------E…
>33Chromista.DBYD_scaffold_2056086.141
----------------------------------------P----------------------------CEEG-------------------------------------------------------------------NPR------------------------------------------------------------------------------------------------------------------------------------------------R---------------------------------------------------------------------------WTA---------------E----------------E…
>33Chromista.EBWI_scaffold_2004921.158
--ATDVIPL------------KA-----PPKSSKKRPTHRT----------WSPE--------------EDNKL------R-------EVVLE-QRELLGDEVEDDPID-WKLVSSYF------VDRSDMQCAHRWSKVLNP---------------------------ELV-------------------------------------------------------------------------------------------------------------------K--------G-------------------------------------P----------------------------WTP---------------E----------------E…
>33Chromista.EBWI_scaffold_2005317.148
---------------------------------------------------WSPE--------------EDEKL------K-------QIVSE-YG--------EEEVD-WEAVALQL------VQRSEWQCRDRWNRALDP---------------------------SRI-------------------------------------------------------------------------------------------------------------------K--------G-------------------------------------P----------------------------WTP---------------E----------------E…
>33Chromista.FSQE_scaffold_2007434.138
---------------------------------------------------------------------------------------------------------------------------------------------------------------------------------------------------------------------------------------------------------------------------------------------------------------------------------------------------------------------------WQP---------------S----------------E…
>33Chromista.FSQE_scaffold_2048889.145
---------------------------------------------------WSAV--------------EDTKL------K-------ESVEA-RG----------SGN-WKAVAEDV------PGKTDMQCFHRWTKVFNGG----------------------------T-------------------------------------------------------------------------------------------------------------------K--------G-------------------------------------P----------------------------WSP---------------E----------------D…
>33Chromista.IAYV_scaffold_2003918.128
----------------------------------------------------------------------------------------------HK----------GKN-WKKVAEEL------HGRTDVQCLHRWQKVLNP---------------------------ELV-------------------------------------------------------------------------------------------------------------------K--------G-------------------------------------P----------------------------WSK---------------E----------------E…
>33Chromista.IRZA_scaffold_2059640.149
--------------------------------------KNK----------WTTE--------------EDQKL------A-------ALVEK-YK----------GKN-WKKVAEGL------EGRTDVQCLHRWQKVLNP---------------------------ELV-------------------------------------------------------------------------------------------------------------------K--------G-------------------------------------P----------------------------WSK---------------E----------------E…
>33Chromista.JCXF_scaffold_2069661.148
----------------------------------RKPIKTR----------WSAA--------------EDAQL------K-------KLVDS-NG----------TGN-WRVVAESI------PGKTDMQCFHRWTKVFNGG----------------------------T-------------------------------------------------------------------------------------------------------------------K--------G-------------------------------------P----------------------------WSA---------------A----------------D…
>33Chromista.JCXF_scaffold_2072121.147
---------------------------------------------------------------------SESG-------R---------------------L----------------------------------KRNKPV------------------------------------------------------------------------------------------------------------------------------------------------K---------------------------------------------------------------------------WSA---------------E----------------E…
>33Chromista.JCXF_scaffold_2075433.151
------------------------------GARSKGPKGGK----------WTKE--------------EDTRL------R-------EIVEH-HG----------AKN-WRMVAEQL-----GTLRSDVQCLHRWNKVLRP---------------------------GLH-------------------------------------------------------------------------------------------------------------------K--------G-------------------------------------P----------------------------WTE---------------E----------------E…
>33Chromista.LIRF_scaffold_2000522.142
-----------------------------------------------------------------------------------------------------------------------------------------------------------------------------------------------------------------------------------------------------------------------------------------------R---------------------------------------------------------------------------WSP---------------E----------------E…
>33Chromista.LIRF_scaffold_2000523.142
-----------------------------------------------------------------------------------------------------------------------------------------------------------------------------------------------------------------------------------------------------------------------------------------------R---------------------------------------------------------------------------WSP---------------E----------------E…
>33Chromista.LIRF_scaffold_2009049.139
-----------------------------------------------------------------------------------------------------------------------------------------------------------------------------------------------------------------------------------------------------------------------------------------------R---------------------------------------------------------------------------WQP---------------S----------------E…
>33Chromista.LIRF_scaffold_2095426.143
----------------------------------------------------------------------DTRL------R-------EIVEH-HG----------ARN-WRMVAEQL-----GTCRSDVQCLHRWNKVLRP---------------------------GLH-------------------------------------------------------------------------------------------------------------------K--------G-------------------------------------P----------------------------WTE---------------E----------------E…
>33Chromista.LIRF_scaffold_2098461.148
----------------------------------RKVVKTR----------WSSR--------------EDERL------K-------LSVDE-HG----------NSN-WKRVAEDI------EGKTDMQCFHRWTKVFNGG----------------------------T-------------------------------------------------------------------------------------------------------------------K--------G-------------------------------------P----------------------------WSA---------------E----------------D…
>33Chromista.QLMZ_scaffold_2005344.147
-----------------------------------------------------------------------SG-------R---------------------L----------------------------------KRNKPV------------------------------------------------------------------------------------------------------------------------------------------------K---------------------------------------------------------------------------WSA---------------E----------------E…
>33Chromista.QLMZ_scaffold_2017082.151
------------------------------GARSKGPKGGK----------WTKE--------------EDTRL------R-------EIVEH-HG----------AKN-WRMVAEQL-----GTLRSDVQCLHRWNKVLRP---------------------------GLH-------------------------------------------------------------------------------------------------------------------K--------G-------------------------------------P----------------------------WTE---------------E----------------E…
>33Chromista.QLMZ_scaffold_2077099.148
----------------------------------RKPIKTR----------WSAA--------------EDAQL------K-------KLVDS-NG----------TGN-WRVVAESI------PGKTDMQCFHRWTKVFNGG----------------------------T-------------------------------------------------------------------------------------------------------------------K--------G-------------------------------------P----------------------------WSA---------------A----------------D…
>33Chromista.ROZZ_scaffold_2060789.147
----------------------------------------K----------WTTE--------------EDVKL------A-------QLVEK-YQ----------GKS-WKKVAEEL------KGRTDVQCLHRWQKVLNP---------------------------ELI-------------------------------------------------------------------------------------------------------------------K--------G-------------------------------------P----------------------------WTK---------------E----------------E…
>33Chromista.ULXR_scaffold_2014295.147
----------------------------------------K----------WTKE--------------EDEGL------G-------QLVVAASG---------AEID-WDHISRVL-----DNGRNGSQCASRWQKVLHP---------------------------LTI-------------------------------------------------------------------------------------------------------------------K--------G-------------------------------------A----------------------------WTP---------------E----------------E…
>33Chromista.ULXR_scaffold_2016955.148
----------------------------------RKPIKTR----------WSAA--------------EDAQL------K-------KLVDS-NG----------TGN-WRVVAESI------PGKTDMQCFHRWTKVFNGG----------------------------T-------------------------------------------------------------------------------------------------------------------K--------G-------------------------------------P----------------------------WSA---------------A----------------D…
>33Chromista.ULXR_scaffold_2018210.151
------------------------------GARSKGPKGGK----------WTKE--------------EDTRL------R-------EIVEH-HG----------AKN-WRMVAEQL-----GTLRSDVQCLHRWNKVLRP---------------------------GLH-------------------------------------------------------------------------------------------------------------------K--------G-------------------------------------P----------------------------WTE---------------E----------------E…
>33Chromista.VKVG_scaffold_2008954.143
---------------------------------------------------------------------------------------------------------------------------------------------------------------------------------------------------------------------------------------------------------------------------------------------------------------------------------------------------------------------------WTA---------------E----------------E…
>33Chromista.VRGZ_scaffold_2000889.151
------------------------------GARSKGPKGGK----------WTKE--------------EDTRL------R-------EIVEH-HG----------AKN-WRMVAEQL-----GTLRSDVQCLHRWNKVLRP---------------------------GLH-------------------------------------------------------------------------------------------------------------------K--------G-------------------------------------P----------------------------WTE---------------E----------------E…
>33Chromista.VRGZ_scaffold_2013068.148
----------------------------------RKPIKTR----------WSAA--------------EDAQL------K-------KLVDS-NG----------TGN-WRVVAESI------PGKTDMQCFHRWTKVFNGG----------------------------T-------------------------------------------------------------------------------------------------------------------K--------G-------------------------------------P----------------------------WSA---------------A----------------D…
>33Chromista.VRGZ_scaffold_2017684.147
-----------------------------------------------------------------------SG-------R---------------------L----------------------------------KRNKPV------------------------------------------------------------------------------------------------------------------------------------------------K---------------------------------------------------------------------------WSA---------------E----------------E…
>33Glauco.JKHA_scaffold_2008584.150
---------------------------------RRS-TKGK----------WSAE--------------EDELL------R-------QAVAI-HS----------GKN-WKKIASYF------RDRSDVQCLHRWQKVLNP---------------------------NLV-------------------------------------------------------------------------------------------------------------------K--------G-------------------------------------P----------------------------WTK---------------E----------------E…
>33Glauco.POOW_scaffold_2051585.151
-----------------------------------RTADDCKV---RWFGAEDPRLRH--AEW---SKDEEKKLVEM-AAK-------------YN----------GHL-WDQVAQEL-----GTRRTAIMCFSKYQRSLNTRIM----------------------------------------------------------------------------------------------------------------------------------------------K--------S-------------------------------------K----------------------------WTP---------------E----------------E…
>33Glauco.PQED_scaffold_2008028.139
------------------------------------------------------------------------------------------------------------------------------RTPFQCLQAYNRHINAANA----------------------------------------------------------------------------------------------------------------------------------------------R---------------------------------------------------------------------------------------------K----------------E…
>33Glauco.QFND_scaffold_2003680.135
-----------------------------------------------------------------------------------------AVAR-HG----------GKN-WKKIAEYF------TDRTDVQCLHRWQKVLNP---------------------------VLV-------------------------------------------------------------------------------------------------------------------K--------G-------------------------------------P----------------------------WTK---------------E----------------E…
>33hornworts.DXOU_scaffold_2037735.149
----------------------T-----RTGGPTRKSSKGG----------WTPE--------------EDEIL------R-------KAVQC-FK----------GKN-WKKIAEYF------KERTDVQCLHRWQKVLNP---------------------------DLV-------------------------------------------------------------------------------------------------------------------K--------G-------------------------------------P----------------------------WTK---------------E----------------E…
>33hornworts.FAJB_scaffold_2057017.149
----------------------T-----RTGGPTRKSSKGG----------WTPE--------------EDEIL------R-------KAVQC-FK----------GKN-WKKIAEYF------KDRTDVQCLHRWQKVLNP---------------------------DLV-------------------------------------------------------------------------------------------------------------------K--------G-------------------------------------P----------------------------WTK---------------E----------------E…
>33hornworts.RXRQ_scaffold_2007990.204
-----------------------------------RSGQECKM---QWMNYEDPSINK--GAW---SKAEDKKLLKI-AQE-------------HN----------FFH-WDKVADLL-----GTNRTAAQCFSRYQRSLNASIM----------------------------------------------------------------------------------------------------------------------------------------------R--------S-------------------------------------S----------------------------WTS---------------E----------------E…
>33hornworts.RXRQ_scaffold_2007991.204
-----------------------------------RSGQECKM---QWMNYEDPSINK--GAW---SKAEDKKLLKI-AQE-------------HN----------FFH-WDKVADLL-----GTNRTAAQCFSRYQRSLNASIM----------------------------------------------------------------------------------------------------------------------------------------------R--------S-------------------------------------S----------------------------WTS---------------E----------------E…
>33hornworts.RXRQ_scaffold_2020066.204
-----------------------------------RSPAECKL---QWLNYEDPSINK--RSW---SKLEDKKLLKI-AQE-------------HN----------CRY-WDSIGRQL-----GTNRTPAQCLARYQRSLNASIM----------------------------------------------------------------------------------------------------------------------------------------------K--------S-------------------------------------S----------------------------WTE---------------E----------------E…
>33hornworts.RXRQ_scaffold_2136397.149
--SQQAPRF------------SR-----RTGGPTRKSSKGG----------WTPA--------------EDETL------R-------KAVQC-YK----------GKN-WKKIAEFF------QDRTDVQCLHRWQKVLNP---------------------------DLV-------------------------------------------------------------------------------------------------------------------K--------G-------------------------------------P----------------------------WTK---------------E----------------E…
>33hornworts.RXRQ_scaffold_2141598.149
----------------------T-----RTGGPTRKSSKGG----------WTPE--------------EDEIL------R-------KAVQC-FK----------GKN-WKKIAEYF------KDRTDVQCLHRWQKVLNP---------------------------DLV-------------------------------------------------------------------------------------------------------------------K--------G-------------------------------------P----------------------------WTK---------------E----------------E…
>33hornworts.TCBC_scaffold_2013631.149
----------------------T-----RTGGPTRKSSKGG----------WTPE--------------EDEIL------R-------KAVQC-FK----------GKN-WKKIAEYF------KERTDVQCLHRWQKVLNP---------------------------DLV-------------------------------------------------------------------------------------------------------------------K--------G-------------------------------------P----------------------------WTK---------------E----------------E…
>33hornworts.TCBC_scaffold_2019882.204
-----------------------------------RTSSECKM---QWLNYEDPCINK--GSW---SKLEDKKLLKI-AQE-------------HG----------ARY-WERIGRQL-----GTNRTPAQCLARYQRSLNASIL----------------------------------------------------------------------------------------------------------------------------------------------R--------S-------------------------------------S----------------------------WTE---------------Q----------------E…
>33hornworts.UCRN_scaffold_2006661.199
-----------------------------------RTSSECKL---QWLNYQDPTINK--GSW---SKLEDKRLLKI-SQE-------------YD----------ARY-WDRIGRQL-----GTNRTPAQCLARYQRSLNASIL----------------------------------------------------------------------------------------------------------------------------------------------R--------S-------------------------------------S----------------------------WTE---------------E----------------E…
>33hornworts.UCRN_scaffold_2006662.199
-----------------------------------RTSSECKL---QWLNYQDPTINK--GSW---SKLEDKRLLKI-SQE-------------YD----------ARY-WDRIGRQL-----GTNRTPAQCLARYQRSLNASIL----------------------------------------------------------------------------------------------------------------------------------------------R--------S-------------------------------------S----------------------------WTE---------------E----------------E…
>33hornworts.UCRN_scaffold_2053449.149
----------------------T-----RTGGPTRKSSKGG----------WTPE--------------EDEIL------R-------KAVQC-FK----------GKN-WKKIAEYF------KERTDVQCLHRWQKVLNP---------------------------DLV-------------------------------------------------------------------------------------------------------------------K--------G-------------------------------------P----------------------------WTK---------------E----------------E…
>33hornworts.WCZB_scaffold_2012658.204
-----------------------------------RSPAECKL---QWLNYEDPSINK--RSW---SKLEDKKLLKI-AQE-------------HN----------CRY-WDSIGRQL-----GTNRTPAQCLARYQRSLNASIM----------------------------------------------------------------------------------------------------------------------------------------------K--------S-------------------------------------S----------------------------WTE---------------E----------------E…
>33hornworts.WCZB_scaffold_2119599.149
----------------------T-----RTGGPTRKSSKGG----------WTPE--------------EDEIL------R-------KAVQC-FK----------GKN-WKKIAEYF------KDRTDVQCLHRWQKVLNP---------------------------DLV-------------------------------------------------------------------------------------------------------------------K--------G-------------------------------------P----------------------------WTK---------------E----------------E…
>33LOC_Os01g12860.1.140
--NQKGDDL------------S-----------MGKRLKAL----------LTI----------------DAIL------S-------RAVQT-YN----------GKN-WKKIAECF------PDRTDVQCLHRWQKVLNP---------------------------ELV-------------------------------------------------------------------------------------------------------------------K--------G-------------------------------------P----------------------------WSK---------------E----------------E…
>33LOC_Os01g62410.1.149
SSANSISGLR------------------RTSGPIRR-AKGG----------WTPE--------------EDETL------R-------KAVEA-YK----------GRN-WKKIAECF------PYRTEVQCLHRWQKVLNP---------------------------ELI-------------------------------------------------------------------------------------------------------------------K--------G-------------------------------------P----------------------------WTQ---------------E----------------E…
>33LOC_Os05g38460.1.141
---TAADSIF----------GRR-----RKSGPVRR-AKGG----------WTPE--------------EDEKL------R-------KAVDI-YN----------GKN-WKKI--------------EVQCLHRWQKVLDP---------------------------ELI-------------------------------------------------------------------------------------------------------------------K--------G-------------------------------------P----------------------------WTQ---------------E----------------E…
>33LOC_Os07g04700.1.302
-----NPHVSK---------------YKMVLKQLPMSLQKQP---------WSDVEKEK-LAKGIKQQYQEALILNS-INKGSSTGDFSAVDMAYA------LTNTAGN-FEVTPESL-------------------RSVLPLIN---W--------------------DKIAAMY-----------------------------------------------LP-------------------------------------------------------------GR-------SGAECESRWLNFDD-------------------------PLISHNA----------------------WTA---------------R----------------E…
>33LOC_Os12g13570.1.148
--PQRRRPL------------SG-----RTTGPTRRSTKGN----------WTPE--------------EDSIL------S-------RAVQT-YK----------GKN-WKKIAECF------PDRTDVQCLHRWQKVLNP---------------------------ELV-------------------------------------------------------------------------------------------------------------------K--------G-------------------------------------P----------------------------WSK---------------E----------------E…
>33Rhodophyta.CKXF_scaffold_2004776.150
--------------------------------PTRRSSKGG----------WTRD--------------EDDML------R-------VVVME-HN----------EK-----IAKALNSSFPGSNRNDVQCLHRWQKVLQP---------------------------GLK-------------------------------------------------------------------------------------------------------------------K--------G-------------------------------------P----------------------------WTQ---------------H----------------E…
>33Rhodophyta.FTRP_scaffold_2011414.154
--------------------------------PTRRSSKGG----------WTRD--------------EDDML------R-------VVVME-HS----------EKN-WKDIAKALNASFPGSKRNDVQCLHRWQKVLQP---------------------------GLK-------------------------------------------------------------------------------------------------------------------K--------G-------------------------------------P----------------------------WTQ---------------H----------------E…
>33Rhodophyta.IKWM_scaffold_2024691.154
--------------------------------PTRRSSKGG----------WTRD--------------EDDML------R-------VVVME-HN----------EKN-WKDIAKALNASFPGSSRNDVQCLHRWQKVLQP---------------------------GLK-------------------------------------------------------------------------------------------------------------------K--------G-------------------------------------P----------------------------WTQ---------------H----------------E…
>33Rhodophyta.UGPM_scaffold_2020237.138
-------------------------------------------------------------------------L------R-------VVVME-HN----------EKN-WKNIAKALNCSFPGSNRNDVQCLHRWQKVLQP---------------------------GLK-------------------------------------------------------------------------------------------------------------------K--------G-------------------------------------P----------------------------WTQ---------------H----------------E…
>33Rhodophyta.URSB_scaffold_2014115.154
--------------------------------PTRRSSKGG----------WTKD--------------EDDML------R-------VVVME-HS----------EKN-WKDIAKSLNSSFPSSNRNDVQCLHRWQKVLQP---------------------------GLK-------------------------------------------------------------------------------------------------------------------K--------G-------------------------------------P----------------------------WTT---------------H----------------E…
>33Rhodophyta.VNAL_scaffold_2012815.154
--------------------------------PTRRSSKGG----------WTRD--------------EDDML------R-------VVVME-HS----------EKN-WKDIAKALNASFPGSSRNDVQCLHRWQKVLQP---------------------------GLK-------------------------------------------------------------------------------------------------------------------K--------G-------------------------------------P----------------------------WTQ---------------H----------------E…
>33Rhodophyta.ZJOJ_scaffold_2050196.151
-------------------------------------KGGK----------WTKE--------------EDTRL------R-------EIVEH-HG----------ARN-WRMVAEQL-----GTLRSDVQCLHRWNKVLRP---------------------------GLH-------------------------------------------------------------------------------------------------------------------K--------G-------------------------------------P----------------------------WTE---------------E----------------E…
>33Rhodophyta.ZULJ_scaffold_2071344.152
----------------------------------------GI---------WTPE--------------EDLKF------E-------KLVMV-KK----------LRT-WKKLSKYF------PEKSVDQVKNKW--HLFAA------------------------EHDLV-------------------------------------------------------------------------------------------------------------------K--------AKKK----------------------------------P----------------------------WTD---------------K----------------E…
>33Rhodophyta.ZULJ_scaffold_2071626.149
--------------------------------PRKMTKKRY----------WTSD--------------EDDLL------R-------KLVKK-HG----------AKN-WKKISSHF------KNRTDVQCLHRWQKVLNP---------------------------KLV-------------------------------------------------------------------------------------------------------------------K--------G-------------------------------------M----------------------------WTN---------------E----------------E…
>33Sobic.002G029900.1.p.203
-----------------------------------------------------------------------------------------------------------------------------------------------------------------------------------------------------------------------------------------------------------------------------------------------R-------SGAECESRWLNCDD-------------------------PLINHEA----------------------WTA---------------D----------------E…
>33Sobic.003G008700.2.p.148
--PQRQRSL------------NG-----RTTGPTRRSTKGN----------WTPE--------------EDAIL------S-------RAVQT-YQ----------GKN-WKKIAECF------PDRTDVQCLHRWQKVLNP---------------------------ELV-------------------------------------------------------------------------------------------------------------------K--------G-------------------------------------P----------------------------WSK---------------E----------------E…
>33Sobic.003G352200.1.p.149
SSGNSISVLR------------------RTSGPIRR-AKGG----------WTPE--------------EDETL------R-------KAVEA-FK----------GRN-WKKIAEFF------QDRTEVQCLHRWQKVLNP---------------------------ELI-------------------------------------------------------------------------------------------------------------------K--------G-------------------------------------P----------------------------WTQ---------------E----------------E…
>33Sobic.004G123400.2.p.353
-------PR------------------KKIVHSFKESSSSKSQ-----IRRWSSE--------------ENEALTQM-VNK-------------HG----------TKD-WQTIACAI------PGRNAHSCFSRWKYILDPAINKEPWSQQEELRLIRAQQVYGNKWCKMVKHFPGRTNGALKEHWRGSMKRKLDSYLASGLLEHIPDLQDDVSFPQSNQSDIPKDCKAASDRNRFSSRLSTNPKLKQELTELVENANTSARKSSDLFYAKAPDTHSAKISEMTMAKSQQ---CAGTRKKLAFLSTPVELKNVVPHETTKHC-HDMESEKTEVPLCKKNAHCIKDGSSLKIPERAKGK----WLA---------------E----------------E…
>33Sobic.009G083800.1.p.148
--QKGGRLP------------NG-----RTTGPARRSSKGN----------WTPE--------------EDDIL------R-------EAVET-YK----------GKN-WKKIAESF------PGRTDVQCLHRWQKVLNP---------------------------ELV-------------------------------------------------------------------------------------------------------------------K--------G-------------------------------------P----------------------------WSK---------------E----------------E…
>33VIT_204s0008g03780.148
--FQKMRPP------------HG-----RTSGPTRRSTKGQ----------WTAE--------------EDEIL------C-------KAVQR-YK----------GKN-WKKIAECF------KDRTDVQCLHRWQKVLNP---------------------------ELV-------------------------------------------------------------------------------------------------------------------K--------G-------------------------------------P----------------------------WSK---------------E----------------E…
>33VIT_204s0008g03790.163
--FQKMQPL------------SG-----RTRGPTRRSTTGK----------WTVE--------------EDDML------R-------EAVQC-YK----------GKN-WKKIVECL------KDRTVIQCQHRWQKVLNP---------------------------EIV-------------------------------------------------------------------------------------------------------------------K--------G-------------------------------------S----------------------------WTK---------------EVKHYGCFWFPCQFLTSE…
>33VIT_208s0007g00360.149
SPATTSPSHR------------------RTTGPIRR-AKGG----------WTPQ--------------EDDTL------R-------TAVAY-FK----------GKS-WKKIAEFF------PDRSEVQCLHRWQKVLNP---------------------------ELV-------------------------------------------------------------------------------------------------------------------K--------G-------------------------------------P----------------------------WTQ---------------E----------------E…
>33VIT_211s0016g03750.148
--FQKMRAL------------HG-----RTTGPTRRSTKGQ----------WTAE--------------EDELL------C-------KAVQR-FK----------GKN-WKKIAECF------KDRTDVQCLHRWQKVLNP---------------------------ELI-------------------------------------------------------------------------------------------------------------------K--------G-------------------------------------P----------------------------WSK---------------E----------------E…
>33VIT_215s0048g02120.149
--------IVWYYCI------YR-----RVTGPARRSTKGF----------WTEQ--------------KDRVL------A-------YAVNK-FK----------GKN-WKKIAECVTGT------TDVQCLHRWQKVLDP---------------------------NLV-------------------------------------------------------------------------------------------------------------------K--------G-------------------------------------P----------------------------WTK---------------E----------------E…
>33VIT_216s0039g01750.150
-----------------------------MLTELERSRKRCR---------ERPEE------------------------Q--------------------------------------------------------------------------------------------------------------------------------------------------------------------------------------------------------------R----------------------------------------------PR---------------------------WTE---------------E----------------E…
>ATCDC5
---------------------------------------------------------------------------------------------------------------------------------------------------------------------------MRIMI---------------------------------------------------------------------------------------------------------------K--------GGV----------------------------------------------------------------WKN---------------T----------------E…
>ATMYB0.III-C
---------------------------------MR--IRRRD--------EKEN-------------------------------------------------------------------------------------------------------------------QEYK------------------------------------------------------------------------------------------------------------------K--------G-------------------------------------L----------------------------WTV---------------E----------------E…
>ATMYB1.I-D
---------------------GE-----DAAGFVGTSGRGR----------------------------RD---------------------------------------------------------------------------------------------------RV-------------------------------------------------------------------------------------------------------------------K--------G-------------------------------------P----------------------------WSK---------------E----------------E…
>ATMYB10.III-J
---------------------------------MGNRR--------------AP--------------CCD---------K----------------------------------------------------------------------------------------SQVK------------------------------------------------------------------------------------------------------------------R--------G-------------------------------------P----------------------------WSD---------------E----------------E…
>ATMYB100.I-C
----------------------------------KKNIKVV---------------------------STSKYLK-----K----------------------------------------------------------------------------------------SDID------------------------------------------------------------------------------------------------------------------KVN-------------------------------------------------------------------------WTE---------------S----------------E…
>ATMYB101.II-C
-----------------------------------MDG-------------GGE-------------TTATA--------T------------------------------------------------------------------------------------MEG-RGLK------------------------------------------------------------------------------------------------------------------K--------G-------------------------------------P----------------------------WTT---------------T----------------E…
>ATMYB102.III-N
---------------------------------MAR----------------SP--------------CCE---------K----------------------------------------------------------------------------------------NGLK------------------------------------------------------------------------------------------------------------------K--------G-------------------------------------P----------------------------WTS---------------E----------------E…
>ATMYB103.III-B
---------------------------------MGH----------------HS--------------CCN---------Q----------------------------------------------------------------------------------------QKVK------------------------------------------------------------------------------------------------------------------R--------G-------------------------------------L----------------------------WSP---------------E----------------E…
>ATMYB104.II-C
---------------------------------MIQDQ------------------------------ANDLL-----AMK----------------------------------------------------------------------------------------KTFT------------------------------------------------------------------------------------------------------------------K--------S-------------------------------------K----------------------------WKP---------------E----------------E…
>ATMYB105.I-D
----------------------K-----KDTTVYRSCGHSS----------------------------KASVS---------------------------------------------------------------------------------------------------------------------------------------------------------------------------------------------------------------------R--------G-------------------------------------H----------------------------WRP---------------A----------------E…
>ATMYB106.III-L
---------------------------FVIILIMII----------------SP--------------CCD---------K----------------------------------------------------------------------------------------AGLK------------------------------------------------------------------------------------------------------------------K--------G-------------------------------------P----------------------------WTP---------------E----------------E…
>ATMYB107.III-O
---------------------------------MGR----------------SP--------------CCD---------E----------------------------------------------------------------------------------------SGLK------------------------------------------------------------------------------------------------------------------K--------G-------------------------------------P----------------------------WTP---------------E----------------E…
>ATMYB108.III-A
--------------------------DEKGRSLKNNNM--------------------------------ED--------E----------------------------------------------------------------------------------------MDLK------------------------------------------------------------------------------------------------------------------R--------G-------------------------------------P----------------------------WTA---------------E----------------E…
>ATMYB109.I-D
---------------------DS-----SGGGGCGGGGGGI----------------------------RS---------------------------------------------------------------------------------------------------KV-------------------------------------------------------------------------------------------------------------------K--------G-------------------------------------P----------------------------WST---------------E----------------E…
>ATMYB11.III-C
---------------------------------MGR----------------AP--------------CCE---------K----------------------------------------------------------------------------------------VGIK------------------------------------------------------------------------------------------------------------------K--------G-------------------------------------R----------------------------WTA---------------E----------------E…
>ATMYB110.I-D
----------------------S-----DDLKTKKKKKQSV----------------------------SRVCS---------------------------------------------------------------------------------------------------------------------------------------------------------------------------------------------------------------------R--------G-------------------------------------H----------------------------WRI---------------S----------------E…
>ATMYB111.III-C
---------------------------------MGR----------------AP--------------CCE---------K----------------------------------------------------------------------------------------IGLK------------------------------------------------------------------------------------------------------------------R--------G-------------------------------------R----------------------------WTA---------------E----------------E…
>ATMYB112.III-A
---------------------------------INHKEE------------------------------VEEVEK---KME----------------------------------------------------------------------------------------IEIR------------------------------------------------------------------------------------------------------------------R--------G-------------------------------------P----------------------------WTV---------------E----------------E…
>ATMYB113.III-C
---------------------------------MG----------------ESP-------------------------------------------------------------------------------------------------------------------KGLR------------------------------------------------------------------------------------------------------------------K--------G-------------------------------------T----------------------------WTT---------------E----------------E…
>ATMYB114.III-C
---------------------------------ME----------------GSS-------------------------------------------------------------------------------------------------------------------KGLR------------------------------------------------------------------------------------------------------------------K--------G-------------------------------------A----------------------------WTA---------------E----------------E…
>ATMYB115.I-C
-------------------------------------------------------VT------------EDKVM--------------------FK-------------------------------TDHK-----------------------------------KKDIIG-------------------------------------------------------------------------------------------------------------------K--------G-------------------------------------Q----------------------------WTP---------------T----------------E…
>ATMYB116.III-A
------------------------------MSNITKKKCNGN----------------------------EE--------G----------------------------------------------------------------------------------------AEQR------------------------------------------------------------------------------------------------------------------K--------G-------------------------------------P----------------------------WTL---------------E----------------E…
>ATMYB117.I-D
----------------------T-----TDSGQSWSSSSSK----------------------------PSVLG---------------------------------------------------------------------------------------------------------------------------------------------------------------------------------------------------------------------R--------G-------------------------------------H----------------------------WRP---------------A----------------E…
>ATMYB118.I-C
------------------------------------------------------------------------------------------------------------------NKRF----------------QMRRICKPT-----------------------KKASII-------------------------------------------------------------------------------------------------------------------K--------G-------------------------------------Q----------------------------WTP---------------E----------------E…
>ATMYB119.I-C
----------------------S-----AARDY--QNSTKK----------RSSK------------------------------------------------------------------------------------------------------------------NLI-------------------------------------------------------------------------------------------------------------------K--------G-------------------------------------Q----------------------------WTA---------------E----------------E…
>ATMYB12.III-C
---------------------------------MGR----------------AP--------------CCE---------K----------------------------------------------------------------------------------------VGIK------------------------------------------------------------------------------------------------------------------R--------G-------------------------------------R----------------------------WTA---------------E----------------E…
>ATMYB120.II-C
---------------------------------AGKDG-------------GS---------------TNHL--------S------------------------------------------------------------------------------------DGG-VILK------------------------------------------------------------------------------------------------------------------K--------G-------------------------------------P----------------------------WTA---------------A----------------E…
>ATMYB121.III-A
-----------------------------------HQKHDHD--------------------------IYQQQ-----HQQ----------------------------------------------------------------------------------------QGCR------------------------------------------------------------------------------------------------------------------K--------G-------------------------------------P----------------------------WTL---------------E----------------E…
>ATMYB122.III-M
---------------------------------MVR----------------TP--------------CCRA--------E-----------------------------------------------------------------------------------------GLK------------------------------------------------------------------------------------------------------------------K--------G-------------------------------------A----------------------------WTQ---------------E----------------E…
>ATMYB123.III-C
---------------------------------MGK---------------RAT-------------TSVR---------R------------------------------------------------------------------------------------EE----LN------------------------------------------------------------------------------------------------------------------R--------G-------------------------------------A----------------------------WTD---------------H----------------E…
>ATMYB124.I-B
------------------------------------KKKKN----------------------------INNNQ------D-------SKKKE--------------------------------------------------------------------------------------------------------------------------------------------------------------------------------------------------R----------------------------------------------H-------------------------IVTWSQ---------------E----------------E…
>ATMYB125.II-B
----------------------------------MEAKKEE----------------------------------------------------------------------------------------------------------------------------------IK------------------------------------------------------------------------------------------------------------------K--------G-------------------------------------P----------------------------WKA---------------E----------------E…
>ATMYB13.III-J
---------------------------------MGR----------------RP--------------CCE---------K----------------------------------------------------------------------------------------IGLK------------------------------------------------------------------------------------------------------------------K--------G-------------------------------------P----------------------------WSA---------------E----------------E…
>ATMYB14.III-J
---------------------------------MGR----------------AP--------------CCE---------K----------------------------------------------------------------------------------------MGVK------------------------------------------------------------------------------------------------------------------R--------G-------------------------------------P----------------------------WTP---------------E----------------E…
>ATMYB15.III-J
---------------------------------MGR----------------AP--------------CCE---------K----------------------------------------------------------------------------------------MGLK------------------------------------------------------------------------------------------------------------------R--------G-------------------------------------P----------------------------WTP---------------E----------------E…
>ATMYB16.III-L
---------------------------------MGR----------------SP--------------CCD---------K----------------------------------------------------------------------------------------LGLK------------------------------------------------------------------------------------------------------------------K--------G-------------------------------------P----------------------------WTP---------------E----------------E…
>ATMYB17.III-O
---------------------------------MGR----------------TP--------------CCD---------K----------------------------------------------------------------------------------------IGLK------------------------------------------------------------------------------------------------------------------K--------G-------------------------------------P----------------------------WTP---------------E----------------E…
>ATMYB18.III-B
-------------------------------MAKTKYGE-----------------------------------------------------------------------------------------------------------------------------------RHR------------------------------------------------------------------------------------------------------------------K--------G-------------------------------------L----------------------------WSP---------------E----------------E…
>ATMYB19.III-B
---------------------------------MTKSGER-------------P--------------------------K----------------------------------------------------------------------------------------QRQR------------------------------------------------------------------------------------------------------------------K--------G-------------------------------------L----------------------------WSP---------------E----------------E…
>ATMYB2.III-A
--------------------------DYE---RINSNSPTH-----------------------------EE--------D----------------------------------------------------------------------------------------SDVR------------------------------------------------------------------------------------------------------------------K--------G-------------------------------------P----------------------------WTE---------------E----------------E…
>ATMYB20.III-E
---------------------------------MGR----------------QP--------------CCD---------K----------------------------------------------------------------------------------------VGLK------------------------------------------------------------------------------------------------------------------K--------G-------------------------------------P----------------------------WTA---------------E----------------E…
>ATMYB21.III-A
------------------------------KRGGGSSGGSGS----------------------------SA--------E----------------------------------------------------------------------------------------AEVR------------------------------------------------------------------------------------------------------------------K--------G-------------------------------------P----------------------------WTM---------------E----------------E…
>ATMYB22.I-C
----------------------------------YENKKEA---------------------------STSKYLK-----K----------------------------------------------------------------------------------------SDIT------------------------------------------------------------------------------------------------------------------KKR-------------------------------------------------------------------------WTE---------------S----------------E…
>ATMYB23.III-C
---------------------------------MR--MTRDG--------KE---------------------------------------------------------------------------------------------------------------------HEYK------------------------------------------------------------------------------------------------------------------K--------G-------------------------------------L----------------------------WTV---------------E----------------E…
>ATMYB24.III-A
----------------------------MEKR--ESSGGSG-----------------------------SG--------D----------------------------------------------------------------------------------------AEVR------------------------------------------------------------------------------------------------------------------K--------G-------------------------------------P----------------------------WTM---------------E----------------E…
>ATMYB25.I-D
---------------------------------AELAELAK----------------------------SDANG------G--------------------------------------------------------------------------------------GKSKV-------------------------------------------------------------------------------------------------------------------K--------G-------------------------------------P----------------------------WLP---------------E----------------Q…
>ATMYB26.III-B
---------------------------------MGH----------------HS--------------CCN---------K----------------------------------------------------------------------------------------QKVK------------------------------------------------------------------------------------------------------------------R--------G-------------------------------------L----------------------------WSP---------------E----------------E…
>ATMYB27.III-A
----------------------------------------------------------------------MDF-----KKE----------------------------------------------------------------------------------------ETLR------------------------------------------------------------------------------------------------------------------R--------G-------------------------------------P----------------------------WLE---------------E----------------E…
>ATMYB28.III-M
---------------------------------MSR----------------KP--------------CCVG--------E-----------------------------------------------------------------------------------------GLK------------------------------------------------------------------------------------------------------------------K--------G-------------------------------------A----------------------------WTT---------------E----------------E…
>ATMYB29.III-M
---------------------------------MSR----------------KP--------------CCVG--------E-----------------------------------------------------------------------------------------GLK------------------------------------------------------------------------------------------------------------------K--------G-------------------------------------A----------------------------WTA---------------E----------------E…
>ATMYB3.III-D
---------------------------------MGR----------------SP--------------CCE---------K----------------------------------------------------------------------------------------AHMN------------------------------------------------------------------------------------------------------------------K--------G-------------------------------------A----------------------------WTK---------------E----------------E…
>ATMYB30.III-F
---------------------------------MVR----------------PP--------------CCD---------K----------------------------------------------------------------------------------------GGVK------------------------------------------------------------------------------------------------------------------K--------G-------------------------------------P----------------------------WTP---------------E----------------E…
>ATMYB31.III-F
---------------------------------MGR----------------PP--------------CCE---------K----------------------------------------------------------------------------------------IEVK------------------------------------------------------------------------------------------------------------------K--------G-------------------------------------P----------------------------WTP---------------E----------------E…
>ATMYB32.III-D
---------------------------------MGR----------------SP--------------CCE---------K----------------------------------------------------------------------------------------DHTN------------------------------------------------------------------------------------------------------------------K--------G-------------------------------------A----------------------------WTK---------------E----------------E…
>ATMYB33.II-C
---------------------------------AADDN-------------GS---------------DCRS--------R------------------------------------------------------------------------------------WDG-HALK------------------------------------------------------------------------------------------------------------------K--------G-------------------------------------P----------------------------WSS---------------A----------------E…
>ATMYB34.III-M
---------------------------------MVR----------------TP--------------CCKE--------E-----------------------------------------------------------------------------------------GIK------------------------------------------------------------------------------------------------------------------K--------G-------------------------------------A----------------------------WTP---------------E----------------E…
>ATMYB35.III-I
---------------------------------MGR----------------PP--------------CCD---------K----------------------------------------------------------------------------------------SNVK------------------------------------------------------------------------------------------------------------------K--------G-------------------------------------L----------------------------WTE---------------E----------------E…
>ATMYB36.III-G
---------------------------------MGR----------------AP--------------CCD---------K----------------------------------------------------------------------------------------ANVK------------------------------------------------------------------------------------------------------------------K--------G-------------------------------------P----------------------------WSP---------------E----------------E…
>ATMYB37.III-G
---------------------------------MGR----------------AP--------------CCD---------K----------------------------------------------------------------------------------------TKVK------------------------------------------------------------------------------------------------------------------R--------G-------------------------------------P----------------------------WSP---------------E----------------E…
>ATMYB38.III-G
---------------------------------MGR----------------AP--------------CCD---------K----------------------------------------------------------------------------------------ANVK------------------------------------------------------------------------------------------------------------------R--------G-------------------------------------P----------------------------WSP---------------E----------------E…
>ATMYB39.III-O
---------------------------------MGR----------------SP--------------CCD---------Q------------------------------------------------------------------------------------D---KGVK------------------------------------------------------------------------------------------------------------------K--------G-------------------------------------P----------------------------WLP---------------E----------------E…
>ATMYB4.III-D
---------------------------------MGR----------------SP--------------CCE---------K----------------------------------------------------------------------------------------AHTN------------------------------------------------------------------------------------------------------------------K--------G-------------------------------------A----------------------------WTK---------------E----------------E…
>ATMYB40.III-E
---------------------------------MGR----------------KP--------------CCD---------K----------------------------------------------------------------------------------------IGLK------------------------------------------------------------------------------------------------------------------R--------G-------------------------------------P----------------------------WTI---------------E----------------E…
>ATMYB41.III-N
---------------------------------MGR----------------SP--------------CCD---------K----------------------------------------------------------------------------------------NGVK------------------------------------------------------------------------------------------------------------------K--------G-------------------------------------P----------------------------WTA---------------E----------------E…
>ATMYB42.III-E
---------------------------------MGR----------------QP--------------CCD---------K----------------------------------------------------------------------------------------LMVK------------------------------------------------------------------------------------------------------------------K--------G-------------------------------------P----------------------------WTA---------------E----------------E…
>ATMYB43.III-E
---------------------------------MGR----------------QP--------------CCD---------K----------------------------------------------------------------------------------------VGLK------------------------------------------------------------------------------------------------------------------K--------G-------------------------------------P----------------------------WTI---------------E----------------E…
>ATMYB44.I-D
----------------------------------------M----------------------------AD---------------------------------------------------------------------------------------------------RI-------------------------------------------------------------------------------------------------------------------K--------G-------------------------------------P----------------------------WSP---------------E----------------E…
>ATMYB45.III-B
------------------------------MVFKSEKSNREM----------KS--------------------------K----------------------------------------------------------------------------------------EKQR------------------------------------------------------------------------------------------------------------------K--------G-------------------------------------L----------------------------WSP---------------E----------------E…
>ATMYB46.III-B
---------------------------------MRK-----------------PEV------------AIAAS-----THQ------------------------------------------------------------------------------------V---KKMK------------------------------------------------------------------------------------------------------------------K--------G-------------------------------------L----------------------------WSP---------------E----------------E…
>ATMYB47.III-L
---------------------------------MGR----------------TT--------------WFDV-------------------------------------------------------------------------------------------------DGMK------------------------------------------------------------------------------------------------------------------K--------G-------------------------------------E----------------------------WTA---------------E----------------E…
>ATMYB48.III-A
------------------------------------------------------------------------M-----MQE----------------------------------------------------------------------------------------EGNR------------------------------------------------------------------------------------------------------------------K--------G-------------------------------------P----------------------------WTE---------------Q----------------E…
>ATMYB49.III-N
---------------------------------MGK----------------SS--------------SSE---------E----------------------------------------------------------------------------------------SEVK------------------------------------------------------------------------------------------------------------------K--------G-------------------------------------P----------------------------WTP---------------E----------------E…
>ATMYB5.III-C
----------------------------------GK----------------KPVSK----KT---TPCCT---------K----------------------------------------------------------------------------------------MGMK------------------------------------------------------------------------------------------------------------------R--------G-------------------------------------P----------------------------WTV---------------E----------------E…
>ATMYB50.III-B
---------------------------------MKR----------------HS--------------CCY---------K----------------------------------------------------------------------------------------QKLR------------------------------------------------------------------------------------------------------------------K--------G-------------------------------------L----------------------------WSP---------------E----------------E…
>ATMYB51.III-M
---------------------------------MVR----------------TP--------------CCKA--------E----------------------------------------------------------------------------------------LGLK------------------------------------------------------------------------------------------------------------------K--------G-------------------------------------A----------------------------WTP---------------E----------------E…
>ATMYB52.I-D
----------------------------------------------------------------------MMCS---------------------------------------------------------------------------------------------------------------------------------------------------------------------------------------------------------------------R--------G-------------------------------------H----------------------------WRP---------------A----------------E…
>ATMYB53.III-O
---------------------------------MGR----------------SP--------------SSD---------E----------------------------------------------------------------------------------------TGLK------------------------------------------------------------------------------------------------------------------K--------G-------------------------------------P----------------------------WLP---------------E----------------E…
>ATMYB54.I-D
---------------------------------------------------------------------MIMCS---------------------------------------------------------------------------------------------------------------------------------------------------------------------------------------------------------------------R--------G-------------------------------------H----------------------------WRP---------------A----------------E…
>ATMYB55.III-B
---------------------------------MGR----------------HS--------------CCY---------K----------------------------------------------------------------------------------------QKLR------------------------------------------------------------------------------------------------------------------K--------G-------------------------------------L----------------------------WSP---------------E----------------E…
>ATMYB56.I-D
----------------------N-----EKSLRMRGKSGIN----------------------------TKVCS---------------------------------------------------------------------------------------------------------------------------------------------------------------------------------------------------------------------R--------G-------------------------------------H----------------------------WRP---------------T----------------E…
>ATMYB57.III-A
------------------------------KGRVKATITSQK----------------------------EE--------E----------------------------------------------------------------------------------------GTVR------------------------------------------------------------------------------------------------------------------K--------G-------------------------------------P----------------------------WTM---------------E----------------E…
>ATMYB58.III-J
-------------------------------MGKGR----------------AP--------------CCD---------K----------------------------------------------------------------------------------------TKVK------------------------------------------------------------------------------------------------------------------R--------G-------------------------------------P----------------------------WSH---------------D----------------E…
>ATMYB59.III-A
----------------------------------------------------------------------MKL-----VQE----------------------------------------------------------------------------------------E-YR------------------------------------------------------------------------------------------------------------------K--------G-------------------------------------P----------------------------WTE---------------Q----------------E…
>ATMYB6.III-D
---------------------------------MGR----------------SP--------------CCE---------K----------------------------------------------------------------------------------------AHTN------------------------------------------------------------------------------------------------------------------K--------G-------------------------------------A----------------------------WTK---------------E----------------E…
>ATMYB60.III-F
---------------------------------MGR----------------PP--------------CCD---------K----------------------------------------------------------------------------------------IGIK------------------------------------------------------------------------------------------------------------------K--------G-------------------------------------P----------------------------WTP---------------E----------------E…
>ATMYB61.III-B
---------------------------------MGR----------------HS--------------CCY---------K----------------------------------------------------------------------------------------QKLR------------------------------------------------------------------------------------------------------------------K--------G-------------------------------------L----------------------------WSP---------------E----------------E…
>ATMYB62.III-A
------------------------------ENSMKKKKSFKE----------------------------SE--------D----------------------------------------------------------------------------------------EELR------------------------------------------------------------------------------------------------------------------R--------G-------------------------------------P----------------------------WTL---------------E----------------E…
>ATMYB63.III-J
-------------------------------MGKGR----------------AP--------------CCD---------K----------------------------------------------------------------------------------------TKVK------------------------------------------------------------------------------------------------------------------R--------G-------------------------------------P----------------------------WSP---------------E----------------E…
>ATMYB64.I-C
-----------------------------AKDYTCKDITKK----------QPYK------------------------------------------------------------------------------------------------------------------NII-------------------------------------------------------------------------------------------------------------------K--------G-------------------------------------Q----------------------------WTA---------------D----------------E…
>ATMYB65.II-C
---------------------------------APDSI-------------SN---------------GCRS--------R------------------------------------------------------------------------------------GKR-SVLK------------------------------------------------------------------------------------------------------------------K--------G-------------------------------------P----------------------------WTS---------------T----------------E…
>ATMYB66.III-C
---------------------------------MRKKVSSSG--------DEGN-------------------------------------------------------------------------------------------------------------------NEYK------------------------------------------------------------------------------------------------------------------K--------G-------------------------------------L----------------------------WTV---------------E----------------E…
>ATMYB67.III-B
-------------------------------WEMKRDEM------------GHR--------------CCG---------K----------------------------------------------------------------------------------------HKVK------------------------------------------------------------------------------------------------------------------R--------G-------------------------------------L----------------------------WSP---------------E----------------E…
>ATMYB68.III-G
---------------------------------MGR----------------AP--------------CCD---------K----------------------------------------------------------------------------------------ANVK------------------------------------------------------------------------------------------------------------------K--------G-------------------------------------P----------------------------WSP---------------E----------------E…
>ATMYB69.I-D
----------------------------MEMSRGSNSFDNK----------------------------KPSCQ---------------------------------------------------------------------------------------------------------------------------------------------------------------------------------------------------------------------R--------G-------------------------------------H----------------------------WRP---------------V----------------E…
>ATMYB7.III-D
---------------------------------MGR----------------SP--------------CCE---------K----------------------------------------------------------------------------------------EHMN------------------------------------------------------------------------------------------------------------------K--------G-------------------------------------A----------------------------WTK---------------E----------------E…
>ATMYB70.I-D
---------------------------------MSGSTRKE----------------------------MD---------------------------------------------------------------------------------------------------RI-------------------------------------------------------------------------------------------------------------------K--------G-------------------------------------P----------------------------WSP---------------E----------------E…
>ATMYB71.III-A
----------------------------------------MS--------------------------LWGGMGGGWGMVE----------------------------------------------------------------------------------------EGWR------------------------------------------------------------------------------------------------------------------K--------G-------------------------------------P----------------------------WTA---------------E----------------E…
>ATMYB72.III-J
-------------------------------MGKGR----------------AP--------------CCD---------K----------------------------------------------------------------------------------------NKVK------------------------------------------------------------------------------------------------------------------R--------G-------------------------------------P----------------------------WSP---------------Q----------------E…
>ATMYB73.I-D
---------------------------------MSNPTRKN----------------------------ME---------------------------------------------------------------------------------------------------RI-------------------------------------------------------------------------------------------------------------------K--------G-------------------------------------P----------------------------WSP---------------E----------------E…
>ATMYB74.III-N
---------------------------------MGR----------------SP--------------CCEK--------K----------------------------------------------------------------------------------------NGLK------------------------------------------------------------------------------------------------------------------K--------G-------------------------------------P----------------------------WTP---------------E----------------E…
>ATMYB75.III-C
---------------------------------ME----------------GSS-------------------------------------------------------------------------------------------------------------------KGLR------------------------------------------------------------------------------------------------------------------K--------G-------------------------------------A----------------------------WTT---------------E----------------E…
>ATMYB76.III-M
---------------------------------MSK----------------RP--------------YCIG--------E-----------------------------------------------------------------------------------------GLK------------------------------------------------------------------------------------------------------------------K--------G-------------------------------------A----------------------------WTT---------------E----------------E…
>ATMYB77.I-D
----------------------------------------M----------------------------AD---------------------------------------------------------------------------------------------------RV-------------------------------------------------------------------------------------------------------------------K--------G-------------------------------------P----------------------------WSQ---------------E----------------E…
>ATMYB78.III-A
--------------------------------KINKNMEEFT--------------------------KVEE--------E----------------------------------------------------------------------------------------MDVR------------------------------------------------------------------------------------------------------------------R--------G-------------------------------------P----------------------------WTV---------------E----------------E…
>ATMYB79.III-A
------------------------------------------------------------------------------MVE----------------------------------------------------------------------------------------EVWR------------------------------------------------------------------------------------------------------------------K--------G-------------------------------------P----------------------------WTA---------------E----------------E…
>ATMYB8.III-D
---------------------------------MGR----------------SP--------------CCE---------K----------------------------------------------------------------------------------------AHMN------------------------------------------------------------------------------------------------------------------K--------G-------------------------------------A----------------------------WTK---------------E----------------E…
>ATMYB80.III-I
---------------------------------MGR----------------IP--------------CCE---------K----------------------------------------------------------------------------------------ENVK------------------------------------------------------------------------------------------------------------------R--------G-------------------------------------Q----------------------------WTP---------------E----------------E…
>ATMYB81.II-C
--------------------------------KVRQDS-------------GSD----------------DD--------N------------------------------------------------------------------------------------SIK-KSFT------------------------------------------------------------------------------------------------------------------K--------G-------------------------------------P----------------------------WTQ---------------A----------------E…
>ATMYB82.III-C
-------------------------------------------------------------------MECK---------R------------------------------------------------------------------------------------EEGKSYVK------------------------------------------------------------------------------------------------------------------R--------G-------------------------------------L----------------------------WKP---------------E----------------E…
>ATMYB83.III-B
--------------------------------DKGK-----------------PNH------------ACGGN-----NNK----------------------------------------------------------------------------------------PKLR------------------------------------------------------------------------------------------------------------------K--------G-------------------------------------L----------------------------WSP---------------D----------------E…
>ATMYB84.III-G
---------------------------------MGR----------------AP--------------CCD---------K----------------------------------------------------------------------------------------ANVK------------------------------------------------------------------------------------------------------------------K--------G-------------------------------------P----------------------------WSP---------------E----------------E…
>ATMYB85.III-E
---------------------------------MGR----------------QP--------------CCD---------K----------------------------------------------------------------------------------------LGVK------------------------------------------------------------------------------------------------------------------K--------G-------------------------------------P----------------------------WTV---------------E----------------E…
>ATMYB86.III-B
---------------------------------MGR----------------HS--------------CCF---------K----------------------------------------------------------------------------------------QKLR------------------------------------------------------------------------------------------------------------------K--------G-------------------------------------L----------------------------WSP---------------E----------------E…
>ATMYB87.III-G
---------------------------------MGR----------------AP--------------CCD---------K----------------------------------------------------------------------------------------MAVK------------------------------------------------------------------------------------------------------------------K--------G-------------------------------------P----------------------------WST---------------E----------------E…
>ATMYB88.I-B
------------------------------------KKKKI----------------------------LLHSD------D-------SKKKE--------------------------------------------------------------------------------------------------------------------------------------------------------------------------------------------------R----------------------------------------------H-------------------------IVTWSP---------------E----------------E…
>ATMYB89.I-D
----------------------------------------------------------------------NNALP---LRK------------------------------------------------------------------------------------MHQEEKKK------------------------------------------------------------------------------------------------------------------K------HRGGH----------------------------------------------------------------WTL---------------S----------------E…
>ATMYB9.III-O
---------------------------------MGR----------------SP--------------CCD---------E----------------------------------------------------------------------------------------NGLK------------------------------------------------------------------------------------------------------------------K--------G-------------------------------------P----------------------------WTQ---------------E----------------E…
>ATMYB90.III-C
---------------------------------ME----------------GSS-------------------------------------------------------------------------------------------------------------------KGLR------------------------------------------------------------------------------------------------------------------K--------G-------------------------------------A----------------------------WTA---------------E----------------E…
>ATMYB91.II-A
---------------------------------MKERQ---------------------------------------------------------------------------------------------------------------------------------------------------------------------------------------------------------------------------------------------------------R---------------------------------------------------------------------------WSG---------------E----------------E…
>ATMYB92.III-O
---------------------------------MGR----------------SP--------------ISD---------D----------------------------------------------------------------------------------------SGLK------------------------------------------------------------------------------------------------------------------K--------G-------------------------------------P----------------------------WTP---------------D----------------E…
>ATMYB93.III-O
---------------------------------MGR----------------SP--------------CCD---------E----------------------------------------------------------------------------------------NGLK------------------------------------------------------------------------------------------------------------------K--------G-------------------------------------P----------------------------WTP---------------E----------------E…
>ATMYB94.III-F
---------------------------------MGR----------------PP--------------CCD---------K----------------------------------------------------------------------------------------IGVK------------------------------------------------------------------------------------------------------------------K--------G-------------------------------------P----------------------------WTP---------------E----------------E…
>ATMYB95.III-L
---------------------------------MGR----------------TT--------------WFDV-------------------------------------------------------------------------------------------------DGLR------------------------------------------------------------------------------------------------------------------K--------G-------------------------------------E----------------------------WTA---------------E----------------E…
>ATMYB96.III-F
---------------------------------MGR----------------PP--------------CCE---------K----------------------------------------------------------------------------------------IGVK------------------------------------------------------------------------------------------------------------------K--------G-------------------------------------P----------------------------WTP---------------E----------------E…
>ATMYB97.II-C
---------------------------IVYGGGASEDG------------------------------------------E------------------------------------------------------------------------------------GGG-VVLK------------------------------------------------------------------------------------------------------------------K--------G-------------------------------------P----------------------------WTV---------------A----------------E…
>ATMYB98.I-C
---------------------------------------------------LSSS-------------------------------------------------SSSSS-WKETKK----------------------------------------------------STLV-------------------------------------------------------------------------------------------------------------------K--------G-------------------------------------Q----------------------------WTA---------------E----------------E…
>ATMYB99.III-E
---------------------------------MGGR---------------KP--------------CCD---------E----------------------------------------------------------------------------------------VGLR------------------------------------------------------------------------------------------------------------------K--------G-------------------------------------P----------------------------WTV---------------E----------------E…
>Azfi_s0001.g000218.6
-----------------MVMVKG-----L-----LSSSSCS----------------------------SSVII---------------------------------------------------------------------------------------------------------------------------------------------------------------------------------------------------------------------R--------G-------------------------------------H----------------------------WRP---------------A----------------E…
>Azfi_s0001.g000839.6
---------------------------------MGR----------------VP--------------CCQ---------K------------------------------------------------------------------------------------D---EGLK------------------------------------------------------------------------------------------------------------------K--------G-------------------------------------P----------------------------WTP---------------E----------------E…
>Azfi_s0003.g007581.6
---------------------------------------------------------------------------------------------------------------------------------------------------------------------------MR------------------------------------------------------------------------------------------------------------------K--------G-------------------------------------L----------------------------WSP---------------D----------------E…
>Azfi_s0003.g007699.6
-----------------------------------------------------METN---VHN---HKCCQ---------K----------------------------------------------------------------------------------------QKLR------------------------------------------------------------------------------------------------------------------R--------G-------------------------------------L----------------------------WSP---------------D----------------E…
>Azfi_s0004.g008455.6
----------------------------------EEEA-------------HGE--------------AAGG--------E------------------------------------------------------------------------------------EAM-APLK------------------------------------------------------------------------------------------------------------------K--------G-------------------------------------P----------------------------WTA---------------E----------------E…
>Azfi_s0005.g009119.6
---------------------------------------------------------------------------------------------------------------------------------------------------------------------------MR------------------------------------------------------------------------------------------------------------------K--------G-------------------------------------L----------------------------WSP---------------D----------------E…
>Azfi_s0005.g009154.6
---------------------------------MGR----------------AP--------------CCE---------K----------------------------------------------------------------------------------------EGVK------------------------------------------------------------------------------------------------------------------K--------G-------------------------------------P----------------------------WTP---------------E----------------E…
>Azfi_s0006.g009830.6
---------------------------------M---------------------------------------------------------------------------------------------------------------------------------------IIMR------------------------------------------------------------------------------------------------------------------K--------R-------------------------------------L----------------------------WSP---------------D----------------E…
>Azfi_s0007.g010866.6
---------------------------------------MH----------------------------EE---------------------------------------------------------------------------------------------------RI-------------------------------------------------------------------------------------------------------------------K--------G-------------------------------------P----------------------------WSP---------------E----------------E…
>Azfi_s0008.g011612.6
----------------------------------------------------HPDHH---HHH---HKCCQI--------K----------------------------------------------------------------------------------------QKLR------------------------------------------------------------------------------------------------------------------R--------G-------------------------------------L----------------------------WSP---------------Q----------------E…
>Azfi_s0010.g012085.6
---------------------------------MGR----------------QP--------------CCE---------K----------------------------------------------------------------------------------------VGLK------------------------------------------------------------------------------------------------------------------R--------G-------------------------------------P----------------------------WSA---------------E----------------E…
>Azfi_s0010.g012145.6
---------------------------------------------------------------------------------------------------------------------------------------------------------------------------MR------------------------------------------------------------------------------------------------------------------K--------R-------------------------------------L----------------------------WSP---------------D----------------E…
>Azfi_s0014.g013539.6
----------------------T-----NTTSTRVDTSIIH----------------------------GGYTT---------------------------------------------------------------------------------------------------------------------------------------------------------------------------------------------------------------------R--------G-------------------------------------H----------------------------WRP---------------F----------------E…
>Azfi_s0014.g013584.6
---------------------------------MGR----------------AP--------------CCE---------K----------------------------------------------------------------------------------------ESVK------------------------------------------------------------------------------------------------------------------R--------G-------------------------------------P----------------------------WTP---------------E----------------E…
>Azfi_s0016.g014344.6
---------------------------------MGR----------------AP--------------CCD---------K----------------------------------------------------------------------------------------IGLK------------------------------------------------------------------------------------------------------------------K--------G-------------------------------------P----------------------------WTA---------------E----------------E…
>Azfi_s0018.g014830.6
---------------------SV-----SHASVSASTIHNP----------------------------ND---------------------------------------------------------------------------------------------------RV-------------------------------------------------------------------------------------------------------------------K--------G-------------------------------------P----------------------------WSP---------------E----------------E…
>Azfi_s0021.g015882.6
-------------------------------KQEQEDA-------------EE-----------------DA--------Q------------------------------------------------------------------------------------GSN-TMMK------------------------------------------------------------------------------------------------------------------K--------G-------------------------------------P----------------------------WTA---------------A----------------E…
>Azfi_s0035.g025508.6
---------------------------------------------------------------------------------------------------------------------------------------------------------------------------MR------------------------------------------------------------------------------------------------------------------K--------S-------------------------------------L----------------------------WSP---------------D----------------E…
>Azfi_s0041.g026717.6
---------------------NS----NSNSRSSGNSGGGG-----------------V-V-------------------K--------------------------------------------------------------------------------------------------------------------------------------------------------------------------------------------------------------K--------GS-----------------------------------------------------------------WTP---------------C----------------E…
>Azfi_s0041.g026722.6
-----------------------------MMMMMKK----------------TK--------------TKT---------K----------------------------------------------------------------------------------------TKMR------------------------------------------------------------------------------------------------------------------K--------G-------------------------------------L----------------------------WSP---------------E----------------E…
>Azfi_s0076.g037908.7
------------------------------------AAKSGGG-------NAEP--------------------------E------------------------------------------------------------------------------------EVP-VLLR------------------------------------------------------------------------------------------------------------------K--------G-------------------------------------P----------------------------WMP---------------E----------------E…
>Azfi_s0103.g044681.6
----------------------G-----FMKDKFVHQNMNK----------------------------HHNCP---------------------------------------------------------------------------------------------------------------------------------------------------------------------------------------------------------------------R--------G-------------------------------------H----------------------------WRP---------------S----------------E…
>Azfi_s0105.g044929.6
----------------NAGQSLG-----S------SNASNM----------------------------LKLCA---------------------------------------------------------------------------------------------------------------------------------------------------------------------------------------------------------------------R--------G-------------------------------------H----------------------------WRP---------------A----------------E…
>Azfi_s0113.g045874.6
---------------------------------MGR----------------AP--------------CCE---------K----------------------------------------------------------------------------------------VGLN------------------------------------------------------------------------------------------------------------------R--------G-------------------------------------A----------------------------WTR---------------E----------------E…
>Azfi_s0125.g048539.6
-----------------------------MCDANESFGPSH----------------------------HSRPS---------------------------------------------------------------------------------------------------------------------------------------------------------------------------------------------------------------------R--------G-------------------------------------H----------------------------WKP---------------Y----------------E…
>Azfi_s0129.g048859.6
----------------------GRGRAF-----MMR----------------TP--------------CCE---------K----------------------------------------------------------------------------------------MGLK------------------------------------------------------------------------------------------------------------------K--------G-------------------------------------P----------------------------WTP---------------D----------------E…
>Azfi_s0130.g049059.6
----------------------S-----TYMPRTSFNIKTS----------------------------PRCCT---------------------------------------------------------------------------------------------------------------------------------------------------------------------------------------------------------------------R--------G-------------------------------------H----------------------------WKP---------------C----------------E…
>Azfi_s0145.g051658.6
----------------------------------------------------------------------------------------------------------------------------------------------------------------------------------------------------------------------------------------------------------------------------------------------------------------------------------------------H-------------------------FVTWTD-QIVTDFLNSWLKSMQ----------------E…
>Azfi_s0163.g054240.6
----------------------------AAMPASSASMMMA----------------------------AQCE-------------------------------------------------------------------------------------------------RI-------------------------------------------------------------------------------------------------------------------K--------G-------------------------------------P----------------------------WSP---------------E----------------E…
>Azfi_s0179.g056264.6
---------------------------------------------------------------------------------------------------------------------------------------------------------------------------M-------------------------------------------------------------------------------------------------------------------K--------G-------------------------------------P----------------------------WSP---------------D----------------E…
>Azfi_s0217.g058506.6
---------------------------------------------------------------------------------------------------------------------------------------------------------------------------MQ------------------------------------------------------------------------------------------------------------------K--------R-------------------------------------L----------------------------WSP---------------E----------------E…
>Azfi_s0243.g059882.6
-------------------PSPS-----PLQ---SSPSSPK----------------------------LSCAS---------------------------------------------------------------------------------------------------------------------------------------------------------------------------------------------------------------------R--------G-------------------------------------H----------------------------WRP---------------A----------------E…
>Azfi_s0445.g070637.6
---------------------------------------------------------------------------------------------------------------------------------------------------------------------------MR------------------------------------------------------------------------------------------------------------------K--------G-------------------------------------I----------------------------WSP---------------D----------------E…
>Azfi_s0460.g072042.6
---------------------------------------------------------------------------------------------------------------------------------------------------------------------------------------------------------------------------------------------------------------------------------------------------------------------------------------------------------------------------------------------------------------…
>Azfi_s0629.g080127.6
---------------------SH-----NYNHHHHNQQQLV----------------------------VD---------------------------------------------------------------------------------------------------RI-------------------------------------------------------------------------------------------------------------------K--------G-------------------------------------P----------------------------WSP---------------E----------------E…
>Azfi_s0938.g093183.6
----------------------------------GNNSNSNS----------NS------------------------MIQ------------------------------------------------------------------------------------MM--MMMK------------------------------------------------------------------------------------------------------------------K--------G-------------------------------------P----------------------------WSP---------------R----------------E…
>Azfi_s1083.g097159.6
---------------------SH-----NYNHHHHNQQQLV----------------------------VD---------------------------------------------------------------------------------------------------RI-------------------------------------------------------------------------------------------------------------------K--------G-------------------------------------P----------------------------WSP---------------E----------------E…
>Azfi_s3508.g115947.1
---------------------------------------------------------------------------------------------------------------------------------------------------------------------------MR------------------------------------------------------------------------------------------------------------------K--------G-------------------------------------I----------------------------WSP---------------D----------------E…
>Charophyta.AEKF-2008478-Penium_margaritaceum.6
--------------------------------------------------------------------CSDP---------------------------------------------------------------------------------------------------FR-----------------------------------------------------------------------------------------------------------------GK--------G-------------------------------------P----------------------------WTE---------------A----------------E…
>Charophyta.AEKF-2046368-Penium_margaritaceum.6
----------------------------------------------------AP--------------CCD---------K----------------------------------------------------------------------------------------GEVR------------------------------------------------------------------------------------------------------------------K--------G-------------------------------------P----------------------------WTA---------------E----------------E…
>Charophyta.AEKF-2047218-Penium_margaritaceum.6
------------------------------GTDD-----------------------------------DE---------------------------------------------------------------------------------------------------VV-------------------------------------------------------------------------------------------------------------------K--------G-------------------------------------P----------------------------WSP---------------E----------------E…
>Charophyta.BFIK-2003272-Entransia_fimbriat.6
---------------------------------------------------------------------------------------------------------------------------------------------------------------------------MRIMI---------------------------------------------------------------------------------------------------------------K--------GGV----------------------------------------------------------------WKN---------------T----------------E…
>Charophyta.BFIK-2003838-Entransia_fimbriat.6
-------------------------------------------------------------------------------------------------------------------------------------------------------------------------DRR-------------------------------------------------------------------------------------------------------------------R--------L-------------------------------------S----------------------------WRL---------------E----------------E…
>Charophyta.BFIK-2028704-Entransia_fimbriat.6
---------------------------------------------------------------------ST---------------------------------------------------------------------------------------------------QV-------------------------------------------------------------------------------------------------------------------K--------G-------------------------------------P----------------------------WSQ---------------E----------------E…
>Charophyta.BHBK-2000758-Cosmarium_tinctum.6
---------------------------------------------------------------------ED---------------------------------------------------------------------------------------------------VV-------------------------------------------------------------------------------------------------------------------K--------G-------------------------------------P----------------------------WSP---------------E----------------E…
>Charophyta.BHBK-2004273-Cosmarium_tinctum.6
---------------------------------MTR----------------AP--------------CCE---------K----------------------------------------------------------------------------------------NEVK------------------------------------------------------------------------------------------------------------------K--------G-------------------------------------P----------------------------WTP---------------E----------------E…
>Charophyta.BHBK-2005396-Cosmarium_tinctum.6
------------------------------------------------------------------------------------------------------------------------------------------------------------------------NTNA-------------------------------------------------------------------------------------------------------------------K--------G-------------------------------------Q----------------------------WTA---------------E----------------E…
>Charophyta.BHBK-2005397-Cosmarium_tinctum.6
-----------------------------------------------------------------------------------------------------------------------------------------------------------------------------------------------------------------------------------------------------------------------------------------------K--------G-------------------------------------Q----------------------------WTA---------------E----------------E…
>Charophyta.BHBK-2010461-Cosmarium_tinctum.2
---------------------------------------------------------------------------------------------------------------------------------------------------------------------------------------------------------------------------------------------------------------------------------------------------------------------------------------------------------------------------WTS---------------Q----------------E…
>Charophyta.BHBK-2010670-Cosmarium_tinctum.6
---------------------------------------------------------------------------------------------------------------------------------------------------------------------------MRIMI---------------------------------------------------------------------------------------------------------------K--------GGV----------------------------------------------------------------WKN---------------T----------------E…
>Charophyta.BHBK-2046093-Cosmarium_tinctum.6
------------------------------------------------------------L-------------------K--------------------------------------------------------------------------------------------------------------------------------------------------------------------------------------------------------------K--------GL-----------------------------------------------------------------WTP---------------E----------------E…
>Charophyta.C.braunii.g15946.6
-----------------------------KAGAQRRTEVGV----------ITSA------------------------------------------------------------------------------------------------------------------GVV-------------------------------------------------------------------------------------------------------------------K--------G-------------------------------------Q----------------------------WTT---------------E----------------E…
>Charophyta.C.braunii.g23791.6
---------------------------------------------------------------------------------------------------------------------------------------------------------------------------MK------------------------------------------------------------------------------------------------------------------K--------G-------------------------------------P----------------------------WDP---------------Q----------------E…
>Charophyta.C.braunii.g2777.6
---------------------------------MSEVQQSA-----------------------------------------------------------------------------------------QCL------------------------------------TKIKK----------------------------------------------------------------------------------------------------------------GR---------------------------------------------------------------------------WEP---------------E----------------E…
>Charophyta.C.braunii.g31206.6
-------------------SAGG-----EEA---SMRECVE----------------------------PKVRT---------------------------------------------------------------------------------------------------------------------------------------------------------------------------------------------------------------------R--------G-------------------------------------H----------------------------WRP---------------A----------------E…
>Charophyta.C.braunii.g32354.10
------------------------------------------------------------------------------------------------------------------GKEV-----GEPAAG-------EGGNATPKA----------------------------------------------------------------------------------------------------------------------------------------------E--------M-------------------------------------A----------------------------WTP---------------E----------------D…
>Charophyta.C.braunii.g39826.6
---------------------------------------------------------------------------------------------------------------------------------------------------------------------------MRIMI---------------------------------------------------------------------------------------------------------------K--------GGV----------------------------------------------------------------WKN---------------T----------------E…
>Charophyta.C.braunii.g50660.6
-----------------------------------TGAPRG----------------------------DD------------------------------------------------------------------------------------------------------------------------------------------------------------------------------------------------------------------------K--------G---------------------------RGLQ------R----------------------------WKAGTVFTR---------K----------------E…
>Charophyta.C.braunii.g66784.6
---------------------------------MKERL---------------------------------------------------------------------------------------------------------------------------------------------------------------------------------------------------------------------------------------------------------R---------------------------------------------------------------------------WQP---------------E----------------E…
>Charophyta.C.braunii.g8575.8
---------------------------------GGKGVSGGAP-------AVGP--------------------------K------------------------------------------------------------------------------------RP----LK------------------------------------------------------------------------------------------------------------------R--------G-------------------------------------V----------------------------WLP---------------E----------------E…
>Charophyta.Chrsp259S00284.6
----------------------------GAGGSGGIGN-MG----------RRMA------------------------------------------------------------------------------------------------------------------IVV-------------------------------------------------------------------------------------------------------------------K--------G-------------------------------------Q----------------------------WTI---------------E----------------E…
>Charophyta.Chrsp26S04028.6
---------------------------------------------------------------------------------------------------------------------------------------------------------------------------MRIMI---------------------------------------------------------------------------------------------------------------K--------GGV----------------------------------------------------------------WKN---------------T----------------E…
>Charophyta.Chrsp26S04210.6
----------------------------------NLAPTG-----------------------------ELPSL------P-------PAATL--------------------------------------------------------------------------------------------------------------------------------------------------------------------------------------------------G----------------------------------------------R-------------------------QTAWTK---------------E----------------E…
>Charophyta.Chrsp293S00322.6
--------------------RGS-----AASGG-GSRSNDG----------------------------ST---------------------------------------------------------------------------------------------------RV-------------------------------------------------------------------------------------------------------------------K--------S-------------------------------------A----------------------------WNP---------------E----------------E…
>Charophyta.Chrsp31S04789.6
---------------------------------------------------------------------------------------------------------------------------------------------------------------------------M-------------------------------------------------------------------------------------------------------------------R--------KLLF----------------------------------A----------------------------LTVCSLLCEL--------Q----------------E…
>Charophyta.Chrsp66S00574.6
-----------------------------------------------------------------------------------------MAEG--------------------------------------------------------------------------------------------------------------------------------------------------------------------------------------------------R----------------------------------------------K-------------------------LVAWLP---------------E----------------E…
>Charophyta.Chrsp80S07818.9
-------------------AAAA-----ASPGCGHASS--T----------------------------SS---------------------------------------------------------------------------------------------------KV-------------------------------------------------------------------------------------------------------------------K--------T-------------------------------------T----------------------------WSA---------------E----------------E…
>Charophyta.Colsc1149S1T2315.6
------------------------------------------------------------------------------------------------------------------ESSSCA----ELYS------------HEG-----------------------NGPPLV-------------------------------------------------------------------------------------------------------------------K--------G-------------------------------------Q----------------------------WTQ---------------E----------------E…
>Charophyta.Colsc14425S0T20576.6
-----------------------------------------------------------------------------------------------------------------------------------------------------------------------------------------------------------------------------------------------------------------------------------------------R-------SDEECYFRWISHAD-------------------------PRINKEP----------------------WTK---------------Q----------------E…
>Charophyta.Colsc19119S0T12606.7
---------------------------------TPLSPLSL----------------------------EENEM------P---------MQE--------------------------------------------------------------------------------------------------------------------------------------------------------------------------------------------------R----------------------------------------------P-------------------------TVTWTE---------------Q----------------E…
>Charophyta.Colsc2791S0T5991.6
---------------------------------------------------------------------------------------------------------------------------------------------------------------------------MRIMI---------------------------------------------------------------------------------------------------------------K--------GGV----------------------------------------------------------------WKN---------------T----------------E…
>Charophyta.Colsc31134S0T13665.6
-------------------------------------MSNR-----------------P-L-------------------K--------------------------------------------------------------------------------------------------------------------------------------------------------------------------------------------------------------K--------GL-----------------------------------------------------------------WTT---------------E----------------E…
>Charophyta.Colsc3170S0T3262.9
---------------------------------------------------------------------MDQTAL---HLA-------------------------GF-------------------------------------------------------------PTVN--------------------------------------------------------------------------------------------------------------------------PGAS-----------------------------------TA--------------------------VWTE---------------D----------------D…
>Charophyta.Colsc4710S0T9884.6
-------------------------------MEKSRKILEE----------------------------KE---------------------------------------------------------------------------------------------------RV-------------------------------------------------------------------------------------------------------------------K--------G-------------------------------------P----------------------------WSP---------------E----------------E…
>Charophyta.Colsc5139S0T5389.18
--------------------------------------------------------------------------------------------------------------------EA-----GHEGPGR-----YDGLPQLEKA----------------------------------------------------------------------------------------------------------------------------------------------A--------E-------------------------------------P----------------------------WTV---------------E----------------E…
>Charophyta.Colsc5684S0T5946.6
---------------------PD-----HHATGDALVGKEH----------------------------TV---------------------------------------------------------------------------------------------------SV-------------------------------------------------------------------------------------------------------------------K--------G-------------------------------------P----------------------------WSK---------------E----------------E…
>Charophyta.Colsc7402S0T14537.6
-----------------------------KSQNRKGPGKAA-----------------P-A--------VI-ER------K--------------------------------------------------------------------------------------------------------------------------------------------------------------------------------------------------------------K--------GD-----------------------------------------------------------------WSE---------------E----------------E…
>Charophyta.Colsc7402S1T14540.6
----------------------------TRCQLQR-PGKAA-----------------P-A--------VI-ER------K--------------------------------------------------------------------------------------------------------------------------------------------------------------------------------------------------------------K--------GD-----------------------------------------------------------------WSE---------------E----------------E…
>Charophyta.DFDS-2003841-Desmidium_aptogonum.6
-------------------------------------------------------------------RKSSPD------------------------------------------------------------------------------------------------SAFR-----------------------------------------------------------------------------------------------------------------GR--------G-------------------------------------P----------------------------WTE---------------D----------------E…
>Charophyta.DFDS-2005315-Desmidium_aptogonum.6
---------------------------------------------------------------------------------------------------------------------------------------------------------------------------------------------------------------------------------------------------------------------------------------------------------------------------------------------------------------------------WSA---------------Q----------------E…
>Charophyta.DFDS-2005711-Desmidium_aptogonum.6
---------------------------------------------------------------------ED---------------------------------------------------------------------------------------------------VV-------------------------------------------------------------------------------------------------------------------K--------G-------------------------------------P----------------------------WSP---------------E----------------E…
>Charophyta.DFDS-2007217-Desmidium_aptogonum.6
---------------------------------------------------------------------------------------------------------------------------------------------------------------------------LR------------------------------------------------------------------------------------------------------------------K--------G-------------------------------------P----------------------------WTP---------------E----------------E…
>Charophyta.DFDS-2039422-Desmidium_aptogonum.6
---------------------------------------------------------------------------------------------------------------------------------------------PR------------------------ANTNA-------------------------------------------------------------------------------------------------------------------K--------G-------------------------------------Q----------------------------WTP---------------E----------------E…
>Charophyta.DRFX-2013453-Closterium_lunula.6
-------------------------------------------------------------------------------------------------------------------------------------------------------------------------------------------------------------------------------------------------------------------------------------------------------------------------------------------------------------------------LVWTD---------------K----------------E…
>Charophyta.DRFX-2079046-Closterium_lunula.6
---------------------------------------------------------------------------------------------------------------------------------------------------------------------------V-------------------------------------------------------------------------------------------------------------------K--------G-------------------------------------P----------------------------WSP---------------E----------------E…
>Charophyta.DRFX-2080732-Closterium_lunula.6
-----------------------------------R----------------AP--------------CCE---------K----------------------------------------------------------------------------------------SEVK------------------------------------------------------------------------------------------------------------------K--------G-------------------------------------P----------------------------WTP---------------E----------------E…
>Charophyta.DRGY-2005349-Chaetosphaeridium_globosum.6
--------------------------------------GRL----------------------------AE---------------------------------------------------------------------------------------------------RI-------------------------------------------------------------------------------------------------------------------K--------G-------------------------------------P----------------------------WSA---------------E----------------E…
>Charophyta.DRGY-2032758-Chaetosphaeridium_globosum.6
---------------------------------------------------------------------KE---------------------------------------------------------------------------------------------------KI-------------------------------------------------------------------------------------------------------------------K--------G-------------------------------------P----------------------------WSP---------------E----------------E…
>Charophyta.DRGY-2033579-Chaetosphaeridium_globosum.6
------------------------------------GKLGA----------------------------EE---------------------------------------------------------------------------------------------------RI-------------------------------------------------------------------------------------------------------------------K--------G-------------------------------------P----------------------------WSP---------------D----------------E…
>Charophyta.DRGY-2035829-Chaetosphaeridium_globosum.6
-------------------------------------SKVT----------------------------LD---------------------------------------------------------------------------------------------------QV-------------------------------------------------------------------------------------------------------------------K--------G-------------------------------------P----------------------------WTP---------------E----------------E…
>Charophyta.DRGY-2036430-Chaetosphaeridium_globosum.6
--------------------------------------------------------------------------------------------------------------------------------------------------------------------------QV-------------------------------------------------------------------------------------------------------------------K--------G-------------------------------------P----------------------------WSK---------------E----------------E…
>Charophyta.Entfi105961S06417.6
-----------------------------------MARTDG----------------------------ST---------------------------------------------------------------------------------------------------QV-------------------------------------------------------------------------------------------------------------------K--------G-------------------------------------P----------------------------WSQ---------------E----------------E…
>Charophyta.Entfi106613S08124.6
------------------------------------MFALK----------------------------PG--------------------------------------------------------------------------------------------------DRR-------------------------------------------------------------------------------------------------------------------R--------L-------------------------------------S----------------------------WRL---------------E----------------E…
>Charophyta.Entfi2502S10876.6
---------------------------------------------------------------------------------------------------------------------------------------------------------------------------MRIMI---------------------------------------------------------------------------------------------------------------K--------GGV----------------------------------------------------------------WKN---------------T----------------E…
>Charophyta.FFGR-2007878-Netrium_digitus.6
----------------------------------------------------------------------------------------------------------------------------------------------------------------------------------------------------------------------------------------------------------------------------------------------------------------------------------------------Q----------------------------WTA---------------E----------------E…
>Charophyta.FFGR-2009069-Netrium_digitus.6
---------------------------------------------------------------------------------------------------------------------------------------------------------------------------V-------------------------------------------------------------------------------------------------------------------K--------G-------------------------------------P----------------------------WSR---------------E----------------E…
>Charophyta.FFGR-2012255-Netrium_digitus.6
---------------------------------------------------------------------------------------------------------------------------------------------------------------------------------------------------------------------------------------------------------------------------------------------------------------------------------------------------------------------------------------------------------------…
>Charophyta.FFGR-2046142-Netrium_digitus.6
------------------------------------GSSGS----------------------------AE---------------------------------------------------------------------------------------------------KV-------------------------------------------------------------------------------------------------------------------K--------G-------------------------------------P----------------------------WSA---------------A----------------E…
>Charophyta.FFGR-2047307-Netrium_digitus.10
---------------------------------------------------------------------------------------------------------------------------------------------------------------------------V-------------------------------------------------------------------------------------------------------------------K--------GR-----------------------------------------------------------------WYK-----------------------------I--D…
>Charophyta.FMRU-3000254-FMRU-Zygnema_sp.-2_samples_combined.6
---------------------------------------------------------------------------------------------------------------------------------------------------------------------------MRIMI---------------------------------------------------------------------------------------------------------------K--------GGV----------------------------------------------------------------WKN---------------T----------------E…
>Charophyta.FMRU-3003485-FMRU-Zygnema_sp.-2_samples_combined.6
---------------------------------------------------------------------------------------------------------------------------------------------------------------------------LR------------------------------------------------------------------------------------------------------------------K--------G-------------------------------------P----------------------------WTP---------------E----------------E…
>Charophyta.FMRU-3003554-FMRU-Zygnema_sp.-2_samples_combined.6
------------------------------------------------------------------------LL------R--------------------------------------------------------------------------------------------------------------------------------------------------------------------------------------------------------------K--------GK-----------------------------------------------------------------WSA---------------S----------------E…
>Charophyta.FMRU-3005998-FMRU-Zygnema_sp.-2_samples_combined.6
---------------------------------------------------------------------------------------------------------------------------------------------------------------------------LR------------------------------------------------------------------------------------------------------------------K--------G-------------------------------------P----------------------------WTP---------------E----------------E…
>Charophyta.FMRU-3017062-FMRU-Zygnema_sp.-2_samples_combined.6
-------------------------------------PRVQ----------------------------SN--------------------------------------------------------------------------------------------------PQA-------------------------------------------------------------------------------------------------------------------K--------A-------------------------------------A----------------------------WTI---------------E----------------E…
>Charophyta.FMRU-3023340-FMRU-Zygnema_sp.-2_samples_combined.6
-----------------------------------R----------------GS--------------CCN---------K----------------------------------------------------------------------------------------DEVK------------------------------------------------------------------------------------------------------------------R--------G-------------------------------------P----------------------------WTP---------------E----------------E…
>Charophyta.FMRU-3025100-FMRU-Zygnema_sp.-2_samples_combined.6
-----------------------------------------------------------------------------------------------------------------------------------------------------------------------------------------------------------------------------------------------------------------------------------------------K--------G-------------------------------------P----------------------------WTP---------------E----------------E…
>Charophyta.FMRU-3038167-FMRU-Zygnema_sp.-2_samples_combined.6
-------------------------------------------------------------------------------------------------------------------------------------------------------------------------TNA-------------------------------------------------------------------------------------------------------------------K--------G-------------------------------------Q----------------------------WTP---------------E----------------E…
>Charophyta.FMRU-3038168-FMRU-Zygnema_sp.-2_samples_combined.6
-----------------------------------------------------------------------------------------------------------------------------------------------------------------------------------------------------------------------------------------------------------------------------------------------K--------G-------------------------------------Q----------------------------WTP---------------E----------------E…
>Charophyta.FMRU-3038293-FMRU-Zygnema_sp.-2_samples_combined.6
----------------------------------APLPLAE----------------------------EDCGA------G---------------------------------------------------------------------------------------A----------------------------------------------------------------------------------------------------------------------E--------G----------------------------GRCSR----N----------------------------WTR---------------D----------------E…
>Charophyta.FMRU-3041070-FMRU-Zygnema_sp.-2_samples_combined.6
---------------------------------------------------------------------------------------------------------------------------------------------------------------------------LK------------------------------------------------------------------------------------------------------------------K--------G-------------------------------------P----------------------------WTA---------------Q----------------E…
>Charophyta.FMRU-3171893-FMRU-Zygnema_sp.-2_samples_combined.6
--------------------------------------------------------------------------------------------------------------------------------------------------------------------------SV-------------------------------------------------------------------------------------------------------------------R--------G-------------------------------------A----------------------------WSV---------------Q----------------E…
>Charophyta.FQLP-2000190-Klebsormidium_subtile.9
--------------------------------------------------------------------------------R--------------------------------------------------------------------------------------SVKRVHARAC--------------------------------------------------------------------------------------------------------------RLLHGSNYKGR-----------------------------------------------------------------WSR---------------E----------------E…
>Charophyta.FQLP-2005216-Klebsormidium_subtile.6
----------------------------------------------------------------------PQV----------------------------------------------------------------------------------------------------------------------------------------------------------------------------------------------------------------------K--------G-------------------------------------Q----------------------------WTQ---------------E----------------E…
>Charophyta.FQLP-2005534-Klebsormidium_subtile.6
----------------------------------------------------------------------------------------------------------------------------------------------------------------------------------------------------------------------------------------------------------------------------------------------------------R-----------------------------------AD---------------------------WTL---------------E----------------E…
>Charophyta.FQLP-2005961-Klebsormidium_subtile.7
----------------------------------------------------------------------------------------SEKPS--------------------------------------------------------------------------------------------------------------------------------------------------------------------------------------------------K----------------------------------------------T-------------------------STTWTE---------------D----------------E…
>Charophyta.FQLP-2006166-Klebsormidium_subtile.6
-----------------------------------KDRKGQ-----------------E-F-------------------K--------------------------------------------------------------------------------------------------------------------------------------------------------------------------------------------------------------K--------GL-----------------------------------------------------------------WTQ---------------E----------------E…
>Charophyta.FQLP-2006394-Klebsormidium_subtile.6
-----------------------------------------------------------------------------------------------------------------------------------------------------------------------------------------------------------------------------------------------------------------------------------------------K--------S-------------------------------------S----------------------------WSP---------------E----------------E…
>Charophyta.FQLP-2007827-Klebsormidium_subtile.6
---------------------------------------------------------------------------------------------------------------------------------------------------------------------------------------------------------------------------------------------------------------------------------------------------------------------------------------------------------------------------WSK---------------K----------------E…
>Charophyta.FQLP-2009049-Klebsormidium_subtile.6
----------------------------------------------------APSRIV--PEK---SSSEDEGV---------------------------------------------------------C--------------------------------------------------------------------------------------------------------------------------------------------------------------------S-------------------------------------Q----------------------------WQE---------------Q----------------E…
>Charophyta.FQLP-2009794-Klebsormidium_subtile.6
---------------------------------------------------------------------------------------------------------------------------------------------------------------------------MRIMI---------------------------------------------------------------------------------------------------------------K--------GGV----------------------------------------------------------------WKN---------------T----------------E…
>Charophyta.FQLP-2010208-Klebsormidium_subtile.6
----------------------------------------A----------------------------PEGV-------------------------------------------------------------------------------------------------EV-------------------------------------------------------------------------------------------------------------------K--------G-------------------------------------W----------------------------WSP---------------E----------------E…
>Charophyta.FQLP-2032029-Klebsormidium_subtile.6
----------------------------------DEEVGPGGS-------TIGP--------------------------D-----------------------------------------------------------------------------------------GLK------------------------------------------------------------------------------------------------------------------R--------G-------------------------------------P----------------------------WTK---------------E----------------E…
>Charophyta.FQLP-2032999-Klebsormidium_subtile.6
----------------------G-----EGQGGPAVNNVSR----------------------------EE---------------------------------------------------------------------------------------------------TI-------------------------------------------------------------------------------------------------------------------K--------G-------------------------------------P----------------------------WSA---------------A----------------E…
>Charophyta.FQLP-2033612-Klebsormidium_subtile.6
---------------------------------------------------------------------------------------------------------------------------------------------------------------------------------------------------------------------------------------------------------------------------------------------------------------------------------------------------------------------------WMK---------------E----------------E…
>Charophyta.GBGT-2011587-Xanthidium_antilopaeum.6
-------------------------------------------------------------------------------------------------------------------------------------------------------------------------------------------------------------------------------------------------------------------------------------------------------------------------------------------------------------------------SEWTP---------------Q----------------E…
>Charophyta.GBGT-2019050-Xanthidium_antilopaeum.6
---------------------------------------------------------------------ED---------------------------------------------------------------------------------------------------VV-------------------------------------------------------------------------------------------------------------------K--------G-------------------------------------P----------------------------WSP---------------E----------------E…
>Charophyta.GGWH-2000583-Onychonema_laeve.6
--------------------------------------------------------------------------------------------------------------------------------------------------------------------------------------------------------------------------------------------------------------------------------------------------------G-------------------------------------P----------------------------WTS---------------E----------------E…
>Charophyta.GGWH-2002466-Onychonema_laeve.6
---------------------------------MTR----------------AP--------------CCE---------K----------------------------------------------------------------------------------------NEVK------------------------------------------------------------------------------------------------------------------K--------G-------------------------------------P----------------------------WTP---------------E----------------E…
>Charophyta.GGWH-2005758-Onychonema_laeve.6
---------------------------------------------------------------------------------------------------------------------------------------------------------------------------------------------------------------------------------------------------------------------------------------------------------------------------------------------------------------------------------------------Q----------------E…
>Charophyta.GGWH-2010654-Onychonema_laeve.12
-----------------------------------------------------------------------------------------------------------------------------------------------------------------------------------------------------------------------------------------------------------------------------------------------K--------G-------------------------------------T----------------------------WLP---------------E----------------E…
>Charophyta.GGWH-2046562-Onychonema_laeve.6
---------------------------------------------------------------------------------------------------------------------------------------------------------------------------LK------------------------------------------------------------------------------------------------------------------K--------G-------------------------------------P----------------------------WTP---------------E----------------E…
>Charophyta.GGWH-2046637-Onychonema_laeve.6
---------------------------------------------------------------------------------------------------------------------------------------------------------------------------MRIMI---------------------------------------------------------------------------------------------------------------K--------GGV----------------------------------------------------------------WKN---------------T----------------E…
>Charophyta.GGWH-2048402-Onychonema_laeve.6
---------------------------------------------------------------------------------------------------------------------------------------------PR------------------------ANTNA-------------------------------------------------------------------------------------------------------------------K--------G-------------------------------------Q----------------------------WTA---------------E----------------E…
>Charophyta.GYRP-2018730-Euastrum_affine.6
-------------------------------------------------------------------RGARP----------------------------------------------------------------------------------------------------------------------------------------------------------------------------------------------------------------------PL--------G-------------------------------------P----------------------------WTP---------------E----------------E…
>Charophyta.GYRP-2018731-Euastrum_affine.6
-------------------------------------------------------------------RGARP----------------------------------------------------------------------------------------------------------------------------------------------------------------------------------------------------------------------PL--------G-------------------------------------P----------------------------WTP---------------E----------------E…
>Charophyta.GYRP-2020774-Euastrum_affine.6
----------------------------------------------------------------------D---------------------------------------------------------------------------------------------------TV-------------------------------------------------------------------------------------------------------------------K--------G-------------------------------------P----------------------------WTP---------------E----------------E…
>Charophyta.HAOX-2001576-Spirogyra_sp..6
--------------------------------------------------------------------------------------------------------------------------------------------------------------------------GLK------------------------------------------------------------------------------------------------------------------K--------G-------------------------------------P----------------------------WTA---------------E----------------E…
>Charophyta.HAOX-2001833-Spirogyra_sp..6
---------------------------------------------------------------------------------------------------------------------------------------------------------------------------------------------------------------------------------------------------------------------------------------------------------------------------------------------------------------------------------------------------------------…
>Charophyta.HAOX-2004555-Spirogyra_sp..6
-----------------------------------------------------------------------------------------------------------------------------------------------------------------------------------------------------------------------------------------------------------------------------------------------R--------G-------------------------------------P----------------------------WTE---------------A----------------E…
>Charophyta.HAOX-2005204-Spirogyra_sp..6
---------------------------------MTR----------------TP--------------CCN---------K----------------------------------------------------------------------------------------LGLR------------------------------------------------------------------------------------------------------------------K--------G-------------------------------------P----------------------------WNA---------------Q----------------E…
>Charophyta.HAOX-2022756-Spirogyra_sp..13
------------------------------R----KDSDSG----------------------------------------------------------------------------------------------------------------------------------FS------------------------------------------------------------------------------------------------------------------K--------G-------------------------------------T----------------------------WLP---------------E----------------E…
>Charophyta.HAOX-2023546-Spirogyra_sp..6
----------------------------------------------------------------------D---------------------------------------------------------------------------------------------------RV-------------------------------------------------------------------------------------------------------------------K--------G-------------------------------------P----------------------------WSP---------------E----------------E…
>Charophyta.HAOX-2024900-Spirogyra_sp..6
---------------------------------------------------------------------------------------------------------------------------------------------------------------------------I-------------------------------------------------------------------------------------------------------------------K--------G-------------------------------------P----------------------------WSA---------------E----------------E…
>Charophyta.HJVM-2022889-Cosmarium_ochthodes.6
-----------------------------------R----------------GT--------------CCN---------K----------------------------------------------------------------------------------------DEVK------------------------------------------------------------------------------------------------------------------R--------G-------------------------------------P----------------------------WTP---------------E----------------E…
>Charophyta.HJVM-2111780-Cosmarium_ochthodes.6
---------------------------------------------------------------------------------------------------------------------------------------------------------------------------MRIMI---------------------------------------------------------------------------------------------------------------K--------GGV----------------------------------------------------------------WKN---------------T----------------E…
>Charophyta.HKZW-2000663-Mesotaenium_caldariorum.6
---------------------------------MTR----------------AP--------------CCD---------K----------------------------------------------------------------------------------------QGLR------------------------------------------------------------------------------------------------------------------K--------G-------------------------------------P----------------------------WTP---------------E----------------E…
>Charophyta.HKZW-2004950-Mesotaenium_caldariorum.7
-------------------------------------------------------------------------------------------------------------------------------------------------------------------------------------------------------------------------------------------------------------------------------------------------------------------------------------------------------------------------VIWTD---------------Q----------------E…
>Charophyta.HKZW-2011824-Mesotaenium_caldariorum.6
----------------------------------------------------------------------------------------------------------------------------------------------R------------------------TSTNA-------------------------------------------------------------------------------------------------------------------K--------G-------------------------------------Q----------------------------WSA---------------E----------------E…
>Charophyta.HKZW-2011825-Mesotaenium_caldariorum.6
---------------------------------------------------------------------------------------------------------------------------------------------------------------------------------------------------------------------------------------------------------------------------------------------------------------------------------------------------------------------------------------------E----------------E…
>Charophyta.HKZW-2013103-Mesotaenium_caldariorum.6
---------------------------------------------------------------------------------------------------------------------------------------------------------------------------MRIMI---------------------------------------------------------------------------------------------------------------K--------GGV----------------------------------------------------------------WKN---------------T----------------E…
>Charophyta.HKZW-2013191-Mesotaenium_caldariorum.6
----------------------------------------------------------------------D---------------------------------------------------------------------------------------------------RV-------------------------------------------------------------------------------------------------------------------K--------G-------------------------------------P----------------------------WSP---------------E----------------E…
>Charophyta.HKZW-2043287-Mesotaenium_caldariorum.6
-----------------------------------------------------PHT------------------------M--------------------------------------------------------------------------------------------------------------------------------------------------------------------------------------------------------------R----------------------------------------------PR---------------------------WSP---------------E----------------E…
>Charophyta.HKZW-2045387-Mesotaenium_caldariorum.6
---------------------------------------------------------------------------------------------------------------------------------------------------------------------------------------------------------------------------------------------------------------------------------------------------------------------------------------------------------------------------------------------------------------…
>Charophyta.ISHC-2001138-Staurastrum_sebaldi.6
-----------------------------------------------------------------------------------------------------------------------------------------------------------------------------------------------------------------------------------------------------------------------------------------------K--------G-------------------------------------Q----------------------------WTP---------------E----------------E…
>Charophyta.ISHC-2006601-Staurastrum_sebaldi.6
---------------------------------------------------------------------ED---------------------------------------------------------------------------------------------------VV-------------------------------------------------------------------------------------------------------------------K--------G-------------------------------------P----------------------------WSP---------------E----------------E…
>Charophyta.ISHC-2039642-Staurastrum_sebaldi.12
-----------------------------------------------------------------------------------------------------------------------------------------------------------------------------------------------------------------------------------------------------------------------------------------------K--------G-------------------------------------T----------------------------WLP---------------E----------------E…
>Charophyta.ISHC-2045616-Staurastrum_sebaldi.6
------------------------------------------------------------------------------------------------------------------------------------------------------------------------------------------------------------------------------------------------------------------------------------------------------------------------------------------------------------------------IVDWTP---------------K----------------E…
>Charophyta.JOJQ-2004371-Cylindrocystis_cushleckae.6
-------------------------------------------------------------------------------------------------------------------------------------------------------------------------------------------------------------------------------------------------------------------------------------------------------------------------------------------------------------------------VVWTE---------------Q----------------E…
>Charophyta.JOJQ-2004524-Cylindrocystis_cushleckae.6
---------------------------------MTK-----------------P-------------RTSN---------K----------------------------------------------------------------------------------------LEVN------------------------------------------------------------------------------------------------------------------K--------G-------------------------------------P----------------------------WSK---------------E----------------H…
>Charophyta.JOJQ-2005617-Cylindrocystis_cushleckae.6
---------------------------------------------------------------------------------------------------------------------------------------------------------------------------------------------------------------------------------------------------------------------------------------------------------------------------------------------------------------------------WSA---------------E----------------E…
>Charophyta.JOJQ-2005777-Cylindrocystis_cushleckae.6
--------------------------------------------------------------------------------------------------------------------------------------------EPR------------------------ASTNS-------------------------------------------------------------------------------------------------------------------K--------G-------------------------------------Q----------------------------WTL---------------E----------------E…
>Charophyta.JOJQ-2006952-Cylindrocystis_cushleckae.6
---------------------------------------------------------------------------------------------------------------------------------------------------------------------------V-------------------------------------------------------------------------------------------------------------------K--------G-------------------------------------P----------------------------WSK---------------E----------------E…
>Charophyta.JOJQ-2007318-Cylindrocystis_cushleckae.6
------------------------------RSEGKADADAD----------------------------QD---------------------------------------------------------------------------------------------------RV-------------------------------------------------------------------------------------------------------------------K--------G-------------------------------------P----------------------------WSP---------------E----------------E…
>Charophyta.JOJQ-2008516-Cylindrocystis_cushleckae.6
---------------------------------------------------------------------------------------------------------------------------------------------------------------------------MRIMI---------------------------------------------------------------------------------------------------------------K--------GGV----------------------------------------------------------------WKN---------------T----------------E…
>Charophyta.KEYW-2000930-Gonatozygon_kinahanii.6
----------------------------------------A----------------------------SD---------------------------------------------------------------------------------------------------IV-------------------------------------------------------------------------------------------------------------------R--------G-------------------------------------P----------------------------WSP---------------E----------------E…
>Charophyta.KEYW-2000931-Gonatozygon_kinahanii.6
----------------------------------------S----------------------------DE---------------------------------------------------------------------------------------------------RI-------------------------------------------------------------------------------------------------------------------K--------G-------------------------------------P----------------------------WSP---------------E----------------E…
>Charophyta.KEYW-2001189-Gonatozygon_kinahanii.6
---------------------------------------------------------------------------------------------------------------------------------------------------------------------------------------------------------------------------------------------------------------------------------------------------------------------------------------------------------------------------WTR---------------E----------------E…
>Charophyta.KEYW-2001968-Gonatozygon_kinahanii.6
---------------------------------MTR----------------AP--------------CCE---------K----------------------------------------------------------------------------------------AEVR------------------------------------------------------------------------------------------------------------------K--------G-------------------------------------P----------------------------WTP---------------E----------------E…
>Charophyta.KEYW-2004926-Gonatozygon_kinahanii.12
--------------------------------------GDV----------------------------------------------------------------------------------------------------------------------------------VA------------------------------------------------------------------------------------------------------------------K--------G-------------------------------------T----------------------------WLP---------------E----------------E…
>Charophyta.KEYW-2005536-Gonatozygon_kinahanii.6
---------------------------------------------------------------------------------------------------------------------------------------------------------------------------MRIMI---------------------------------------------------------------------------------------------------------------K--------GGV----------------------------------------------------------------WKN---------------T----------------E…
>Charophyta.KEYW-2006007-Gonatozygon_kinahanii.6
-----------------------------------R----------------AP--------------CCE---------K----------------------------------------------------------------------------------------EEVR------------------------------------------------------------------------------------------------------------------K--------G-------------------------------------P----------------------------WTR---------------E----------------E…
>Charophyta.KEYW-2025423-Gonatozygon_kinahanii.6
-----------------------------------------------------------------------------------------------------------------------------------------------------------------------------------------------------------------------------------------------------------------------------------------------K--------G-------------------------------------Q----------------------------WTP---------------E----------------E…
>Charophyta.KEYW-2027426-Gonatozygon_kinahanii.6
---------------------------------MTR----------------AP--------------CCE---------K----------------------------------------------------------------------------------------AEVR------------------------------------------------------------------------------------------------------------------K--------G-------------------------------------P----------------------------WTP---------------E----------------E…
>Charophyta.KEYW-2027724-Gonatozygon_kinahanii.6
---------------------------------------------------------------------------------------------------------------------------------------------------------------------------------------------------------------------------------------------------------------------------------------------------------------------------------------------------------------------------WTR---------------E----------------E…
>Charophyta.kfl00011_0100.7
--------------------------------QYSQQGGGG---------------------------------------K------------------------AARR-------------------------------SPP-----------------------------------------------------------------------------------------------------------------------------------------------AK---------------------------------------------RPS---------------------------WTQ---------------E----------------E…
>Charophyta.kfl00026_0540.6
---------------------------------SMDGSQRS-----------------K----------ED----------------------------A-------------------------------------------------------------------------------------------------------------------------------------------------------------------------------------------R--------ARI-----------------------------------ND---------------------------EHQ---------------E----------------E…
>Charophyta.kfl00043_0140.6
---------------------------------VGAGVTGG-----------------A----------TVPPA------E------------------Y-------------------------------------------------------------------------------------------------------------------------------------------------------------------------------------------K--------STR-----------------------------------TI---------------------------WTP---------------E----------------E…
>Charophyta.kfl00048_0440.6
--------------------------------------------------LVHSSRQV--PDK---SSSEDEGL---------------------------------------------------------C--------------------------------------------------------------------------------------------------------------------------------------------------------------------S-------------------------------------Q----------------------------WQE---------------Q----------------E…
>Charophyta.kfl00052_0040.6
----------------------------------EQGDRPG----------CKEE--------------MD------------------------------------------------------------------------------------------------GERSS-------------------------------------------------------------------------------------------------------------------R--------A-------------------------------------PP---------------------------WTK---------------E----------------E…
>Charophyta.kfl00064_0290.6
---------------------------------SSTGSSGS-----------------D----------LDLPK------R------------------G-------------------------------------------------------------------------------------------------------------------------------------------------------------------------------------------R--------TSR-----------------------------------SN---------------------------WTK---------------D----------------D…
>Charophyta.kfl00085_0320.6
----------------------S-----YSPATLGPNSPTA----------------------------GV---------------------------------------------------------------------------------------------------KTP------------------------------------------------------------------------------------------------------------------K--------S-------------------------------------S----------------------------WSP---------------E----------------E…
>Charophyta.kfl00097_0190.6
---------------------------MQFPPRMEE---------------IAP--------------TGD--------------------------------------------------------------------------------------------------DGLH------------------------------------------------------------------------------------------------------------------R--------G-------------------------------------P----------------------------WAE---------------W----------------E…
>Charophyta.kfl00133_0190.6.cdc5
------------------------------------------------------------------------------------------------------------------------------------------------------------------------------MI---------------------------------------------------------------------------------------------------------------K--------GGV----------------------------------------------------------------WKN---------------T----------------E…
>Charophyta.kfl00224_0130.6
------------------------------------NVEESH---------GAPQ-------------SSDQ--------K----------------------------------------------------------------------------------------TFLK------------------------------------------------------------------------------------------------------------------R--------G-------------------------------------P----------------------------WSA---------------E----------------E…
>Charophyta.kfl00241_0100.6
---------------------------------------------------WKRE--------------ADTNPL---EER--------------------------------------------------------------------------------------APDPLR------------------------------------------------------------------------------------------------------------------K--------G-------------------------------------A----------------------------WTD---------------E----------------E…
>Charophyta.kfl00279_0100.6
----------------------M----SEDSEDGSKDRKGQ-----------------D-F-------------------K--------------------------------------------------------------------------------------------------------------------------------------------------------------------------------------------------------------K--------GL-----------------------------------------------------------------WTQ---------------E----------------E…
>Charophyta.kfl00455_0010.6
----------------------------AQSVAKWRKYMGS----------------------------PDGV-------------------------------------------------------------------------------------------------EV-------------------------------------------------------------------------------------------------------------------K--------G-------------------------------------W----------------------------WSP---------------E----------------E…
>Charophyta.kfl00455_0030.6
--------------------SGG-----EGQ-GPAPNNVSR----------------------------EE---------------------------------------------------------------------------------------------------TI-------------------------------------------------------------------------------------------------------------------K--------G-------------------------------------P----------------------------WSA---------------A----------------E…
>Charophyta.kfl00493_0040.6
--------------------------------GADEEVGLGGS-------TIGP--------------------------D-----------------------------------------------------------------------------------------GLK------------------------------------------------------------------------------------------------------------------R--------G-------------------------------------P----------------------------WTK---------------E----------------E…
>Charophyta.kfl00565_0070.7
------------------------------------GQEGG----------------------------ADLND------SG------SEKPS--------------------------------------------------------------------------------------------------------------------------------------------------------------------------------------------------K----------------------------------------------T-------------------------TTIWTE---------------D----------------E…
>Charophyta.kfl00698_0010.6
--------------------------------------------------------------------AED-------LGR----------------E------------------------------------------SP---------------------------TAL-------------------------------------------------------------------------------------------------------------------R------LTGK------------------------------------PWRRM------------------------WNS---------------T----------------E…
>Charophyta.kfl00758_0010p.9
--------------------------------------------------------------------------------R--------------------------------------------------------------------------------------SVKRVHARAC--------------------------------------------------------------------------------------------------------------RLLHGGNYKGR-----------------------------------------------------------------WSR---------------E----------------E…
>Charophyta.kfl00779_0010.6
----------------------------------------------------ES--------------CSSASS----EVQ------------------------------------------------------------------------------------QADAGGLV------------------------------------------------------------------------------------------------------------------K--------G-------------------------------------A----------------------------WST---------------E----------------E…
>Charophyta.kfl00793_0050.7
--------V-------------------AQVKSAEDAPLG-----------------------------KDGKI------P----------------------------------------------------------------------------------------------------------------------------------------------------------------------------------------------------------------------------------------------------------------------------------------VIWST---------------E----------------E…
>Charophyta.kfl00937_0030.6
-------PAP------------------ELGLPL-----------------WGGAAY------------QPQV----------------------------------------------------------------------------------------------------------------------------------------------------------------------------------------------------------------------K--------G-------------------------------------Q----------------------------WSQ---------------E----------------E…
>Charophyta.KMNX-2030241-Nucleotaenium_eifelense.6
---------------------------------------------------------------------------------------------------------------------------------------------------------------------------L-------------------------------------------------------------------------------------------------------------------R--------G-------------------------------------P----------------------------WTK---------------E----------------E…
>Charophyta.KMNX-2034264-Nucleotaenium_eifelense.6
-----------------------------------------------------------------------------------------------------------------------------------------------------------------------------IMI---------------------------------------------------------------------------------------------------------------K--------GGV----------------------------------------------------------------WKN---------------T----------------E…
>Charophyta.KMNX-2035079-Nucleotaenium_eifelense.6
--------------------------------------------------------------------------------------------------------------------------------------------------------------------------ELR------------------------------------------------------------------------------------------------------------------K--------G-------------------------------------P----------------------------WLP---------------E----------------E…
>Charophyta.KYIO-2009586-Mesostigma_viride.6
---------------------------------------------------------------------------------------------------------------------------------------------------------------------------MRIFI---------------------------------------------------------------------------------------------------------------K--------GGV----------------------------------------------------------------WKN---------------T----------------E…
>Charophyta.KYIO-2036476-Mesostigma_viride.6
--------------------------------------------------------------------------------------------------------------------------------------------------------------------------MV-------------------------------------------------------------------------------------------------------------------K--------G-------------------------------------Q----------------------------WTA---------------E----------------E…
>Charophyta.MCHJ-2006413-Micrasterias_fimbriata.6
---------------------------------------------------------------------ED---------------------------------------------------------------------------------------------------VV-------------------------------------------------------------------------------------------------------------------K--------G-------------------------------------P----------------------------WSP---------------E----------------E…
>Charophyta.MCHJ-2006414-Micrasterias_fimbriata.6
---------------------------------------------------------------------ED---------------------------------------------------------------------------------------------------VV-------------------------------------------------------------------------------------------------------------------K--------G-------------------------------------P----------------------------WSP---------------E----------------E…
>Charophyta.MCHJ-2015191-Micrasterias_fimbriata.12
-----------------------------------------------------------------------------------------------------------------------------------------------------------------------------------------------------------------------------------------------------------------------------------------------K--------G-------------------------------------T----------------------------WLP---------------E----------------E…
>Charophyta.MCHJ-2064601-Micrasterias_fimbriata.6
---------------------------------------------------------------------------------------------------------------------------------------------------------------------------------------------------------------------------------------------------------------------------------------------------------------------------------------------------------------------------------------------K----------------E…
>Charophyta.Mesen133S02240.18
----------------------------------------C----------------------------AS---------------------------------------------------------------------------------------------------SR-------------------------------------------------------------------------------------------------------------------N--------A-------------------------------------S----------------------------IPNLRMLVGG-------GQ----------------E…
>Charophyta.Mesen147S02628.7
---------------------------------QTCVPSWT----------------------------TSNV---------------SSIDM--------------------------------------------------------------------------------------------------------------------------------------------------------------------------------------------------K----------------------------------------------Q-------------------------RVVWTA---------------Q----------------E…
>Charophyta.Mesen168S03274.6
---------------------------------MTR----------------SP--------------CCE---------K----------------------------------------------------------------------------------------SGLK------------------------------------------------------------------------------------------------------------------K--------G-------------------------------------P----------------------------WTP---------------E----------------E…
>Charophyta.Mesen210S04299.6
--------------------------------MSSTHTAAV----------------------------DE---------------------------------------------------------------------------------------------------KI-------------------------------------------------------------------------------------------------------------------K--------G-------------------------------------P----------------------------WSP---------------E----------------E…
>Charophyta.Mesen210S04310.6
---------------------------------------------------------------------------------------------------------------------------------------------------------------------------MRIMI---------------------------------------------------------------------------------------------------------------K--------GGV----------------------------------------------------------------WKN---------------T----------------E…
>Charophyta.Mesen391S07284.6
--------------------------------------------------------------------------------------------------------------WDAPGEDLAP----DD---------------PQ------------------------AATAF-------------------------------------------------------------------------------------------------------------------K--------G-------------------------------------Q----------------------------WTP---------------A----------------E…
>Charophyta.Mesen457S07966.6
------------------------------------MQTTS----------------------------EDSS-------------------------------------------------------------------------------------------------RV-------------------------------------------------------------------------------------------------------------------K--------G-------------------------------------S----------------------------WST---------------E----------------E…
>Charophyta.Mesvi1090S01691.6
------------------------------MTDTKLVTPG-----------------------------K----------P----------------------------------------------------------------------------------------------------------------------------------------------------------------------------------------------------------------------------------------------------------------------------------------TPWTK---------------K----------------E…
>Charophyta.Mesvi1S04004.6
---------------------MG--------------------------------------------------------------------------------------------------------------------------------------------------PPLPCL--------------------------------------------------------------------------------------------------------------------------------------------------------------------------------------------------------------P----------------P…
>Charophyta.Mesvi3461S05311.8
----------------------------------------------------------------------DGNEG---GDK------------------------------------------------------------P-----------------------AGMPGQPR------------------------------------------------------------------------------------------------------------------R-------TGR------------------------------------K----------------------------WAE---------------E----------------E…
>Charophyta.Mesvi458S06219.6
-----------------------------SEGSDGVDDGKG----------QLDG------------------------------------------------------------------------------------------------------------------AMV-------------------------------------------------------------------------------------------------------------------K--------G-------------------------------------Q----------------------------WTA---------------E----------------E…
>Charophyta.MFZO-2003158-Zygnemopsis_sp..6
-------------------------------------------------------------------------------------------------------------------------------------------------------------------------SRG-------------------------------------------------------------------------------------------------------------------K--------G-------------------------------------P----------------------------WTK---------------E----------------E…
>Charophyta.MFZO-2003159-Zygnemopsis_sp..6
-------------------------------------------------------------------------------------------------------------------------------------------------------------------------SRG-------------------------------------------------------------------------------------------------------------------K--------G-------------------------------------P----------------------------WTK---------------E----------------E…
>Charophyta.MFZO-2003160-Zygnemopsis_sp..6
-----------------------------------------------------------------------------------------------------------------------------------------------------------------------------------------------------------------------------------------------------------------------------------------------R--------G-------------------------------------A----------------------------WTK---------------E----------------E…
>Charophyta.MFZO-2003857-Zygnemopsis_sp..6
----------------------------CKAGSSEGPKGRG----------------------------SP-------------------------------------------------------------------------------------------------PLRS-------------------------------------------------------------------------------------------------------------------K--------G-------------------------------------P----------------------------WTK---------------E----------------E…
>Charophyta.MFZO-2004756-Zygnemopsis_sp..6
---------------------------------MAR---------------LASTA------------------------K----------------------------------------------------------------------------------------QLLR------------------------------------------------------------------------------------------------------------------K--------G-------------------------------------P----------------------------WTP---------------D----------------E…
>Charophyta.MFZO-2018378-Zygnemopsis_sp..6
---------------------MG----------------------------------------------RSPKV------R--------------------------------------------------------------------------------------GVGHL-------------------------------------------------------------------------------------------------------------------K--------G-------------------------------------A----------------------------FTP---------------A----------------E…
>Charophyta.MFZO-2021213-Zygnemopsis_sp..6
----------------------------------------------------------------------D---------------------------------------------------------------------------------------------------RV-------------------------------------------------------------------------------------------------------------------K--------G-------------------------------------P----------------------------WSP---------------E----------------E…
>Charophyta.MFZO-2022655-Zygnemopsis_sp..7
-------------------------------------------------------------------------------------------------------------------------------------------------------------------------------------------------------------------------------------------------------------------------------------------------------------------------------------------------------------------------VVWTE---------------Q----------------E…
>Charophyta.MFZO-2023220-Zygnemopsis_sp..6
[truncated: 1,775 more rows]
